# Supplementary material for: Crystal structures of iso­quinoline–3-chloro-2-nitro­benzoic acid (1/1) and isoquinolinium 4-chloro-2-nitro­benzoate
Source: Acta Crystallogr E Crystallogr Commun. 2015 Jan 1;71(Pt 1):31–4. doi: 10.1107/S2056989014026152 (PMC4331863; doi:10.1107/S2056989014026152)
Supplement: Supplementary file 1 [file e-71-00031-sup1.cif]

##############################################################################
#                                                                            #
# This CIF contains the data in a paper accepted for publication in          #
# Acta Crystallographica Section E. It conforms to the requirements of       #
# Notes for Authors for Acta Crystallographica Section E, and has been       #
# peer reviewed under the auspices of the IUCr Commission on Journals.       #
#                                                                            #
# Full details of the Crystallographic Information File format               #
# are given in the paper "The Crystallographic Information File (CIF):       #
# a New Standard Archive File for Crystallography" by S. R. Hall, F. H.      #
# Allen and I. D. Brown [Acta Cryst. (1991), A47, 655-685].                  #
#                                                                            #
# The current version of the core CIF dictionary is obtainable from          #
# ftp://ftp.iucr.org/pub/cif_core.dic.                                       #
#                                                                            #
# Software is freely available for graphical display of the structure(s)     #
# in this CIF. For information consult the CIF software page                 #
# http://www.iucr.org/resources/cif/software.                                #
#                                                                            #
# This file may be used for bona fide research purposes within the           #
# scientific community so long as proper attribution is given to the journal # 
# article from which it was obtained.                                        #
#                                                                            #
##############################################################################
data_General
_audit_creation_method     'by CrystalStructure 4.0'
_journal_date_recd_electronic     2014-11-17
_journal_date_accepted     2014-11-28
_journal_name_full     'Acta Crystallographica, Section E'
_journal_year     2015
_journal_volume     71
_journal_issue      1
_journal_page_first     31
_journal_page_last     34
_journal_paper_category     GO
_journal_paper_doi     10.1107/S2056989014026152
_journal_coeditor_code     LH5740
_publ_contact_author_name     'Prof. Hiroyuki Ishida'
_publ_contact_author_address
;
Department of Chemistry
Faculty of Science
Okayama University
Okayama 700-8530
Japan
;
_publ_contact_author_email     ' ishidah@cc.okayama-u.ac.jp '
_publ_contact_author_fax     ' 81-86-251-7832'
_publ_contact_author_phone     ' 81-86-251-7832'
_publ_section_title
;
Crystal structures of isoquinoline--3-chloro-2-nitrobenzoic acid (1/1) and
isoquinolinium 4-chloro-2-nitrobenzoate
;
loop_
    _publ_author_name
    _publ_author_address
    'Gotoh, Kazuma'
;
Department of Chemistry
Faculty of Science
Okayama University
Okayama 700-8530
Japan
;
    'Ishida, Hiroyuki'
;
Department of Chemistry
Faculty of Science
Okayama University
Okayama 700-8530
Japan
;
_publ_section_synopsis
;
The structures of two isomeric compounds of isoquinoline with
3-chloro-2-nitrobenzoic acid and 4-chloro-2-nitrobenzoic acid have been
determined at 190 K. In each compound, the acid and base molecules are held
together by a short hydrogen bond between a carboxy O atom and a base N atom.
In the hydrogen-bonded unit of the former, the H atom is disordered over two
positions, while in the latter, an acid--base interaction involving H-atom
transfer occurs and the H atom is located at the N site.
;
data_I
_database_code_depnum_ccdc_archive     'CCDC 1036582'
_chemical_name_systematic
;
Isoquinoline113-chloro-2-nitrobenzoic acid (1/1)
;
_chemical_formula_moiety     'C9 H7.3 N, C7 H3.7 Cl N O4'
_chemical_formula_sum     'C16 H11 Cl N2 O4'
_chemical_formula_iupac     'C9 H7.3 N, C7 H3.7 Cl N O4'
_chemical_formula_weight     330.73
_chemical_melting_point     ?
_symmetry_cell_setting     triclinic
_symmetry_space_group_name_H-M     'P -1'
_symmetry_space_group_name_Hall     '-P 1'
loop_
    _symmetry_equiv_pos_site_id
    _symmetry_equiv_pos_as_xyz
    1 '+X,+Y,+Z'
    2 '-X,-Y,-Z'
_cell_length_a     6.93986(15)
_cell_length_b     7.6629(5)
_cell_length_c     13.9475(5)
_cell_angle_alpha     83.945(3)
_cell_angle_beta     87.6039(16)
_cell_angle_gamma     85.117(4)
_cell_volume     734.50(6)
_cell_formula_units_Z     2
_cell_measurement_reflns_used     13329
_cell_measurement_theta_min     3.19
_cell_measurement_theta_max     30.14
_cell_measurement_temperature     190
_exptl_crystal_description     prism
_exptl_crystal_colour     colorless
_exptl_crystal_size_max     0.350
_exptl_crystal_size_mid     0.280
_exptl_crystal_size_min     0.100
_exptl_crystal_density_diffrn     1.495
_exptl_crystal_density_meas     ?
_exptl_crystal_density_method     'not measured'
_exptl_crystal_F_000     340.00
_exptl_absorpt_coefficient_mu     0.282
_exptl_absorpt_correction_type     numerical
_exptl_absorpt_process_details
;
(NUMABS; Higashi, 1999)
;
_exptl_absorpt_correction_T_min     0.918
_exptl_absorpt_correction_T_max     0.972
_diffrn_ambient_temperature     190(2)
_diffrn_radiation_type     'Mo K\a'
_diffrn_radiation_wavelength     0.71075
_diffrn_measurement_device_type     'Rigaku R-AXIS RAPIDII'
_diffrn_measurement_method     \w
_diffrn_detector_area_resol_mean     10.000
_diffrn_reflns_number     15432
_diffrn_reflns_av_R_equivalents     0.0220
_diffrn_reflns_theta_max     30.03
_diffrn_reflns_theta_full     25.242
_diffrn_measured_fraction_theta_max     0.997
_diffrn_measured_fraction_theta_full     0.998
_diffrn_reflns_limit_h_min     -9
_diffrn_reflns_limit_h_max     9
_diffrn_reflns_limit_k_min     -10
_diffrn_reflns_limit_k_max     10
_diffrn_reflns_limit_l_min     -19
_diffrn_reflns_limit_l_max     19
_diffrn_standards_number     0
_diffrn_standards_interval_count     .
_diffrn_standards_decay_%     ?
_refine_special_details
;
Reflections were merged by <i>SHELXL</i> according to the crystal class for the
calculation of statistics and refinement.
;
_reflns_number_total     4278
_reflns_number_gt     3729
_reflns_threshold_expression     I>2\s(I)
_refine_ls_structure_factor_coef     Fsqd
_refine_ls_matrix_type     full
_refine_ls_R_factor_all     0.0398
_refine_ls_R_factor_gt     0.0337
_refine_ls_wR_factor_gt     0.0925
_refine_ls_wR_factor_ref     0.0977
_refine_ls_goodness_of_fit_ref     1.077
_refine_ls_restrained_S_all     1.077
_refine_ls_number_reflns     4278
_refine_ls_number_parameters     219
_refine_ls_number_restraints     2
_refine_ls_hydrogen_treatment     mixed
_refine_ls_weighting_scheme     calc
_refine_ls_weighting_details
              'w=1/[\s^2^(Fo^2^)+(0.0487P)^2^+0.1994P] where P=(Fo^2^+2Fc^2^)/3'
_atom_sites_solution_hydrogens     mixed
_atom_sites_solution_primary     ?
_atom_sites_solution_secondary     ?
_refine_ls_shift/su_max     0.000
_refine_ls_shift/su_mean     0.000
_refine_diff_density_max     0.408
_refine_diff_density_min     -0.224
_refine_ls_extinction_method     none
_refine_ls_extinction_coef     .
loop_
    _atom_type_symbol
    _atom_type_description
    _atom_type_scat_dispersion_real
    _atom_type_scat_dispersion_imag
    _atom_type_scat_source
    'C' 'C' 0.0033 0.0016
;
International Tables for Crystallography
(1992, Vol. C, Tables 4.2.6.8 and 6.1.1.4)
;
    'H' 'H' 0.0000 0.0000
;
International Tables for Crystallography
(1992, Vol. C, Table 6.1.1.4)
;
    'O' 'O' 0.0106 0.0060
;
International Tables for Crystallography
(1992, Vol. C, Tables 4.2.6.8 and 6.1.1.4)
;
    'N' 'N' 0.0061 0.0033
;
International Tables for Crystallography
(1992, Vol. C, Tables 4.2.6.8 and 6.1.1.4)
;
    'Cl' 'Cl' 0.1484 0.1585
;
International Tables for Crystallography
(1992, Vol. C, Tables 4.2.6.8 and 6.1.1.4)
;
_computing_data_collection
;
<i>PROCESS-AUTO</i> (Rigaku/MSC, 2004)
;
_computing_cell_refinement
;
<i>PROCESS-AUTO</i> (Rigaku/MSC, 2004)
;
_computing_data_reduction
;
CrystalStructure (Rigaku, 2010)
;
_computing_structure_solution
;
SHELXS97 (Sheldrick, 2008)
;
_computing_structure_refinement
;
SHELXL2014 (Sheldrick, 2008)
;
_computing_molecular_graphics
;
ORTEP-3 for Windows (Farrugia, 2012)
;
_computing_publication_material
;
CrystalStructure (Rigaku, 2010) and PLATON (Spek, 2009)
;
loop_
    _atom_site_type_symbol
    _atom_site_label
    _atom_site_fract_x
    _atom_site_fract_y
    _atom_site_fract_z
    _atom_site_U_iso_or_equiv
    _atom_site_adp_type
    _atom_site_calc_flag
    _atom_site_occupancy
    _atom_site_disorder_assembly
    _atom_site_disorder_group
    Cl Cl1 0.34388(4) 0.30344(4) 0.03598(2) 0.03254(9) Uani d 1 . .
    O O1 0.27369(15) 0.39376(11) 0.48183(6) 0.0351(2) Uani d 1 . .
    H H1 0.250(4) 0.474(3) 0.5180(18) 0.053 Uiso d 0.70(3) . .
    O O2 0.22586(17) 0.61166(11) 0.36405(6) 0.0439(2) Uani d 1 . .
    O O3 0.43819(15) 0.63013(11) 0.17433(7) 0.0412(2) Uani d 1 . .
    O O4 0.13125(16) 0.61492(13) 0.15530(8) 0.0469(3) Uani d 1 . .
    N N1 0.28995(15) 0.55342(12) 0.18246(6) 0.0290(2) Uani d 1 . .
    N N2 0.21395(14) 0.63768(12) 0.59551(6) 0.02651(19) Uani d 1 . .
    H H2 0.234(8) 0.547(5) 0.561(4) 0.040 Uiso d 0.30(3) . .
    C C1 0.30225(15) 0.32097(13) 0.32234(7) 0.02176(19) Uani d 1 . .
    C C2 0.30705(14) 0.36753(12) 0.22318(7) 0.02149(18) Uani d 1 . .
    C C3 0.33329(15) 0.24164(13) 0.15844(7) 0.02282(19) Uani d 1 . .
    C C4 0.35608(16) 0.06470(13) 0.19197(8) 0.0257(2) Uani d 1 . .
    H H4 0.3727 -0.0222 0.1479 0.031 Uiso calc 1 . .
    C C5 0.35442(17) 0.01595(13) 0.29030(8) 0.0276(2) Uani d 1 . .
    H H5 0.3711 -0.1051 0.3139 0.033 Uiso calc 1 . .
    C C6 0.32847(16) 0.14294(13) 0.35468(7) 0.0248(2) Uani d 1 . .
    H H6 0.3286 0.1076 0.4220 0.030 Uiso calc 1 . .
    C C7 0.26468(17) 0.45769(14) 0.39226(8) 0.0261(2) Uani d 1 . .
    C C8 0.18964(17) 0.80800(15) 0.55602(8) 0.0284(2) Uani d 1 . .
    H H8 0.1919 0.8317 0.4878 0.034 Uiso calc 1 . .
    C C9 0.16227(17) 0.94575(15) 0.61069(8) 0.0288(2) Uani d 1 . .
    H H9 0.1455 1.0629 0.5806 0.035 Uiso calc 1 . .
    C C10 0.15886(15) 0.91357(14) 0.71228(8) 0.0248(2) Uani d 1 . .
    C C11 0.13139(18) 1.04938(16) 0.77399(9) 0.0337(2) Uani d 1 . .
    H H11 0.1108 1.1687 0.7477 0.040 Uiso calc 1 . .
    C C12 0.13459(18) 1.00797(19) 0.87164(9) 0.0383(3) Uani d 1 . .
    H H12 0.1176 1.0995 0.9129 0.046 Uiso calc 1 . .
    C C13 0.16253(18) 0.8323(2) 0.91205(9) 0.0374(3) Uani d 1 . .
    H H13 0.165(3) 0.808(2) 0.9796(14) 0.051(5) Uiso d 1 . .
    C C14 0.18547(17) 0.69811(17) 0.85431(8) 0.0322(2) Uani d 1 . .
    H H14 0.2017 0.5794 0.8822 0.039 Uiso calc 1 . .
    C C15 0.18491(15) 0.73674(14) 0.75304(7) 0.02394(19) Uani d 1 . .
    C C16 0.21142(17) 0.60377(14) 0.68986(8) 0.0266(2) Uani d 1 . .
    H H16 0.2282 0.4845 0.7167 0.032 Uiso calc 1 . .
loop_
    _atom_site_aniso_label
    _atom_site_aniso_U_11
    _atom_site_aniso_U_22
    _atom_site_aniso_U_33
    _atom_site_aniso_U_12
    _atom_site_aniso_U_13
    _atom_site_aniso_U_23
    Cl1 0.04465(17) 0.03447(15) 0.01898(12) -0.00229(11) -0.00104(10)
                                                                     -0.00566(9)
    O1 0.0583(6) 0.0276(4) 0.0198(4) -0.0007(4) 0.0001(4) -0.0063(3)
    O2 0.0840(7) 0.0222(4) 0.0253(4) -0.0024(4) 0.0070(4) -0.0062(3)
    O3 0.0578(6) 0.0236(4) 0.0419(5) -0.0106(4) 0.0128(4) -0.0012(3)
    O4 0.0582(6) 0.0335(5) 0.0460(5) 0.0162(4) -0.0114(5) -0.0023(4)
    N1 0.0455(5) 0.0197(4) 0.0207(4) 0.0021(4) 0.0034(4) -0.0031(3)
    N2 0.0320(5) 0.0275(4) 0.0212(4) -0.0033(3) 0.0002(3) -0.0076(3)
    C1 0.0250(5) 0.0208(4) 0.0202(4) -0.0041(3) 0.0027(3) -0.0048(3)
    C2 0.0256(5) 0.0177(4) 0.0212(4) -0.0019(3) 0.0010(3) -0.0029(3)
    C3 0.0262(5) 0.0235(4) 0.0195(4) -0.0033(3) 0.0010(3) -0.0055(3)
    C4 0.0299(5) 0.0207(4) 0.0278(5) -0.0043(4) 0.0028(4) -0.0082(4)
    C5 0.0347(5) 0.0189(4) 0.0293(5) -0.0041(4) 0.0047(4) -0.0027(4)
    C6 0.0296(5) 0.0224(4) 0.0224(4) -0.0050(4) 0.0037(4) -0.0015(3)
    C7 0.0342(5) 0.0236(4) 0.0215(4) -0.0060(4) 0.0039(4) -0.0063(4)
    C8 0.0354(6) 0.0310(5) 0.0189(4) -0.0026(4) 0.0004(4) -0.0027(4)
    C9 0.0350(6) 0.0257(5) 0.0251(5) -0.0005(4) 0.0010(4) -0.0023(4)
    C10 0.0235(5) 0.0281(5) 0.0237(5) -0.0013(4) 0.0008(4) -0.0081(4)
    C11 0.0348(6) 0.0321(6) 0.0361(6) -0.0004(4) 0.0026(5) -0.0153(5)
    C12 0.0317(6) 0.0526(7) 0.0341(6) 0.0009(5) 0.0010(5) -0.0256(6)
    C13 0.0297(6) 0.0622(8) 0.0212(5) 0.0028(5) -0.0004(4) -0.0141(5)
    C14 0.0320(6) 0.0433(6) 0.0204(5) 0.0017(5) -0.0008(4) -0.0033(4)
    C15 0.0236(5) 0.0294(5) 0.0192(4) -0.0013(4) -0.0003(3) -0.0051(4)
    C16 0.0330(5) 0.0246(5) 0.0225(5) -0.0021(4) 0.0000(4) -0.0041(4)
_geom_special_details
;
All e.s.d.'s (except the e.s.d. in the dihedral angle between two l.s. planes)
are estimated using the full covariance matrix. The cell e.s.d.'s are taken
into account individually in the estimation of e.s.d.'s in distances, angles
and torsion angles; correlations between e.s.d.'s in cell parameters are only
used when they are defined by crystal symmetry. An approximate (isotropic)
treatment of cell e.s.d.'s is used for estimating e.s.d.'s involving l.s.
planes.
;
loop_
    _geom_bond_atom_site_label_1
    _geom_bond_atom_site_label_2
    _geom_bond_site_symmetry_2
    _geom_bond_distance
    _geom_bond_publ_flag
    Cl1 C3 . 1.7240(10) ?
    O1 C7 . 1.2948(13) ?
    O1 H1 . 0.840(17) ?
    O2 C7 . 1.2150(14) ?
    O3 N1 . 1.2230(14) ?
    O4 N1 . 1.2196(14) ?
    N1 C2 . 1.4738(13) ?
    N2 C16 . 1.3138(13) ?
    N2 C8 . 1.3616(14) ?
    N2 H2 . 0.88(2) ?
    C1 C6 . 1.3901(14) ?
    C1 C2 . 1.3911(13) ?
    C1 C7 . 1.5048(14) ?
    C2 C3 . 1.3853(13) ?
    C3 C4 . 1.3849(14) ?
    C4 C5 . 1.3827(15) ?
    C4 H4 . 0.9500 ?
    C5 C6 . 1.3880(14) ?
    C5 H5 . 0.9500 ?
    C6 H6 . 0.9500 ?
    C8 C9 . 1.3621(15) ?
    C8 H8 . 0.9500 ?
    C9 C10 . 1.4119(15) ?
    C9 H9 . 0.9500 ?
    C10 C15 . 1.4129(15) ?
    C10 C11 . 1.4147(14) ?
    C11 C12 . 1.3661(18) ?
    C11 H11 . 0.9500 ?
    C12 C13 . 1.404(2) ?
    C12 H12 . 0.9500 ?
    C13 C14 . 1.3667(17) ?
    C13 H13 . 0.941(19) ?
    C14 C15 . 1.4124(14) ?
    C14 H14 . 0.9500 ?
    C15 C16 . 1.4116(14) ?
    C16 H16 . 0.9500 ?
loop_
    _geom_angle_atom_site_label_1
    _geom_angle_atom_site_label_2
    _geom_angle_atom_site_label_3
    _geom_angle_site_symmetry_1
    _geom_angle_site_symmetry_3
    _geom_angle
    _geom_angle_publ_flag
    C7 O1 H1 . . 110.2(19) ?
    O4 N1 O3 . . 125.54(10) ?
    O4 N1 C2 . . 117.20(10) ?
    O3 N1 C2 . . 117.14(9) ?
    C16 N2 C8 . . 119.17(9) ?
    C16 N2 H2 . . 117(4) ?
    C8 N2 H2 . . 124(4) ?
    C6 C1 C2 . . 117.62(9) ?
    C6 C1 C7 . . 121.03(9) ?
    C2 C1 C7 . . 121.33(9) ?
    C3 C2 C1 . . 121.56(9) ?
    C3 C2 N1 . . 117.06(9) ?
    C1 C2 N1 . . 121.36(8) ?
    C4 C3 C2 . . 120.01(9) ?
    C4 C3 Cl1 . . 119.44(8) ?
    C2 C3 Cl1 . . 120.53(8) ?
    C5 C4 C3 . . 119.28(9) ?
    C5 C4 H4 . . 120.4 ?
    C3 C4 H4 . . 120.4 ?
    C4 C5 C6 . . 120.34(9) ?
    C4 C5 H5 . . 119.8 ?
    C6 C5 H5 . . 119.8 ?
    C5 C6 C1 . . 121.18(10) ?
    C5 C6 H6 . . 119.4 ?
    C1 C6 H6 . . 119.4 ?
    O2 C7 O1 . . 125.26(10) ?
    O2 C7 C1 . . 121.07(10) ?
    O1 C7 C1 . . 113.66(9) ?
    N2 C8 C9 . . 122.49(10) ?
    N2 C8 H8 . . 118.8 ?
    C9 C8 H8 . . 118.8 ?
    C8 C9 C10 . . 119.69(10) ?
    C8 C9 H9 . . 120.2 ?
    C10 C9 H9 . . 120.2 ?
    C9 C10 C15 . . 117.69(9) ?
    C9 C10 C11 . . 123.08(11) ?
    C15 C10 C11 . . 119.23(10) ?
    C12 C11 C10 . . 119.63(12) ?
    C12 C11 H11 . . 120.2 ?
    C10 C11 H11 . . 120.2 ?
    C11 C12 C13 . . 121.09(11) ?
    C11 C12 H12 . . 119.5 ?
    C13 C12 H12 . . 119.5 ?
    C14 C13 C12 . . 120.59(11) ?
    C14 C13 H13 . . 120.3(11) ?
    C12 C13 H13 . . 119.1(11) ?
    C13 C14 C15 . . 119.68(12) ?
    C13 C14 H14 . . 120.2 ?
    C15 C14 H14 . . 120.2 ?
    C16 C15 C14 . . 122.15(10) ?
    C16 C15 C10 . . 118.08(9) ?
    C14 C15 C10 . . 119.77(10) ?
    N2 C16 C15 . . 122.89(10) ?
    N2 C16 H16 . . 118.6 ?
    C15 C16 H16 . . 118.6 ?
loop_
    _geom_torsion_atom_site_label_1
    _geom_torsion_atom_site_label_2
    _geom_torsion_atom_site_label_3
    _geom_torsion_atom_site_label_4
    _geom_torsion_site_symmetry_1
    _geom_torsion_site_symmetry_2
    _geom_torsion_site_symmetry_3
    _geom_torsion_site_symmetry_4
    _geom_torsion
    _geom_torsion_publ_flag
    C6 C1 C2 C3 . . . . 1.20(15) ?
    C7 C1 C2 C3 . . . . -177.18(9) ?
    C6 C1 C2 N1 . . . . -177.04(9) ?
    C7 C1 C2 N1 . . . . 4.58(15) ?
    O4 N1 C2 C3 . . . . 82.77(12) ?
    O3 N1 C2 C3 . . . . -93.64(12) ?
    O4 N1 C2 C1 . . . . -98.92(12) ?
    O3 N1 C2 C1 . . . . 84.67(12) ?
    C1 C2 C3 C4 . . . . -0.19(16) ?
    N1 C2 C3 C4 . . . . 178.12(10) ?
    C1 C2 C3 Cl1 . . . . -178.58(8) ?
    N1 C2 C3 Cl1 . . . . -0.28(13) ?
    C2 C3 C4 C5 . . . . -0.70(16) ?
    Cl1 C3 C4 C5 . . . . 177.70(8) ?
    C3 C4 C5 C6 . . . . 0.56(17) ?
    C4 C5 C6 C1 . . . . 0.48(17) ?
    C2 C1 C6 C5 . . . . -1.33(16) ?
    C7 C1 C6 C5 . . . . 177.05(10) ?
    C6 C1 C7 O2 . . . . -173.83(12) ?
    C2 C1 C7 O2 . . . . 4.49(17) ?
    C6 C1 C7 O1 . . . . 4.66(15) ?
    C2 C1 C7 O1 . . . . -177.02(10) ?
    C16 N2 C8 C9 . . . . -0.12(17) ?
    N2 C8 C9 C10 . . . . 0.13(18) ?
    C8 C9 C10 C15 . . . . 0.13(16) ?
    C8 C9 C10 C11 . . . . 179.94(11) ?
    C9 C10 C11 C12 . . . . -178.41(11) ?
    C15 C10 C11 C12 . . . . 1.40(17) ?
    C10 C11 C12 C13 . . . . -0.74(19) ?
    C11 C12 C13 C14 . . . . -0.6(2) ?
    C12 C13 C14 C15 . . . . 1.27(18) ?
    C13 C14 C15 C16 . . . . 178.85(11) ?
    C13 C14 C15 C10 . . . . -0.58(17) ?
    C9 C10 C15 C16 . . . . -0.38(15) ?
    C11 C10 C15 C16 . . . . 179.81(10) ?
    C9 C10 C15 C14 . . . . 179.07(10) ?
    C11 C10 C15 C14 . . . . -0.74(16) ?
    C8 N2 C16 C15 . . . . -0.16(17) ?
    C14 C15 C16 N2 . . . . -179.03(11) ?
    C10 C15 C16 N2 . . . . 0.41(17) ?
loop_
    _geom_hbond_atom_site_label_D
    _geom_hbond_atom_site_label_H
    _geom_hbond_atom_site_label_A
    _geom_hbond_site_symmetry_A
    _geom_hbond_distance_DH
    _geom_hbond_distance_HA
    _geom_hbond_distance_DA
    _geom_hbond_angle_DHA
    _geom_hbond_publ_flag
    O1 H1 N2 . 0.84(2) 1.74(2) 2.5725(12) 177(2) y
    N2 H2 O1 . 0.88(2) 1.69(5) 2.5725(12) 172(5) y
    C5 H5 O2 1_545 0.95 2.49 3.3427(14) 149 y
    C8 H8 O2 . 0.95 2.53 3.1977(14) 128 y
_shelx_hkl_file
;
   0   0   3  541.32    5.75
   0   0   3  529.66    6.08
   0   0  -3  536.68    6.22
   0   0  -3  537.54    5.74
   0   0   4 1131.55   13.16
   0   0   4 1105.11   13.62
   0   0  -4 1103.78   13.23
   0   0  -4 1117.31   14.37
   0   0   5 1544.19   20.06
   0   0   5 1624.23   20.36
   0   0  -5 1532.70   19.77
   0   0  -5 1565.34   19.17
   0   0   6 2018.39   27.39
   0   0   6 2052.17   26.41
   0   0  -6 1995.12   25.64
   0   0  -6 2010.89   27.12
   0   0   7   81.78    1.81
   0   0   7   82.31    1.80
   0   0   7   81.93    1.35
   0   0  -7   77.34    1.75
   0   0  -7   79.37    1.75
   0   0   8   20.12    1.11
   0   0   8   24.09    1.78
   0   0   8   22.51    1.12
   0   0  -8   21.81    1.14
   0   0  -8   17.89    0.75
   0   0   9 1364.34   19.20
   0   0   9 1360.15   20.01
   0   0   9 1442.45   18.61
   0   0  -9 1399.23   20.44
   0   0  -9 1363.89   17.66
   0   0  10   53.65    1.74
   0   0  10   51.60    1.17
   0   0  10   49.92    1.78
   0   0 -10   51.39    1.73
   0   0 -10   51.76    1.77
   0   0 -10   51.37    1.16
   0   0  11  235.91    5.25
   0   0  11  251.36    4.03
   0   0  11  241.92    4.33
   0   0 -11  242.71    3.47
   0   0 -11  251.43    5.43
   0   0 -11  242.55    3.88
   0   0  12  145.14    2.33
   0   0  12  140.65    3.20
   0   0  12  140.06    3.22
   0   0 -12  154.45    3.41
   0   0 -12  138.32    2.35
   0   0 -12  140.00    2.30
   0   0  13    0.87    1.09
   0   0  13   -0.16    1.14
   0   0  13    0.71    0.59
   0   0 -13    0.09    0.49
   0   0 -13   -0.13    0.53
   0   0 -13    0.21    0.99
   0   0  14  253.43    4.98
   0   0  14  248.68    5.07
   0   0 -14  257.08    4.58
   0   0 -14  246.85    3.75
   0   0  15  409.37    7.50
   0   0  15  407.43    7.49
   0   0 -15  431.79    6.90
   0   0 -15  405.84    5.88
   0   0  16  186.14    4.53
   0   0  16  173.39    4.69
   0   0 -16  193.61    4.04
   0   0 -16  184.16    3.81
   0   0  17   42.76    4.18
   0   0  17   39.19    2.56
   0   0  18   65.32    3.32
   0   0  18   63.43    4.84
   0   0  19  105.19    4.14
   0   0  19   99.64    6.07
   0  -1  19  324.90    7.53
   0  -1  19  334.88    7.80
   0  -1  18   38.30    4.46
   0  -1  18   38.76    4.64
   0  -1  17   22.80    2.37
   0  -1  17   19.83    2.33
   0  -1  16    5.29    1.70
   0  -1  16    4.58    2.83
   0   1 -15   39.58    1.14
   0   1 -15   43.96    1.73
   0  -1  15   44.23    2.46
   0  -1  15   42.86    2.37
   0   1 -14  309.62    4.78
   0   1 -14  313.99    4.32
   0  -1  14  306.21    5.84
   0  -1  14  312.20    5.92
   0   1 -13   62.31    1.33
   0   1 -13   66.43    1.38
   0  -1  13   64.80    2.32
   0  -1  13   63.96    2.41
   0   1 -12  220.11    3.09
   0   1 -12  218.97    3.02
   0  -1  12  231.27    5.49
   0  -1  12  219.14    4.26
   0   1 -11  439.20    5.59
   0   1 -11  445.26    5.65
   0  -1  11  446.40    7.04
   0  -1  11  449.79    7.08
   0   1 -10  981.32   12.33
   0   1 -10  992.32   12.94
   0  -1  10  987.40   14.23
   0  -1  10  984.09   14.17
   0   1  -9 1364.87   17.78
   0   1  -9 1361.96   17.37
   0  -1   9 1370.48   19.41
   0  -1   9 1386.70   19.58
   0   1  -8  369.74    4.41
   0   1  -8  376.46    4.45
   0  -1   8  374.37    5.37
   0  -1   8  367.01    5.29
   0   1  -7  913.24   11.18
   0   1  -7  924.60   11.02
   0  -1   7  918.77   12.27
   0  -1   7  921.11   12.25
   0   1  -6 1260.74   15.09
   0   1  -6 1293.36   15.85
   0  -1   6 1254.89   16.45
   0  -1   6 1277.66   16.82
   0   1  -5  607.00    6.97
   0   1  -5  601.30    6.95
   0   1  -5  619.16    7.82
   0  -1   5  581.93    7.94
   0  -1   5  603.70    7.55
   0   1  -4 2055.80   25.50
   0   1  -4 2079.20   28.01
   0   1  -4 2041.71   25.57
   0  -1   4 2018.30   27.13
   0  -1   4 1991.64   26.12
   0  -1   4 2106.12   26.39
   0   1  -3 4002.17   57.18
   0   1  -3 4147.56   57.36
   0  -1   3 4006.90   57.06
   0  -1   3 4062.33   55.78
   0   1  -2 1796.82   21.33
   0   1  -2 1733.79   21.52
   0  -1   2 1801.02   21.41
   0  -1   2 1761.51   21.89
   0   1  -1 8817.98  141.59
   0   1  -1 8517.44  134.91
   0  -1   1 8728.96  139.29
   0  -1   1 8905.28  142.98
   0   1   2   55.61    1.03
   0   1   2   54.53    1.10
   0  -1  -2   56.02    1.08
   0  -1  -2   57.21    1.10
   0   1   3  663.84    7.94
   0   1   3  691.95    8.22
   0  -1  -3  674.73    8.04
   0  -1  -3  688.55    8.90
   0   1   4  651.91    7.82
   0   1   4  641.30    7.94
   0  -1  -4  619.98    7.46
   0  -1  -4  638.10    7.76
   0   1   5 8179.20  132.38
   0   1   5 7778.95  127.67
   0  -1  -5 7657.50  124.37
   0  -1  -5 7707.47  123.89
   0   1   6 2769.33   37.90
   0   1   6 2697.86   37.92
   0  -1  -6 2656.45   36.05
   0  -1  -6 2471.94   34.49
   0   1   7  105.91    2.11
   0   1   7  109.49    2.36
   0  -1  -7  104.57    1.81
   0  -1  -7  113.66    2.11
   0   1   8  226.40    3.59
   0   1   8  230.81    3.20
   0  -1  -8  223.63    3.18
   0  -1  -8  232.19    4.37
   0   1   9   33.48    1.48
   0   1   9   31.11    1.08
   0  -1  -9   28.32    1.08
   0  -1  -9   27.09    1.36
   0   1  10  408.27    6.29
   0   1  10  406.12    6.24
   0  -1 -10  398.91    6.13
   0  -1 -10  390.19    5.45
   0   1  11    1.71    1.09
   0   1  11    0.63    1.16
   0  -1 -11    1.29    0.75
   0  -1 -11    0.22    1.03
   0   1  12    3.80    1.28
   0   1  12    1.87    2.08
   0  -1 -12    1.67    1.18
   0  -1 -12    1.90    1.33
   0   1  13  124.95    3.26
   0   1  13  131.15    3.21
   0   1  13  126.86    3.33
   0  -1 -13  134.92    2.62
   0  -1 -13  134.73    3.40
   0   1  14  201.79    3.44
   0   1  14  191.09    4.44
   0   1  14  193.56    5.61
   0  -1 -14  206.64    3.59
   0  -1 -14  202.73    5.89
   0   1  15   11.11    1.06
   0   1  15   10.80    2.92
   0   1  15   10.30    1.74
   0  -1 -15   11.18    1.03
   0  -1 -15   10.38    1.75
   0  -1 -15   -0.22    1.77
   0   1  16    2.27    1.54
   0   1  16    2.55    0.92
   0   1  16    3.88    1.70
   0  -1 -16    0.94    1.82
   0  -1 -16    6.25    1.06
   0  -1 -16    2.30    0.95
   0   1  17  137.89    2.87
   0   1  17  127.46    4.00
   0   1  17  138.12    4.26
   0  -1 -17  140.33    3.01
   0  -1 -17  131.31    2.82
   0  -1 -17  138.19    4.42
   0   1  18  236.33    8.14
   0   1  18  244.08    5.82
   0   1  19   23.44    2.82
   0   1  19   22.54    4.06
   0  -2  18  262.24    6.49
   0  -2  18  271.02    6.63
   0  -2  17  322.94    7.03
   0  -2  17  325.28    7.13
   0  -2  16   84.67    3.32
   0  -2  16   80.42    3.16
   0  -2  15  142.75    3.91
   0  -2  15  145.03    3.89
   0   2 -14  280.29    4.15
   0   2 -14  278.86    3.75
   0  -2  14  284.64    7.12
   0  -2  14  286.02    5.68
   0   2 -13   37.03    0.95
   0   2 -13   39.10    1.00
   0  -2  13   41.30    2.13
   0  -2  13   43.57    2.12
   0   2 -12  539.84    6.76
   0   2 -12  542.15    7.23
   0  -2  12  549.01    8.87
   0  -2  12  547.27    8.88
   0   2 -11   51.11    1.06
   0   2 -11   49.69    1.37
   0  -2  11   51.68    1.97
   0  -2  11   46.35    2.00
   0   2 -10   15.84    0.93
   0   2 -10   16.68    1.00
   0  -2  10   16.71    1.39
   0  -2  10   21.14    1.43
   0   2  -9  325.94    4.30
   0   2  -9  323.03    4.26
   0  -2   9  323.76    6.04
   0  -2   9  322.94    5.16
   0   2  -8   17.03    0.57
   0   2  -8   15.49    0.57
   0   2  -8   19.21    1.18
   0  -2   8   18.86    1.18
   0  -2   8   18.17    1.16
   0   2  -7   15.17    0.81
   0   2  -7   14.15    1.05
   0   2  -7   15.26    0.53
   0  -2   7   15.88    1.04
   0  -2   7   13.22    1.02
   0   2  -6    5.37    0.65
   0   2  -6    4.18    0.84
   0   2  -6    5.55    0.41
   0  -2   6    4.47    0.82
   0  -2   6    5.38    0.42
   0  -2   6    4.46    0.78
   0   2  -5 3687.12   52.19
   0   2  -5 3748.57   55.21
   0  -2   5 3709.17   54.72
   0  -2   5 3774.40   53.02
   0   2  -4 2459.94   33.83
   0   2  -4 2475.42   32.38
   0  -2   4 2543.05   33.36
   0  -2   4 2464.90   34.11
   0   2  -3  205.63    2.46
   0   2  -3  208.83    2.89
   0  -2   3  210.59    2.96
   0  -2   3  213.18    2.53
   0   2  -2  786.07    9.66
   0   2  -2  777.77    9.06
   0  -2   2  796.35    9.25
   0  -2   2  774.78    9.62
   0   2  -1  258.24    3.23
   0   2  -1  267.40    3.46
   0  -2   1  259.89    3.41
   0  -2   1  266.85    3.82
   0   2   0   18.16    1.47
   0   2   0   16.43    0.95
   0  -2   0   19.28    0.97
   0  -2   0   20.14    0.90
   0   2   1 5168.98   77.30
   0   2   1 5235.50   78.34
   0  -2  -1 5310.20   79.47
   0  -2  -1 5160.05   77.17
   0   2   2 4544.04   66.93
   0   2   2 4607.24   67.75
   0  -2  -2 4579.66   67.32
   0  -2  -2 4534.67   66.72
   0   2   3  519.86    6.66
   0   2   3  514.41    7.33
   0  -2  -3  518.27    6.57
   0  -2  -3  504.30    6.44
   0   2   4   70.61    1.63
   0   2   4   72.23    1.68
   0  -2  -4   72.16    1.64
   0  -2  -4   70.10    1.65
   0   2   5 4677.17   70.17
   0   2   5 4562.46   70.02
   0  -2  -5 4687.90   70.77
   0  -2  -5 4570.45   68.70
   0   2   6   19.41    1.09
   0   2   6   21.60    1.75
   0  -2  -6   23.41    1.13
   0  -2  -6   17.56    1.07
   0   2   7   15.54    1.10
   0   2   7   13.53    1.59
   0  -2  -7   14.10    1.05
   0  -2  -7   13.74    1.02
   0   2   8   51.87    1.48
   0   2   8   48.80    2.43
   0  -2  -8   50.64    1.53
   0  -2  -8   62.04    1.72
   0   2   9   33.69    1.35
   0   2   9   26.18    1.55
   0  -2  -9   27.91    1.33
   0  -2  -9   31.99    2.31
   0   2  10 7373.35  127.68
   0   2  10 7660.26  129.52
   0  -2 -10 7325.30  126.41
   0  -2 -10 7594.88  132.58
   0   2  11 1213.91   17.18
   0   2  11 1179.70   18.00
   0  -2 -11 1209.21   18.04
   0  -2 -11 1158.13   16.69
   0   2  12 1970.16   28.71
   0   2  12 1909.66   29.65
   0  -2 -12 1909.13   28.16
   0  -2 -12 1930.78   29.66
   0   2  13  492.69    8.51
   0   2  13  505.62    8.56
   0  -2 -13  489.82    8.59
   0  -2 -13  503.03    8.39
   0   2  14   -0.49    1.34
   0   2  14    0.88    1.28
   0  -2 -14    0.05    0.94
   0  -2 -14    1.91    2.02
   0   2  15  222.57    5.12
   0   2  15  230.07    5.16
   0  -2 -15  222.42    4.18
   0  -2 -15  229.11    5.10
   0   2  16  141.13    4.09
   0   2  16  145.81    6.08
   0   2  16  141.76    4.02
   0  -2 -16  148.49    4.21
   0  -2 -16  145.10    3.32
   0   2  17  127.83    4.06
   0   2  17  126.70    4.38
   0   2  17  121.10    4.00
   0  -2 -17  131.41    4.35
   0  -2 -17  124.50    4.15
   0   2  18   10.51    2.16
   0   2  18    6.82    2.11
   0   2  18   10.24    2.39
   0  -2 -18    6.49    1.98
   0  -2 -18    0.62    2.14
   0  -2 -18    6.49    1.41
   0   2  19   43.99    3.02
   0   2  19   44.39    5.17
   0  -2 -19   50.08    3.57
   0  -3  18   -0.05    1.88
   0  -3  18    1.79    1.79
   0  -3  17    4.39    1.84
   0  -3  17   -0.17    1.82
   0  -3  16   29.23    3.82
   0  -3  16   26.85    2.44
   0  -3  15   -0.03    1.51
   0  -3  15    3.23    2.37
   0   3 -14  390.25    5.33
   0   3 -14  382.94    4.88
   0  -3  14  392.68    7.44
   0  -3  14  389.87    7.40
   0   3 -13   21.23    0.76
   0   3 -13   22.56    0.75
   0  -3  13   17.63    1.94
   0  -3  13   23.84    1.91
   0   3 -12  574.94    7.65
   0   3 -12  563.39    7.10
   0  -3  12  580.27    9.47
   0  -3  12  575.99    9.48
   0   3 -11   27.86    1.14
   0   3 -11   26.87    0.79
   0  -3  11   25.12    2.65
   0  -3  11   22.70    2.67
   0   3 -10  115.41    1.74
   0   3 -10  113.51    2.11
   0  -3  10  119.47    3.97
   0  -3  10  110.61    3.94
   0   3  -9 1489.27   23.26
   0   3  -9 1449.06   19.38
   0   3  -9 1458.16   19.49
   0  -3   9 1434.96   22.35
   0  -3   9 1454.07   21.58
   0   3  -8  178.52    2.41
   0   3  -8  181.96    2.46
   0   3  -8  185.13    3.47
   0  -3   8  183.53    3.53
   0  -3   8  175.43    3.44
   0  -3   8  189.20    2.55
   0   3  -7  120.68    2.57
   0   3  -7  116.11    2.16
   0  -3   7  117.62    2.59
   0  -3   7  119.88    2.19
   0   3  -6   17.30    1.74
   0   3  -6   14.69    0.63
   0  -3   6   13.96    1.80
   0  -3   6   15.76    0.63
   0   3  -5  761.48   10.29
   0   3  -5  749.20    9.14
   0  -3   5  752.41   10.22
   0  -3   5  794.25    9.69
   0   3  -4  401.07    4.92
   0   3  -4  406.27    5.56
   0  -3   4  425.57    5.59
   0  -3   4  403.59    6.40
   0   3  -3    0.28    0.59
   0   3  -3   -0.03    0.45
   0  -3   3    0.49    0.46
   0  -3   3    0.46    0.66
   0   3  -2 6520.02  103.06
   0   3  -2 6782.78  108.90
   0  -3   2 6801.31  109.60
   0  -3   2 6790.95  109.06
   0   3  -1   19.46    1.09
   0   3  -1   17.22    1.54
   0  -3   1   19.28    1.13
   0  -3   1   20.72    1.51
   0   3   0 8134.61  134.14
   0   3   0 8229.17  136.37
   0  -3   0 8367.24  139.09
   0  -3   0 8291.73  137.19
   0   3   1 2923.35   41.26
   0   3   1 2915.73   41.01
   0  -3  -1 2963.12   41.93
   0  -3  -1 2933.15   41.28
   0   3   2 2220.81   30.42
   0   3   2 2206.67   30.28
   0  -3  -2 2199.26   30.05
   0  -3  -2 2210.57   31.33
   0   3   3   40.35    1.38
   0   3   3   36.90    2.22
   0  -3  -3   40.10    1.39
   0  -3  -3   43.25    1.44
   0   3   4   55.85    1.66
   0   3   4   57.18    1.65
   0  -3  -4   54.22    1.61
   0  -3  -4   54.52    1.65
   0   3   5    6.67    1.06
   0   3   5    8.76    1.03
   0  -3  -5    5.90    0.99
   0  -3  -5    5.44    1.56
   0   3   6 1966.73   27.82
   0   3   6 2053.01   28.70
   0  -3  -6 1991.18   28.01
   0  -3  -6 2063.73   29.09
   0   3   7 1282.38   17.70
   0   3   7 1245.49   17.45
   0  -3  -7 1261.63   18.68
   0  -3  -7 1259.97   17.44
   0   3   8  449.99    6.63
   0   3   8  435.46    6.64
   0  -3  -8  459.43    6.84
   0  -3  -8  436.05    6.55
   0   3   9  238.10    4.20
   0   3   9  227.80    4.23
   0  -3  -9  235.90    4.23
   0  -3  -9  230.29    4.17
   0   3  10    0.34    1.03
   0   3  10    1.13    1.89
   0  -3 -10    2.67    1.33
   0  -3 -10    3.23    1.21
   0   3  11 4720.45   76.43
   0   3  11 4504.85   74.58
   0  -3 -11 4587.77   74.47
   0  -3 -11 4577.87   75.32
   0   3  12    6.69    1.67
   0   3  12   11.56    1.35
   0  -3 -12    8.54    1.65
   0  -3 -12   12.46    1.43
   0   3  13   23.54    2.07
   0   3  13   24.22    2.47
   0  -3 -13   23.60    2.01
   0  -3 -13   30.02    2.65
   0   3  14    7.07    1.85
   0   3  14    8.24    2.17
   0  -3 -14    6.47    1.80
   0  -3 -14    8.17    1.44
   0   3  15  174.13    4.72
   0   3  15  176.56    4.99
   0  -3 -15  167.23    3.84
   0  -3 -15  178.23    6.19
   0   3  16  216.52    5.52
   0   3  16  223.14    5.68
   0  -3 -16  216.09    5.30
   0  -3 -16  221.15    4.64
   0   3  17   26.31    1.89
   0   3  17   33.40    4.39
   0  -3 -17   27.79    2.02
   0  -3 -17   28.50    2.61
   0   3  18  169.02    3.95
   0   3  18  165.25    5.03
   0   3  18  173.72    5.44
   0  -3 -18  173.09    5.22
   0  -3 -18  173.75    4.27
   0   3  19   34.43    4.57
   0   3  19   38.57    3.24
   0   3  19   29.78    2.04
   0  -3 -19   37.03    4.74
   0  -3 -19   29.79    2.27
   0  -4  17   61.14    3.37
   0  -4  17   66.47    5.10
   0  -4  16    0.07    2.81
   0  -4  16    2.84    2.78
   0  -4  15    0.08    1.84
   0  -4  15    8.47    1.87
   0  -4  14  151.28    4.23
   0  -4  14  143.55    4.25
   0   4 -13    1.81    0.48
   0   4 -13   -0.00    0.46
   0  -4  13    4.69    1.64
   0  -4  13    3.39    1.60
   0   4 -12    1.29    0.77
   0   4 -12    0.69    0.80
   0  -4  12    2.26    1.38
   0  -4  12    1.96    2.32
   0   4 -11   41.87    2.27
   0   4 -11   42.45    1.03
   0   4 -11   36.94    1.00
   0  -4  11   38.86    2.14
   0  -4  11   40.13    2.18
   0   4 -10   -0.04    0.47
   0   4 -10    0.78    0.48
   0   4 -10    0.35    1.15
   0  -4  10    0.01    0.99
   0  -4  10   -0.03    0.98
   0   4  -9   64.67    1.81
   0   4  -9   62.04    1.39
   0   4  -9   60.84    2.44
   0  -4   9   59.17    2.40
   0  -4   9   63.57    1.83
   0  -4   9   58.69    2.39
   0   4  -8 1092.01   16.60
   0   4  -8 1089.71   15.09
   0  -4   8 1127.70   14.86
   0  -4   8 1075.87   16.36
   0   4  -7 1556.03   24.25
   0   4  -7 1531.45   20.55
   0  -4   7 1623.03   21.80
   0  -4   7 1551.54   23.18
   0   4  -6   48.62    1.78
   0   4  -6   47.69    1.23
   0  -4   6   48.92    1.66
   0  -4   6   48.08    1.84
   0   4  -5   15.65    0.84
   0   4  -5   14.14    1.20
   0  -4   5   15.74    0.78
   0  -4   5   12.49    1.22
   0   4  -4  914.55   12.65
   0   4  -4  871.88   11.31
   0  -4   4  883.23   12.39
   0  -4   4  932.76   12.06
   0   4  -3   12.88    1.13
   0   4  -3   15.62    0.89
   0  -4   3   13.75    0.84
   0  -4   3   13.87    1.14
   0   4  -2  239.29    4.60
   0   4  -2  220.54    3.39
   0  -4   2  237.56    4.14
   0  -4   2  231.03    4.63
   0   4  -1 3617.75   53.69
   0   4  -1 3718.26   55.83
   0  -4   1 3781.44   56.16
   0  -4   1 3698.92   55.86
   0   4   0 1544.07   21.25
   0   4   0 1515.40   21.72
   0  -4   0 1600.51   22.69
   0  -4   0 1518.02   20.96
   0   4   1    3.17    0.92
   0   4   1    3.17    1.52
   0  -4  -1    3.72    0.96
   0  -4  -1    2.32    0.87
   0   4   2  132.15    2.62
   0   4   2  133.39    2.57
   0  -4  -2  129.79    2.56
   0  -4  -2  135.53    2.61
   0   4   3   31.95    1.56
   0   4   3   32.41    1.43
   0  -4  -3   33.04    1.42
   0  -4  -3   31.46    1.46
   0   4   4    0.76    1.48
   0   4   4    0.76    0.94
   0  -4  -4    1.73    0.96
   0  -4  -4   -0.29    1.55
   0   4   5    5.98    1.20
   0   4   5    5.39    1.16
   0  -4  -5    4.41    1.17
   0  -4  -5    5.36    1.14
   0   4   6 2203.93   32.02
   0   4   6 2133.81   31.23
   0  -4  -6 2197.02   33.21
   0  -4  -6 2153.92   31.39
   0   4   7   59.16    2.12
   0   4   7   55.12    2.05
   0  -4  -7   67.80    3.26
   0  -4  -7   59.51    2.14
   0   4   8 1040.80   15.16
   0   4   8 1017.74   15.11
   0  -4  -8 1042.31   15.28
   0  -4  -8 1029.27   15.08
   0   4   9   43.14    2.13
   0   4   9   44.90    2.09
   0  -4  -9   51.25    2.14
   0  -4  -9   42.48    2.10
   0   4  10  206.58    4.41
   0   4  10  211.32    5.55
   0  -4 -10  208.52    5.68
   0  -4 -10  201.49    4.26
   0   4  11  444.42    8.72
   0   4  11  431.12    9.08
   0  -4 -11  440.52    8.87
   0  -4 -11  426.97    7.23
   0   4  12  282.39    5.30
   0   4  12  281.53    5.82
   0  -4 -12  272.03    6.75
   0  -4 -12  288.72    7.17
   0   4  13   39.60    2.18
   0   4  13   40.03    2.62
   0  -4 -13   41.18    3.79
   0  -4 -13   40.47    3.43
   0   4  14   -0.32    1.13
   0   4  14    0.29    1.45
   0  -4 -14   -0.13    1.32
   0  -4 -14    1.49    1.48
   0   4  15  127.83    4.35
   0   4  15  128.56    3.57
   0  -4 -15  132.05    4.13
   0  -4 -15  127.74    3.69
   0   4  16   59.81    2.61
   0   4  16   56.47    3.43
   0  -4 -16   61.25    4.07
   0  -4 -16   52.36    3.15
   0   4  17    9.85    2.57
   0   4  17    7.55    1.75
   0  -4 -17   -0.05    1.36
   0  -4 -17   -0.25    1.69
   0   4  18   63.82    2.85
   0   4  18   59.07    3.89
   0  -4 -18   66.32    5.61
   0  -4 -18   69.69    3.06
   0  -5  16   82.90    5.44
   0  -5  16   80.06    3.82
   0  -5  15   -0.00    2.38
   0  -5  15   24.90    2.40
   0  -5  14  210.83    5.46
   0  -5  14  222.52    5.69
   0  -5  13  181.38    4.89
   0  -5  13  177.00    4.72
   0   5 -12   24.37    1.41
   0   5 -12   20.36    0.90
   0   5 -12   25.99    2.21
   0  -5  12   23.66    3.46
   0  -5  12   26.98    2.20
   0   5 -11  161.43    4.14
   0   5 -11  153.91    2.50
   0   5 -11  159.36    2.62
   0  -5  11  155.62    4.03
   0  -5  11  155.42    4.00
   0   5 -10   50.26    1.39
   0   5 -10   54.78    2.58
   0   5 -10   50.57    1.85
   0  -5  10   47.99    2.55
   0  -5  10   50.78    2.59
   0  -5  10   54.16    1.91
   0   5  -9   36.20    2.14
   0   5  -9   34.96    1.22
   0  -5   9   32.18    1.67
   0  -5   9   30.82    2.14
   0   5  -8  434.73    6.10
   0   5  -8  431.24    7.43
   0  -5   8  447.56    6.19
   0  -5   8  435.73    7.53
   0   5  -7   23.76    2.77
   0   5  -7   19.72    1.12
   0  -5   7   17.70    1.83
   0  -5   7   19.40    1.06
   0   5  -6    4.12    0.89
   0   5  -6    6.02    1.30
   0  -5   6    4.02    0.80
   0  -5   6    4.36    1.35
   0   5  -5  355.25    6.14
   0   5  -5  367.05    6.06
   0  -5   5  363.57    6.15
   0  -5   5  375.16    6.13
   0   5  -4  471.97    6.81
   0   5  -4  485.28    8.59
   0  -5   4  482.13    6.78
   0  -5   4  467.05    7.34
   0   5  -3 1012.09   14.68
   0   5  -3 1001.75   14.92
   0  -5   3  989.61   14.48
   0  -5   3 1059.68   14.56
   0   5  -2   40.16    1.59
   0   5  -2   42.82    2.60
   0  -5   2   41.52    1.79
   0  -5   2   38.69    1.44
   0   5  -1  467.89    7.09
   0   5  -1  459.33    6.74
   0  -5   1  465.31    7.12
   0  -5   1  477.01    6.82
   0   5   0  278.07    5.62
   0   5   0  270.88    4.48
   0  -5   0  269.22    4.57
   0  -5   0  282.90    4.52
   0   5   1 1055.20   15.00
   0   5   1 1025.98   14.60
   0  -5  -1 1074.30   15.09
   0  -5  -1 1040.84   14.96
   0   5   2  195.15    3.67
   0   5   2  196.74    3.79
   0  -5  -2  197.32    3.81
   0  -5  -2  194.39    3.64
   0   5   3  890.09   14.40
   0   5   3  886.87   14.12
   0  -5  -3  890.51   12.85
   0  -5  -3  889.91   14.27
   0   5   4  120.19    3.07
   0   5   4  112.16    2.87
   0  -5  -4  118.21    2.95
   0  -5  -4  115.79    2.95
   0   5   5    6.40    1.35
   0   5   5    6.16    1.48
   0  -5  -5    6.08    1.41
   0  -5  -5    6.58    2.31
   0   5   6  127.91    3.24
   0   5   6  127.82    3.14
   0  -5  -6  126.76    4.36
   0  -5  -6  128.84    3.19
   0   5   7    2.24    2.22
   0   5   7    1.76    2.12
   0  -5  -7    3.88    1.37
   0  -5  -7    2.96    1.36
   0   5   8  160.87    3.85
   0   5   8  167.35    3.93
   0  -5  -8  164.81    3.88
   0  -5  -8  171.25    3.86
   0   5   9    1.18    1.34
   0   5   9    0.26    1.33
   0  -5  -9    0.94    1.97
   0  -5  -9   -0.13    1.20
   0   5  10  633.97   10.45
   0   5  10  619.08   10.54
   0  -5 -10  645.41   10.65
   0  -5 -10  616.45   10.24
   0   5  11  193.40    4.47
   0   5  11  192.66    4.70
   0  -5 -11  190.95    6.07
   0  -5 -11  196.73    4.62
   0   5  12   91.47    4.61
   0   5  12   89.63    3.50
   0  -5 -12   88.28    4.69
   0  -5 -12   84.16    3.30
   0   5  13  251.50    5.36
   0   5  13  241.15    5.72
   0  -5 -13  245.07    5.65
   0  -5 -13  238.87    5.42
   0   5  14  161.18    4.79
   0   5  14  152.17    4.11
   0  -5 -14  160.54    4.50
   0  -5 -14  162.04    4.35
   0   5  15  109.02    3.65
   0   5  15  114.82    6.41
   0  -5 -15  112.96    4.16
   0  -5 -15  108.94    3.81
   0   5  16   44.50    5.14
   0   5  16   36.89    2.59
   0  -5 -16   36.14    3.16
   0  -5 -16   41.22    2.79
   0   5  17  109.32    7.02
   0   5  17  109.89    3.84
   0  -5 -17  116.20    6.55
   0  -5 -17  116.31    3.98
   0   5  18   30.96    3.95
   0   5  18   23.70    3.46
   0  -5 -18   26.05    2.60
   0  -5 -18   27.63    3.09
   0  -6  15    1.21    1.87
   0  -6  15    0.28    1.81
   0  -6  14    9.43    2.19
   0  -6  14    0.24    2.07
   0   6 -13   17.90    2.49
   0  -6  13   -0.84    2.24
   0  -6  13   20.03    2.31
   0   6 -12   82.64    3.51
   0  -6  12   80.93    3.33
   0  -6  12   80.83    3.47
   0   6 -11    0.64    1.50
   0   6 -11    0.41    0.70
   0   6 -11    0.99    0.66
   0  -6  11    0.68    0.67
   0  -6  11    0.02    1.55
   0  -6  11   -0.42    2.47
   0   6 -10   90.67    3.32
   0   6 -10   87.91    2.03
   0  -6  10   88.86    2.00
   0  -6  10   91.63    3.36
   0   6  -9  213.72    4.97
   0   6  -9  213.94    3.64
   0  -6   9  209.93    4.96
   0  -6   9  205.96    3.46
   0   6  -8  240.88    4.01
   0   6  -8  247.82    5.32
   0  -6   8  242.99    4.00
   0  -6   8  236.98    6.72
   0   6  -7   23.81    1.98
   0   6  -7   23.46    1.32
   0  -6   7   23.92    1.90
   0  -6   7   22.91    2.05
   0   6  -6  430.87    6.60
   0   6  -6  430.38    7.52
   0  -6   6  426.05    7.51
   0  -6   6  433.93    6.48
   0   6  -5   19.42    1.39
   0   6  -5   17.10    2.85
   0  -6   5   19.81    1.29
   0  -6   5   20.75    1.90
   0   6  -4  203.53    3.75
   0   6  -4  203.10    4.25
   0  -6   4  200.80    3.60
   0  -6   4  197.81    4.32
   0   6  -3    6.61    1.41
   0   6  -3    3.40    1.20
   0  -6   3    5.06    1.07
   0  -6   3    3.34    1.48
   0   6  -2   -0.76    1.26
   0   6  -2    5.22    1.17
   0  -6   2    1.81    1.25
   0  -6   2    0.55    0.94
   0   6  -1    1.40    1.77
   0   6  -1   -0.03    1.88
   0  -6   1    1.11    1.26
   0  -6   1    1.12    1.02
   0   6   0    3.76    1.39
   0   6   0    4.15    1.41
   0  -6   0    3.87    1.52
   0  -6   0    4.10    1.27
   0   6   1  314.82    5.65
   0   6   1  326.48    5.77
   0  -6  -1  332.01    6.07
   0  -6  -1  336.54    5.80
   0   6   2  669.95   10.62
   0   6   2  668.48   10.60
   0  -6  -2  681.68   10.63
   0  -6  -2  678.81   10.83
   0   6   3  651.24   10.42
   0   6   3  655.57   10.65
   0  -6  -3  666.29   12.65
   0  -6  -3  662.22   10.44
   0   6   4  146.45    3.95
   0   6   4  146.03    4.12
   0  -6  -4  151.04    3.92
   0  -6  -4  142.64    3.94
   0   6   5  161.17    4.01
   0   6   5  151.56    3.87
   0  -6  -5  160.18    3.89
   0  -6  -5  161.67    3.85
   0   6   6  153.50    3.99
   0   6   6  160.66    3.92
   0  -6  -6  156.78    3.97
   0  -6  -6  166.44    4.00
   0   6   7  120.60    3.57
   0   6   7  119.23    3.45
   0  -6  -7  113.37    3.48
   0  -6  -7  121.50    3.50
   0   6   8  127.02    5.35
   0   6   8  135.50    3.82
   0  -6  -8  129.05    3.76
   0  -6  -8  127.69    3.78
   0   6   9 1361.74   22.03
   0   6   9 1394.88   22.17
   0  -6  -9 1418.08   22.61
   0  -6  -9 1351.63   21.62
   0   6  10   34.02    4.12
   0   6  10   32.48    4.27
   0  -6 -10   37.64    4.21
   0  -6 -10   36.78    2.66
   0   6  11  176.39    4.98
   0   6  11  186.00    4.77
   0  -6 -11  176.09    6.65
   0  -6 -11  186.70    4.92
   0   6  12   -0.07    1.57
   0   6  12   -1.08    1.72
   0  -6 -12    0.89    2.89
   0  -6 -12    3.69    1.85
   0  -6 -12    1.34    2.91
   0   6  13  104.01    3.74
   0   6  13   95.31    6.05
   0  -6 -13  104.95    3.96
   0  -6 -13   99.67    5.57
   0   6  14   15.46    3.79
   0   6  14   14.82    2.75
   0  -6 -14   18.79    2.46
   0  -6 -14   13.21    2.60
   0   6  15    0.08    2.27
   0   6  15    3.84    1.88
   0  -6 -15    2.92    2.00
   0  -6 -15    0.22    1.90
   0   6  16   86.06    3.71
   0   6  16   87.19    4.53
   0  -6 -16   93.71    3.94
   0  -6 -16   94.99    4.23
   0   6  17  119.59    5.30
   0   6  17  112.20    4.22
   0  -6 -17  122.79    6.35
   0  -6 -17  113.15    4.69
   0   7 -13  107.40    4.44
   0  -7  13   95.29    4.18
   0  -7  13  107.80    4.59
   0   7 -12    4.74    2.17
   0  -7  12    3.00    2.04
   0  -7  12    0.03    1.89
   0   7 -11    1.35    1.79
   0  -7  11    0.64    1.65
   0  -7  11   -0.85    1.66
   0   7 -10   38.87    2.85
   0   7 -10   41.90    1.68
   0  -7  10   42.47    2.95
   0  -7  10   37.77    1.57
   0   7  -9    9.92    2.11
   0   7  -9   10.29    1.98
   0  -7   9   10.64    2.19
   0  -7   9    8.88    1.82
   0   7  -8  168.31    4.67
   0   7  -8  171.93    3.51
   0  -7   8  171.12    3.37
   0  -7   8  173.56    4.79
   0   7  -7   23.86    1.57
   0   7  -7   27.26    2.36
   0  -7   7   29.52    3.83
   0  -7   7   24.06    1.50
   0   7  -6  232.75    5.27
   0   7  -6  246.04    4.56
   0  -7   6  243.78    5.39
   0  -7   6  241.74    5.63
   0   7  -5  165.87    5.81
   0   7  -5  176.58    4.86
   0  -7   5  175.15    3.58
   0  -7   5  168.63    4.47
   0   7  -4  126.56    5.36
   0   7  -4  126.25    4.39
   0  -7   4  135.77    3.91
   0  -7   4  130.01    3.10
   0   7  -3  983.32   15.99
   0   7  -3  974.78   15.19
   0  -7   3  998.33   16.46
   0  -7   3  997.68   15.38
   0   7  -2   39.24    2.38
   0   7  -2   39.25    2.09
   0  -7   2   37.65    2.47
   0  -7   2   36.66    1.99
   0   7  -1  293.43    7.02
   0   7  -1  298.19    5.93
   0  -7   1  295.31    6.05
   0  -7   1  304.58    5.52
   0   7   0    0.71    1.43
   0   7   0    1.91    1.41
   0  -7   0    0.07    1.22
   0  -7   0    1.59    1.46
   0   7   1   43.80    2.46
   0   7   1   41.43    2.42
   0  -7  -1   45.53    2.30
   0  -7  -1   44.61    2.66
   0   7   2  251.54    5.43
   0   7   2  257.01    5.56
   0  -7  -2  261.01    5.53
   0  -7  -2  259.16    5.79
   0   7   3   60.39    3.05
   0   7   3   53.54    3.02
   0  -7  -3   59.28    3.05
   0  -7  -3   61.69    2.96
   0   7   4   60.23    2.97
   0   7   4   57.45    2.80
   0  -7  -4   59.50    2.81
   0  -7  -4   61.28    2.94
   0   7   5   36.80    2.60
   0   7   5   38.47    2.53
   0  -7  -5   43.99    2.68
   0  -7  -5   31.56    2.52
   0   7   6   73.36    3.22
   0   7   6   76.03    4.70
   0  -7  -6   69.28    3.09
   0  -7  -6   65.60    3.07
   0   7   7   26.41    3.94
   0   7   7   21.32    2.37
   0  -7  -7   22.47    2.36
   0  -7  -7   20.20    2.34
   0   7   8   66.28    3.32
   0   7   8   72.42    3.33
   0  -7  -8   60.11    3.16
   0  -7  -8   66.60    3.22
   0   7   9   26.36    2.70
   0   7   9   31.47    2.75
   0  -7  -9   25.69    2.68
   0  -7  -9   28.45    2.64
   0   7  10  154.67    4.74
   0   7  10  146.25    4.69
   0  -7 -10  153.77    6.59
   0  -7 -10  147.57    4.55
   0   7  11   40.68    3.08
   0   7  11   37.57    3.02
   0  -7 -11   40.87    4.75
   0  -7 -11   42.67    2.99
   0   7  12  266.05    6.49
   0   7  12  262.98    6.67
   0  -7 -12  262.12    8.52
   0  -7 -12  265.12    8.66
   0   7  13   60.17    3.59
   0   7  13   65.27    3.86
   0  -7 -13   59.62    5.48
   0  -7 -13   57.16    5.50
   0   7  14   87.27    4.12
   0   7  14   86.11    4.47
   0  -7 -14   84.01    4.20
   0  -7 -14   84.10    4.26
   0   7  15    1.65    2.10
   0   7  15    3.20    2.57
   0  -7 -15   -0.01    2.12
   0  -7 -15    2.13    2.25
   0   7  16   70.55    6.84
   0   7  16   55.13    5.67
   0  -7 -16   60.03    3.94
   0  -7 -16   58.84    3.90
   0   8 -11   13.04    4.14
   0  -8  11   12.30    3.81
   0  -8  11   -0.64    2.48
   0   8 -10   12.08    2.56
   0  -8  10   10.04    2.63
   0   8  -9    6.23    2.19
   0   8  -9    5.71    1.36
   0  -8   9    5.60    2.35
   0  -8   9    4.65    1.24
   0   8  -8   75.61    3.71
   0   8  -8   73.19    2.49
   0  -8   8   76.85    5.66
   0  -8   8   72.33    3.47
   0   8  -7   60.33    3.29
   0   8  -7   60.65    3.54
   0  -8   7   57.85    3.54
   0  -8   7   61.50    2.27
   0   8  -6   -0.04    1.73
   0   8  -6    2.21    1.95
   0  -8   6    3.13    1.95
   0  -8   6    1.91    1.21
   0   8  -5    0.59    1.75
   0   8  -5    1.63    1.30
   0  -8   5    0.58    1.83
   0  -8   5    0.33    1.75
   0   8  -4    1.67    1.32
   0   8  -4   -0.55    1.62
   0  -8   4    0.65    2.66
   0  -8   4    0.19    1.14
   0   8  -3   58.18    3.08
   0   8  -3   59.60    2.63
   0  -8   3   53.48    3.19
   0  -8   3   57.11    2.42
   0   8  -2   64.41    2.81
   0   8  -2   64.76    3.09
   0  -8   2   65.77    2.67
   0  -8   2   73.60    3.42
   0   8  -1   70.27    2.92
   0   8  -1   67.39    3.12
   0  -8   1   67.94    2.72
   0  -8   1   65.11    3.29
   0   8   0    0.93    1.44
   0   8   0    0.51    1.62
   0  -8   0    1.47    2.26
   0  -8   0    0.48    2.92
   0   8   1   61.79    3.13
   0   8   1   64.49    3.00
   0  -8  -1   64.19    2.89
   0  -8  -1   65.49    3.33
   0   8   2  257.83    5.80
   0   8   2  250.65    5.84
   0  -8  -2  257.76    6.20
   0  -8  -2  267.21    5.79
   0   8   3   78.07    3.41
   0   8   3   80.71    3.46
   0  -8  -3   83.04    3.34
   0  -8  -3   83.04    3.64
   0   8   4  255.33    6.10
   0   8   4  273.74    6.20
   0  -8  -4  260.44    5.98
   0  -8  -4  260.74    6.29
   0   8   5  171.37    7.08
   0   8   5  187.35    5.16
   0  -8  -5  187.58    5.30
   0  -8  -5  177.05    5.00
   0   8   6   10.60    2.41
   0   8   6   11.51    2.47
   0  -8  -6    8.32    2.29
   0  -8  -6    9.85    2.38
   0   8   7   73.54    3.74
   0   8   7   74.06    3.73
   0  -8  -7   76.43    3.63
   0  -8  -7   78.41    3.79
   0   8   8  200.72    5.62
   0   8   8  195.76    7.68
   0  -8  -8  199.92    5.67
   0  -8  -8  191.15    7.82
   0   8   9   20.23    2.83
   0   8   9   20.07    2.89
   0  -8  -9   23.54    4.67
   0  -8  -9   24.21    2.92
   0   8  10   -0.10    2.03
   0   8  10   -1.51    3.19
   0  -8 -10   -0.56    3.53
   0  -8 -10    2.89    2.17
   0   8  11    0.44    2.18
   0   8  11    0.86    2.11
   0  -8 -11   -1.58    3.55
   0  -8 -11    2.45    2.16
   0   8  12   23.57    5.21
   0   8  12   26.25    3.41
   0  -8 -12   23.22    5.26
   0  -8 -12   28.11    3.26
   0   8  13    3.08    4.68
   0   8  13    4.40    2.74
   0  -8 -13    4.15    4.36
   0  -8 -13    1.96    2.61
   0   8  14  214.69    6.87
   0   8  14  215.63    7.19
   0  -8 -14  215.62    6.91
   0  -8 -14  215.94    9.69
   0   9  -9    0.67    2.07
   0  -9   9    4.46    4.22
   0   9  -8  106.15    3.22
   0   9  -8  100.19    4.66
   0  -9   8  109.75    5.01
   0  -9   8  103.56    3.12
   0   9  -7   80.98    4.04
   0   9  -7   78.08    2.87
   0  -9   7   76.47    4.36
   0  -9   7   75.29    2.79
   0   9  -6   -0.06    1.85
   0   9  -6   -0.33    1.28
   0  -9   6    1.70    1.36
   0  -9   6    1.19    2.28
   0   9  -5   58.47    3.61
   0   9  -5   59.46    2.76
   0  -9   5   62.91    2.70
   0  -9   5   57.76    3.94
   0   9  -4   28.95    2.35
   0   9  -4   33.12    2.94
   0  -9   4   31.14    3.25
   0  -9   4   28.99    2.22
   0   9  -3    1.30    1.50
   0   9  -3    0.05    1.86
   0  -9   3    0.31    1.44
   0  -9   3    2.78    2.11
   0   9  -2   71.13    3.19
   0   9  -2   73.93    3.72
   0  -9   2   74.50    3.11
   0  -9   2   72.35    4.05
   0   9  -1    5.35    1.81
   0   9  -1   -0.77    2.09
   0  -9   1    3.53    3.63
   0  -9   1    0.90    1.66
   0   9   0  153.84    7.09
   0   9   0  149.28    6.38
   0  -9   0  158.37    4.60
   0  -9   0  162.95    5.30
   0   9   1   13.75    2.42
   0   9   1   12.25    2.64
   0  -9  -1    9.49    2.24
   0  -9  -1   13.63    2.69
   0   9   2   90.35    3.97
   0   9   2   85.70    4.02
   0  -9  -2   89.99    4.35
   0  -9  -2   93.05    3.90
   0   9   3   45.99    5.10
   0   9   3   44.27    3.25
   0  -9  -3   37.80    5.56
   0  -9  -3   43.35    4.75
   0   9   4   13.93    2.67
   0   9   4   15.40    2.64
   0  -9  -4   13.54    2.46
   0  -9  -4   13.76    2.87
   0   9   5    1.99    2.08
   0   9   5    0.62    2.13
   0  -9  -5    1.76    2.29
   0  -9  -5    2.62    2.06
   0   9   6    1.72    2.39
   0   9   6    2.37    2.32
   0  -9  -6    3.86    2.31
   0  -9  -6    1.52    2.48
   0   9   7  908.22   17.03
   0   9   7  937.96   17.45
   0  -9  -7  959.05   17.93
   0  -9  -7  957.41   17.91
   0   9   8    1.40    3.80
   0   9   8    0.94    2.33
   0  -9  -8    2.72    2.37
   0  -9  -8   -0.68    4.04
   0   9   9    4.74    2.60
   0   9   9    2.76    2.67
   0  -9  -9    4.93    2.55
   0  -9  -9    3.50    2.63
   0   9  10   55.72    4.28
   0   9  10   56.22    6.53
   0  -9 -10   53.72    4.05
   0  -9 -10   62.93    6.31
   0   9  11   20.65    3.48
   0   9  11   20.52    5.58
   0  -9 -11   21.36    5.50
   0  -9 -11   22.89    3.51
   0   9  12   49.36    4.52
   0   9  12   50.32    4.50
   0  -9 -12   54.06    4.41
   0  -9 -12   53.43    4.44
   0  10  -5  380.15    8.23
   0  10  -5  357.48    9.31
   0 -10   5  394.79   10.24
   0 -10   5  374.62    9.95
   0  10  -4  156.30    8.46
   0  10  -4  156.89    4.97
   0 -10   4  153.78    6.53
   0 -10   4  168.46    6.61
   0  10  -3   88.65    3.83
   0  10  -3   80.20    4.44
   0 -10   3   88.98    5.13
   0 -10   3   91.88    5.33
   0  10  -2   87.34    4.43
   0  10  -2   93.17    3.95
   0 -10   2   88.38    4.80
   0 -10   2   95.34    3.82
   0  10  -1   12.90    2.41
   0  10  -1    0.68    2.65
   0 -10   1    9.97    2.34
   0 -10   1   11.74    3.11
   0  10   0   -0.52    1.95
   0  10   0   -0.66    2.12
   0 -10   0    3.37    2.10
   0 -10   0    3.09    2.70
   0  10   1    8.88    4.34
   0  10   1    3.97    3.82
   0 -10  -1    6.07    3.74
   0 -10  -1    5.28    4.70
   0  10   2   96.66    4.56
   0  10   2   96.68    4.44
   0 -10  -2  104.80    4.46
   0 -10  -2  113.20    5.15
   0  10   3   60.01    3.93
   0  10   3   52.71    4.01
   0 -10  -3   47.51    4.24
   0 -10  -3   53.13    5.56
   0  10   4    1.50    2.45
   0  10   4    2.96    3.89
   0 -10  -4    1.07    2.02
   0 -10  -4   -0.27    2.33
   0  10   5   34.34    3.55
   0  10   5   28.10    3.58
   0 -10  -5   30.37    3.77
   0 -10  -5   29.30    3.37
   0  10   6   56.35    4.18
   0  10   6   61.59    4.38
   0 -10  -6   54.92    4.13
   0 -10  -6   58.93    4.45
   0 -10  -7    1.84    2.49
   0 -10  -7    1.36    2.69
   0  10   8   40.35    4.08
   0  10   8   34.00    4.13
   0 -10  -8   41.24    3.94
   0 -10  -8   40.98    4.13
   0  10   9   14.33    3.42
   0  10   9   12.34    3.40
   0 -10  -9    9.27    3.40
   0 -10  -9   13.11    3.19
   1 -10  -8    3.83    4.87
   1 -10  -8    5.58    2.82
  -1  10   8    2.10    4.66
  -1  10   8    5.29    2.97
   1 -10  -7   45.81    4.19
   1 -10  -7   51.65    6.22
  -1  10   7   51.31    4.43
   1 -10  -6  102.28    5.03
   1 -10  -6  111.85    5.39
  -1  10   6  104.93    5.36
  -1  10   6  113.17    7.65
   1 -10  -5   18.12    3.20
   1 -10  -5   18.49    3.51
  -1  10   5   13.80    3.30
  -1  10   5   20.62    5.62
   1 -10  -4   -0.98    2.42
   1 -10  -4   -0.27    3.48
  -1  10   4   -0.19    2.29
  -1  10   4   -1.69    2.44
   1 -10  -3   25.58    3.36
   1 -10  -3   30.64    3.64
  -1  10   3   38.12    5.69
  -1  10   3   38.87    3.81
   1 -10  -2  103.81    5.14
   1 -10  -2  106.12    4.63
  -1  10   2  103.57    7.29
  -1  10   2  108.04    4.84
   1 -10  -1    6.99    4.87
   1 -10  -1   10.61    2.55
  -1  10   1   10.93    2.73
  -1  10   1    9.90    2.75
   1 -10   0  119.70    6.70
   1 -10   0  120.55    5.28
  -1  10   0  111.71    4.71
  -1  10   0  118.86    4.74
   1 -10   1    6.85    2.83
   1 -10   1    8.09    2.35
  -1  10  -1    3.81    2.24
  -1  10  -1    0.20    3.80
   1 -10   2    0.11    2.06
   1 -10   2    7.03    2.52
  -1  10  -2    2.87    3.28
  -1  10  -2    0.08    2.15
   1 -10   3    7.14    2.71
   1 -10   3    0.05    2.07
  -1  10  -3    0.53    2.34
  -1  10  -3    4.97    2.27
   1 -10   4  260.02    7.69
   1 -10   4  252.90    8.56
  -1  10  -4  255.12    7.16
  -1  10  -4  262.82    7.09
   1  -9 -11   16.45    3.37
   1  -9 -11   14.78    3.23
  -1   9  11   11.54    3.36
  -1   9  11   19.88    3.50
   1  -9 -10    1.40    2.34
   1  -9 -10    1.15    2.42
  -1   9  10    0.17    2.34
  -1   9  10    1.10    3.69
   1  -9  -9   42.52    3.76
   1  -9  -9   48.92    3.80
  -1   9   9   46.52    4.01
  -1   9   9   48.93    3.95
   1  -9  -8   11.18    3.02
   1  -9  -8    7.15    2.72
  -1   9   8    5.81    2.80
  -1   9   8    7.62    2.86
   1  -9  -7   24.26    3.33
   1  -9  -7   21.15    5.47
  -1   9   7   28.90    3.56
  -1   9   7   24.17    3.48
   1  -9  -6   67.27    4.21
   1  -9  -6   65.96    3.97
  -1   9   6   66.55    4.25
  -1   9   6   64.91    4.14
   1  -9  -5   50.05    3.38
   1  -9  -5   38.17    3.54
  -1   9   5   40.24    3.45
  -1   9   5   48.30    3.66
   1  -9  -4    2.09    1.95
   1  -9  -4   -0.30    2.07
  -1   9   4   -0.36    2.04
  -1   9   4    2.43    2.07
   1  -9  -3  153.86    7.51
   1  -9  -3  147.11    4.81
  -1   9   3  145.86    5.00
  -1   9   3  145.43    4.88
   1  -9  -2  201.85    5.61
   1  -9  -2  207.93    5.99
  -1   9   2  203.69    8.03
  -1   9   2  193.76    5.67
   1  -9  -1    6.17    2.48
   1  -9  -1    4.59    2.14
  -1   9   1   12.92    2.59
  -1   9   1    8.37    2.42
   1  -9   0    8.94    2.24
   1  -9   0   11.78    2.59
  -1   9   0    6.00    2.33
  -1   9   0    7.02    2.30
   1  -9   1  145.31    4.97
   1  -9   1  147.87    6.30
  -1   9  -1  154.49    6.89
  -1   9  -1  152.37    4.81
   1  -9   2   -1.27    1.62
   1  -9   2   -0.03    1.99
  -1   9  -2    0.08    1.73
  -1   9  -2   -1.01    1.68
   1  -9   3    0.04    1.24
   1  -9   3   -0.06    1.59
  -1   9  -3   -1.34    1.74
  -1   9  -3   -0.26    2.96
   1  -9   4   21.50    2.82
   1  -9   4   17.33    2.24
  -1   9  -4   19.26    4.06
  -1   9  -4   16.90    2.43
   1  -9   5   -0.13    1.43
   1  -9   5    1.41    1.92
  -1   9  -5    2.21    1.82
  -1   9  -5    2.84    3.36
   1  -9   6   52.88    2.77
   1  -9   6   48.64    3.67
  -1   9  -6   56.79    3.06
  -1   9  -6   65.42    5.27
   1  -9   7   37.71    3.25
   1  -9   7   32.80    2.38
  -1   9  -7   28.01    4.73
  -1   9  -7   31.63    2.56
   1  -9   8    0.23    1.36
   1  -9   8    0.76    1.98
  -1   9  -8    1.10    2.98
  -1   9  -8    0.22    1.43
   1  -8 -14   32.43    3.77
   1  -8 -14   45.68    4.54
  -1   8  14   40.83    3.89
  -1   8  14   36.30    4.64
   1  -8 -13 1175.72   22.32
   1  -8 -13 1189.33   26.20
  -1   8  13 1203.16   22.70
  -1   8  13 1148.94   23.02
   1  -8 -12  105.33    4.76
   1  -8 -12  111.22    4.98
  -1   8  12  104.80    4.82
  -1   8  12  105.65    5.23
   1  -8 -11   58.94    3.90
   1  -8 -11   58.14    3.75
  -1   8  11   58.98    3.86
  -1   8  11   59.16    6.40
   1  -8 -10  119.54    4.84
   1  -8 -10  123.02    4.69
  -1   8  10  128.28    5.11
  -1   8  10  119.31    4.86
   1  -8  -9   29.17    3.07
   1  -8  -9   33.26    3.22
  -1   8   9   34.17    5.30
  -1   8   9   39.45    3.44
   1  -8  -8   79.24    6.07
   1  -8  -8   83.53    5.90
  -1   8   8   83.90    4.00
  -1   8   8   81.77    4.02
   1  -8  -7    6.31    2.29
   1  -8  -7    6.22    3.81
  -1   8   7    7.29    2.39
  -1   8   7    3.36    2.34
   1  -8  -6   15.34    2.55
   1  -8  -6   15.63    2.44
  -1   8   6   16.80    2.70
  -1   8   6   16.37    2.49
   1  -8  -5   41.80    4.65
   1  -8  -5   39.84    3.15
  -1   8   5   38.68    3.24
  -1   8   5   41.68    3.05
   1  -8  -4   23.08    2.66
   1  -8  -4   20.91    2.51
  -1   8   4   22.43    4.09
  -1   8   4   22.85    2.73
   1  -8  -3    1.34    1.96
   1  -8  -3    3.33    1.85
  -1   8   3    3.63    2.15
  -1   8   3    5.55    2.02
   1  -8  -2   77.65    3.55
   1  -8  -2   80.34    3.36
  -1   8   2   74.77    3.61
  -1   8   2   74.58    3.37
   1  -8  -1  216.35    6.95
   1  -8  -1  223.98    7.44
  -1   8   1  217.06    5.42
  -1   8   1  213.36    5.30
   1  -8   0    2.02    1.65
   1  -8   0    3.41    1.85
  -1   8   0    3.74    1.77
  -1   8   0    2.53    1.84
   1  -8   1    0.58    1.49
   1  -8   1    1.79    1.68
  -1   8  -1    0.66    2.79
  -1   8  -1    2.56    1.68
   1  -8   2  176.77    4.43
   1  -8   2  180.97    4.89
  -1   8  -2  173.56    4.56
  -1   8  -2  167.30    4.55
   1  -8   3   16.53    1.95
   1  -8   3   15.24    3.70
  -1   8  -3   16.12    2.12
  -1   8  -3   21.14    2.24
   1  -8   4  258.53    5.40
   1  -8   4  271.21    6.17
  -1   8  -4  265.18    5.96
  -1   8  -4  273.13    5.85
   1  -8   5   26.62    2.00
   1  -8   5   27.64    2.58
  -1   8  -5   28.51    2.43
  -1   8  -5   26.43    3.48
   1  -8   6   98.62    3.13
   1  -8   6  103.40    3.84
  -1   8  -6  102.02    4.67
  -1   8  -6   91.81    3.64
   1  -8   7    9.50    2.33
   1  -8   7   10.56    1.69
  -1   8  -7    8.47    2.06
  -1   8  -7    5.08    1.68
   1  -8   8    1.03    1.26
   1  -8   8    0.52    1.84
  -1   8  -8   -0.83    2.13
  -1   8  -8   -0.77    2.74
   1  -8   9   77.05    3.83
   1  -8   9   85.73    3.75
  -1   8  -9   82.97    5.41
  -1   8  -9   82.67    4.14
   1  -8  10   51.64    3.19
   1  -8  10   41.63    2.19
  -1   8 -10   47.61    3.49
  -1   8 -10   45.43    4.71
   1  -8  11    1.05    1.94
   1  -8  11    0.52    1.95
  -1   8 -11    0.97    3.05
   1  -7 -15   12.03    2.82
   1  -7 -15    0.06    3.96
  -1   7  15   11.67    2.62
  -1   7  15   13.73    3.48
   1  -7 -14  110.63    6.43
   1  -7 -14  111.82    5.04
  -1   7  14  110.41    4.50
  -1   7  14  102.18    5.20
   1  -7 -13    0.65    1.74
   1  -7 -13   -0.39    1.97
  -1   7  13    0.05    1.85
  -1   7  13    1.67    3.57
   1  -7 -12   10.13    2.60
   1  -7 -12    9.25    2.38
  -1   7  12   11.92    2.53
  -1   7  12   11.20    2.84
   1  -7 -11   53.19    3.38
   1  -7 -11   53.45    3.15
  -1   7  11   51.65    3.60
  -1   7  11   57.04    5.14
   1  -7 -10   36.78    4.67
   1  -7 -10   38.50    4.42
  -1   7  10   35.55    3.13
  -1   7  10   38.96    2.96
   1  -7  -9    2.72    1.96
   1  -7  -9    3.61    3.01
  -1   7   9   -0.39    1.86
  -1   7   9    2.74    1.93
   1  -7  -8  221.17    5.37
   1  -7  -8  229.08    5.60
  -1   7   8  221.29    7.57
  -1   7   8  224.71    5.65
   1  -7  -7  102.90    3.78
   1  -7  -7  112.64    3.74
  -1   7   7  109.19    3.92
  -1   7   7  110.06    3.95
   1  -7  -6  228.14    5.36
   1  -7  -6  226.23    5.34
  -1   7   6  237.42    5.54
  -1   7   6  234.76    5.60
   1  -7  -5  397.27    7.63
   1  -7  -5  418.58    7.86
  -1   7   5  408.93    9.95
  -1   7   5  398.45    7.64
   1  -7  -4  177.25    4.50
   1  -7  -4  180.78    4.56
  -1   7   4  172.30    4.69
  -1   7   4  168.42    4.43
   1  -7  -3  279.21    6.06
   1  -7  -3  289.07    6.04
  -1   7   3  279.42    6.14
  -1   7   3  282.39    6.01
   1  -7  -2 1068.39   17.17
   1  -7  -2 1066.27   17.42
  -1   7   2 1079.73   17.48
  -1   7   2 1066.50   17.37
   1  -7  -1  159.88    4.05
   1  -7  -1  165.16    4.23
  -1   7   1  162.68    4.27
  -1   7   1  162.72    4.05
   1  -7   0  145.57    3.67
   1  -7   0  139.28    3.81
  -1   7   0  133.09    3.67
  -1   7   0  137.99    3.82
   1  -7   1    0.87    1.37
   1  -7   1    0.22    2.02
  -1   7  -1    1.31    1.27
  -1   7  -1   -0.64    1.25
   1  -7   2   -0.07    1.01
   1  -7   2    0.14    1.18
  -1   7  -2   -0.19    1.16
  -1   7  -2    0.68    1.87
   1  -7   3   28.45    3.55
   1  -7   3   25.36    1.98
  -1   7  -3   27.82    3.46
  -1   7  -3   25.53    2.11
   1  -7   4  342.12    7.47
   1  -7   4  323.81    6.56
  -1   7  -4  334.30    6.27
  -1   7  -4  341.58    6.54
   1  -7   5  138.26    3.94
   1  -7   5  144.91    4.64
  -1   7  -5  144.64    3.86
  -1   7  -5  142.00    3.58
   1  -7   6   38.50    3.82
   1  -7   6   41.58    2.01
  -1   7  -6   38.74    2.38
  -1   7  -6   38.30    2.12
   1  -7   7   56.36    2.15
   1  -7   7   53.22    2.73
  -1   7  -7   57.35    2.63
  -1   7  -7   53.80    2.26
   1  -7   8  176.03    4.65
   1  -7   8  176.37    4.91
  -1   7  -8  179.33    3.98
  -1   7  -8  179.54    6.19
   1  -7   9    0.56    1.69
   1  -7   9    2.26    1.12
  -1   7  -9    1.02    1.15
  -1   7  -9    1.40    2.48
   1  -7  10    5.36    1.26
   1  -7  10    6.78    3.11
  -1   7 -10    5.78    1.37
  -1   7 -10    9.14    1.94
   1  -7  11  231.69    4.58
   1  -7  11  256.79    6.13
   1  -7  11  243.58    6.09
  -1   7 -11  234.31    5.83
  -1   7 -11  228.73    4.49
  -1   7 -11  244.32    4.81
   1  -7  12   38.21    2.88
   1  -7  12   46.25    3.12
  -1   7 -12   43.57    2.96
   1  -7  13    0.96    1.76
   1  -7  13   -0.21    1.62
  -1   7 -13    3.49    2.02
   1  -6 -17   50.14    3.77
   1  -6 -17   38.77    4.64
  -1   6  17   41.72    2.93
  -1   6  17   44.47    6.43
   1  -6 -16   13.34    2.63
   1  -6 -16    0.37    2.08
  -1   6  16   10.42    2.20
  -1   6  16   10.51    4.98
   1  -6 -15  136.28    4.34
   1  -6 -15  138.04    7.21
  -1   6  15  150.00    8.00
  -1   6  15  141.61    4.51
   1  -6 -14  340.55    7.22
   1  -6 -14  346.01    7.83
  -1   6  14  363.32    8.48
  -1   6  14  356.40    7.53
   1  -6 -13    0.27    1.53
   1  -6 -13    0.57    1.80
  -1   6  13    1.18    2.17
  -1   6  13    3.19    1.82
   1  -6 -12   20.90    2.52
   1  -6 -12   19.64    3.62
  -1   6  12   21.92    2.71
  -1   6  12   17.26    3.75
   1  -6 -11   70.62    4.51
   1  -6 -11   66.73    3.26
  -1   6  11   61.76    3.42
  -1   6  11   69.51    3.07
   1  -6 -10  288.21    6.38
   1  -6 -10  282.63    6.01
  -1   6  10  287.77    6.64
  -1   6  10  307.77    6.40
   1  -6  -9   97.36    3.51
   1  -6  -9   97.92    3.67
  -1   6   9   95.42    3.84
  -1   6   9   99.04    3.69
   1  -6  -8    3.90    1.72
   1  -6  -8    5.14    1.84
  -1   6   8    5.50    1.81
  -1   6   8    3.86    1.89
   1  -6  -7  118.97    3.52
   1  -6  -7  121.39    3.64
  -1   6   7  115.23    3.64
  -1   6   7  121.36    5.24
   1  -6  -6   32.20    2.28
   1  -6  -6   31.37    3.48
  -1   6   6   31.28    2.34
  -1   6   6   35.14    2.32
   1  -6  -5   15.67    1.90
   1  -6  -5   17.52    1.95
  -1   6   5   16.38    2.08
  -1   6   5   16.75    1.92
   1  -6  -4  914.66   14.30
   1  -6  -4  920.05   14.62
  -1   6   4  919.40   14.77
  -1   6   4  926.08   14.80
   1  -6  -3 5559.71   93.92
   1  -6  -3 5542.74   94.06
  -1   6   3 5457.94   91.97
  -1   6   3 5513.71   93.09
   1  -6  -2  561.13    9.03
   1  -6  -2  532.81    8.93
  -1   6   2  547.11    9.27
  -1   6   2  541.59    8.97
   1  -6  -1  185.19    4.03
   1  -6  -1  181.79    4.11
  -1   6   1  185.11    4.23
  -1   6   1  188.50    4.09
   1  -6   0  623.28    9.81
   1  -6   0  661.99   10.13
  -1   6   0  657.65   10.22
  -1   6   0  641.03   10.21
   1  -6   1    0.46    1.06
   1  -6   1    1.20    1.92
  -1   6  -1   -0.28    1.77
  -1   6  -1    0.60    1.13
   1  -6   2   65.22    3.59
   1  -6   2   68.75    2.25
  -1   6  -2   65.99    2.40
  -1   6  -2   65.22    2.30
   1  -6   3  271.44    4.81
   1  -6   3  272.77    6.36
  -1   6  -3  275.97    5.09
  -1   6  -3  267.07    4.97
   1  -6   4    4.64    1.43
   1  -6   4    3.20    1.93
  -1   6  -4    3.91    2.22
  -1   6  -4    5.56    1.30
   1  -6   5  175.99    3.56
   1  -6   5  173.89    3.96
  -1   6  -5  171.57    4.73
  -1   6  -5  174.37    3.89
   1  -6   6   21.95    1.52
   1  -6   6   22.32    1.87
  -1   6  -6   21.68    1.57
  -1   6  -6   22.88    1.81
   1  -6   7    0.23    0.90
   1  -6   7    1.46    1.91
  -1   6  -7    1.99    1.06
  -1   6  -7    2.95    2.11
   1  -6   8    8.02    1.68
   1  -6   8   10.34    1.21
  -1   6  -8    5.94    1.53
  -1   6  -8    6.20    1.20
   1  -6   9  125.26    3.56
   1  -6   9  117.39    2.71
  -1   6  -9  121.07    3.48
  -1   6  -9  122.64    2.84
   1  -6  10    1.20    0.96
   1  -6  10    1.56    1.44
  -1   6 -10    3.66    1.05
  -1   6 -10    1.35    1.55
   1  -6  11   19.03    2.13
   1  -6  11   21.41    2.16
   1  -6  11   19.07    2.16
  -1   6 -11   17.11    1.38
  -1   6 -11   18.81    2.07
  -1   6 -11   19.65    2.00
   1  -6  12  205.56    5.02
   1  -6  12  199.77    3.85
   1  -6  12  206.51    5.18
  -1   6 -12  211.75    5.18
  -1   6 -12  198.23    3.75
  -1   6 -12  209.12    3.94
   1  -6  13   52.83    2.93
   1  -6  13   50.92    3.03
  -1   6 -13   55.42    3.02
   1  -6  14   48.32    2.83
   1  -6  14   46.74    2.97
   1  -5 -17   43.23    2.74
   1  -5 -17   45.76    3.75
  -1   5  17   41.82    3.95
  -1   5  17   46.90    4.02
   1  -5 -16  190.36    6.46
   1  -5 -16  195.30    5.76
  -1   5  16  195.72    6.41
  -1   5  16  199.13    6.29
   1  -5 -15  348.75    7.05
   1  -5 -15  335.60    7.71
  -1   5  15  345.74    8.31
  -1   5  15  337.79    8.41
   1  -5 -14    3.78    1.61
   1  -5 -14   -1.43    3.14
  -1   5  14    4.34    1.70
  -1   5  14    4.80    2.26
   1  -5 -13   41.01    2.81
   1  -5 -13   43.16    2.43
  -1   5  13   39.18    2.98
  -1   5  13   38.95    2.42
   1  -5 -12  140.89    3.80
   1  -5 -12  137.38    4.20
  -1   5  12  143.98    4.41
  -1   5  12  144.59    3.89
   1  -5 -11  211.91    4.70
   1  -5 -11  212.48    5.08
  -1   5  11  222.97    7.17
  -1   5  11  225.90    4.89
   1  -5 -10  928.97   14.60
   1  -5 -10  924.68   15.03
  -1   5  10  925.70   15.32
  -1   5  10  969.24   15.14
   1  -5  -9   23.29    2.10
   1  -5  -9   19.30    1.94
  -1   5   9   18.95    1.99
  -1   5   9   21.87    2.16
   1  -5  -8  108.42    3.24
   1  -5  -8  110.20    3.07
  -1   5   8  118.15    3.30
  -1   5   8  113.40    3.41
   1  -5  -7    0.69    1.28
   1  -5  -7    3.14    1.37
  -1   5   7    3.42    2.29
  -1   5   7    1.56    1.39
   1  -5  -6  245.18    4.69
   1  -5  -6  240.47    4.53
  -1   5   6  247.16    4.79
  -1   5   6  249.45    6.35
   1  -5  -5   69.41    2.39
   1  -5  -5   70.61    2.41
  -1   5   5   71.50    2.48
  -1   5   5   68.86    2.41
   1  -5  -4 2106.13   31.42
   1  -5  -4 2106.49   31.43
  -1   5   4 2091.51   31.33
  -1   5   4 2119.59   31.70
   1  -5  -3  358.07    6.02
   1  -5  -3  355.99    6.03
  -1   5   3  363.75    6.06
  -1   5   3  356.75    6.12
   1  -5  -2  958.10   14.06
   1  -5  -2  996.35   14.39
  -1   5   2  991.03   15.71
  -1   5   2  976.82   14.37
   1  -5  -1  557.15    9.56
   1  -5  -1  564.72    8.43
  -1   5   1  544.93    8.30
  -1   5   1  570.83    8.50
   1  -5   0  341.83    5.40
   1  -5   0  337.28    5.40
  -1   5   0  326.29    6.58
  -1   5   0  342.13    5.41
   1  -5   1    3.60    1.11
   1  -5   1    3.81    1.05
  -1   5  -1    3.92    1.16
  -1   5  -1    4.41    1.08
   1  -5   2   87.84    2.20
   1  -5   2   94.62    2.37
  -1   5  -2   88.05    2.29
  -1   5  -2   90.79    3.19
   1  -5   3  250.67    5.36
   1  -5   3  258.64    4.22
  -1   5  -3  241.14    4.16
  -1   5  -3  252.27    4.34
   1  -5   4  121.34    2.54
   1  -5   4  116.30    2.76
  -1   5  -4  121.24    2.73
  -1   5  -4  117.87    2.62
   1  -5   5  635.26    9.26
   1  -5   5  615.41   10.54
  -1   5  -5  617.28    9.35
  -1   5  -5  606.57    8.92
   1  -5   6  171.92    4.05
   1  -5   6  162.23    4.70
  -1   5  -6  165.09    3.16
  -1   5  -6  162.29    3.42
   1  -5   7  271.09    4.99
   1  -5   7  283.32    4.60
  -1   5  -7  263.38    4.43
  -1   5  -7  277.36    5.01
   1  -5   8   -0.04    0.75
   1  -5   8   -0.33    1.00
  -1   5  -8    0.86    1.02
  -1   5  -8   -0.06    0.76
   1  -5   9   14.58    1.61
   1  -5   9   12.38    1.11
  -1   5  -9   13.65    1.13
  -1   5  -9   14.25    1.63
   1  -5  10  410.30    7.33
   1  -5  10  411.33    6.32
   1  -5  10  415.13    7.37
  -1   5 -10  415.47    7.30
  -1   5 -10  402.33    7.05
  -1   5 -10  393.93    6.09
   1  -5  11    2.38    1.47
   1  -5  11    3.71    1.39
   1  -5  11    3.42    0.93
  -1   5 -11    2.15    0.89
  -1   5 -11    2.95    0.87
  -1   5 -11    3.40    1.42
   1  -5  12   15.32    1.81
   1  -5  12   11.21    2.91
  -1   5 -12   10.77    1.07
  -1   5 -12   12.49    1.66
  -1   5 -12   16.16    1.85
   1  -5  13   13.32    2.64
   1  -5  13   -0.29    1.67
  -1   5 -13   12.57    1.12
  -1   5 -13   12.61    1.14
   1  -5  14   17.85    2.20
   1  -5  14   17.15    2.13
   1  -5  15  194.07    5.07
   1  -5  15  201.67    5.14
   1  -5  16   -0.09    1.34
   1  -5  16    0.05    1.38
   1  -4 -18   60.27    2.61
   1  -4 -18   55.81    3.79
  -1   4  18   57.67    6.49
  -1   4  18   62.16    2.60
   1  -4 -17  248.49    6.74
   1  -4 -17  254.94    5.40
  -1   4  17  262.94    6.82
  -1   4  17  265.10    9.79
   1  -4 -16  128.80    3.60
   1  -4 -16  135.66    4.60
  -1   4  16  136.04    4.82
  -1   4  16  137.35    4.81
   1  -4 -15  348.45    6.45
   1  -4 -15  342.67    9.50
  -1   4  15  338.14    7.67
  -1   4  15  337.19    7.60
   1  -4 -14  126.26    4.65
   1  -4 -14  128.91    4.15
  -1   4  14  121.09    4.31
  -1   4  14  129.37    4.51
   1  -4 -13   89.31    2.81
   1  -4 -13   95.33    3.54
  -1   4  13   93.70    4.05
  -1   4  13   92.38    3.68
   1  -4 -12    0.71    1.47
   1  -4 -12    0.56    1.17
  -1   4  12    2.09    2.01
  -1   4  12    0.31    2.65
   1  -4 -11  130.90    3.19
   1  -4 -11  137.40    3.75
  -1   4  11  136.19    4.51
  -1   4  11  127.75    3.76
   1  -4 -10   28.94    2.04
   1  -4 -10   24.05    1.75
  -1   4  10   28.37    2.18
   1  -4  -9   53.97    2.39
   1  -4  -9   59.60    2.15
  -1   4   9   61.11    3.41
  -1   4   9   62.86    2.53
   1  -4  -8    3.18    1.19
   1  -4  -8    2.92    1.33
  -1   4   8    2.25    2.03
  -1   4   8    3.14    1.38
   1  -4  -7    0.59    1.04
   1  -4  -7    1.81    1.15
  -1   4   7    1.11    1.89
  -1   4   7    1.88    1.21
   1  -4  -6  354.33    5.77
   1  -4  -6  345.52    5.60
  -1   4   6  352.92    5.75
  -1   4   6  351.33    5.83
   1  -4  -5 1939.49   28.01
   1  -4  -5 1934.45   28.96
  -1   4   5 1938.60   28.08
  -1   4   5 1936.86   27.92
   1  -4  -4 2086.08   30.00
   1  -4  -4 2083.48   29.93
  -1   4   4 2080.88   29.88
  -1   4   4 2065.25   29.80
   1  -4  -3   13.08    1.22
   1  -4  -3   10.80    1.16
  -1   4   3   13.16    1.29
  -1   4   3   11.84    1.22
   1  -4  -2   29.77    1.37
   1  -4  -2   32.11    1.40
  -1   4   2   31.84    1.39
  -1   4   2   31.53    1.52
   1  -4  -1  383.35    6.46
   1  -4  -1  391.77    5.66
  -1   4   1  382.23    5.60
  -1   4   1  395.33    6.51
   1  -4   0 1186.37   16.17
   1  -4   0 1153.65   15.79
  -1   4   0 1161.47   15.97
  -1   4   0 1180.33   16.04
   1  -4   1 1462.89   20.14
   1  -4   1 1378.26   19.08
  -1   4  -1 1390.90   19.33
  -1   4  -1 1441.56   19.85
   1  -4   2   77.67    1.85
   1  -4   2   73.28    1.88
  -1   4  -2   72.08    2.66
  -1   4  -2   76.54    1.87
   1  -4   3   98.98    2.03
   1  -4   3   99.53    2.13
  -1   4  -3   99.17    2.10
  -1   4  -3   98.13    2.06
   1  -4   4   12.28    0.98
   1  -4   4   17.18    1.13
  -1   4  -4   14.18    1.04
  -1   4  -4   15.36    1.11
   1  -4   5  139.04    2.74
   1  -4   5  150.82    2.58
  -1   4  -5  148.60    2.73
  -1   4  -5  142.75    3.29
   1  -4   6   35.42    1.29
   1  -4   6   27.78    1.45
  -1   4  -6   32.50    2.17
  -1   4  -6   28.42    1.28
   1  -4   7  954.99   13.98
   1  -4   7  993.19   14.62
  -1   4  -7  962.69   14.07
  -1   4  -7  961.51   14.31
   1  -4   8 2085.20   30.25
   1  -4   8 2042.04   31.06
  -1   4  -8 2020.96   29.78
  -1   4  -8 2098.19   32.86
   1  -4   9 1672.46   23.96
   1  -4   9 1624.58   24.65
   1  -4   9 1623.28   24.53
  -1   4  -9 1636.97   24.91
  -1   4  -9 1612.83   23.20
  -1   4  -9 1623.22   23.33
   1  -4  10  375.83    6.42
   1  -4  10  391.09    6.45
   1  -4  10  363.98    6.22
  -1   4 -10  365.11    5.44
  -1   4 -10  364.42    6.06
  -1   4 -10  380.49    6.41
   1  -4  11  124.11    3.12
   1  -4  11  126.25    3.19
  -1   4 -11  125.80    2.41
  -1   4 -11  130.41    3.31
  -1   4 -11  124.97    2.42
   1  -4  12   99.65    2.90
   1  -4  12  105.46    3.01
  -1   4 -12   98.20    2.14
  -1   4 -12  106.84    2.19
   1  -4  13  361.91    8.04
   1  -4  13  342.80    6.54
  -1   4 -13  340.42    5.21
  -1   4 -13  346.92    5.24
   1  -4  14  181.13    4.46
   1  -4  14  177.56    5.91
  -1   4 -14  181.67    3.95
  -1   4 -14  181.10    3.91
   1  -4  15   10.15    2.66
   1  -4  15    0.01    1.69
   1  -4  16   -0.01    1.80
   1  -4  16   14.54    2.82
   1  -4  17   17.32    2.09
   1  -4  17    2.00    3.46
   1  -3 -19   -0.05    2.90
  -1   3  19   -0.58    2.24
  -1   3  19   -1.65    3.23
   1  -3 -18   87.78    3.91
   1  -3 -18   87.35    4.18
  -1   3  18   76.56    4.28
  -1   3  18   77.57    4.00
  -1   3  18   77.97    3.66
   1  -3 -17   70.63    2.50
   1  -3 -17   72.99    3.72
  -1   3  17   70.22    2.33
  -1   3  17   70.27    3.93
   1  -3 -16   45.23    3.05
   1  -3 -16   40.40    4.61
  -1   3  16   36.17    1.88
  -1   3  16   34.62    3.13
   1  -3 -15  586.69   10.89
   1  -3 -15  586.83    9.38
  -1   3  15  577.79   13.23
  -1   3  15  590.57    9.28
   1  -3 -14  605.76    9.47
   1  -3 -14  627.10   11.01
  -1   3  14  624.65    9.64
  -1   3  14  617.04   13.15
   1  -3 -13   24.89    2.18
   1  -3 -13   21.68    2.36
  -1   3  13   27.82    3.66
  -1   3  13   24.32    1.51
   1  -3 -12  347.28    5.64
   1  -3 -12  342.90    6.35
  -1   3  12  364.26    8.39
  -1   3  12  353.24    5.74
   1  -3 -11   29.23    2.20
   1  -3 -11   31.30    1.66
  -1   3  11   29.04    3.52
  -1   3  11   32.34    2.60
   1  -3 -10   60.16    2.03
   1  -3 -10   62.83    2.46
  -1   3  10   66.62    3.10
  -1   3  10   65.34    2.60
   1  -3  -9 1497.16   22.09
   1  -3  -9 1476.51   21.09
  -1   3   9 1551.94   22.18
  -1   3   9 1498.11   22.30
   1  -3  -8  153.53    3.28
   1  -3  -8  158.09    3.87
  -1   3   8  158.48    3.40
  -1   3   8  163.82    3.12
   1  -3  -7   49.48    1.58
   1  -3  -7   45.11    1.82
  -1   3   7   46.48    1.68
  -1   3   7   47.28    1.82
   1  -3  -6  763.00   11.57
   1  -3  -6  753.28   10.32
  -1   3   6  767.04   11.53
  -1   3   6  674.04    9.36
   1  -3  -5  785.75   10.58
   1  -3  -5  806.57   11.03
  -1   3   5  793.46   10.69
  -1   3   5  779.62   10.72
   1  -3  -4  854.51   11.51
   1  -3  -4  848.37   12.19
  -1   3   4  857.39   12.41
  -1   3   4  850.50   11.45
   1  -3  -3 2688.28   38.29
   1  -3  -3 2698.02   38.28
  -1   3   3 2692.86   38.30
  -1   3   3 2688.18   38.16
   1  -3  -2  186.96    3.02
   1  -3  -2  182.86    2.93
  -1   3   2  179.99    2.97
  -1   3   2  188.15    3.73
   1  -3  -1  571.01    8.28
   1  -3  -1  554.16    7.30
  -1   3   1  556.71    7.31
  -1   3   1  555.72    7.27
   1  -3   0 1607.27   21.39
   1  -3   0 1625.80   21.74
  -1   3   0 1579.92   21.13
  -1   3   0 1618.69   21.50
   1  -3   1 2419.38   34.31
   1  -3   1 2359.47   32.55
  -1   3  -1 2397.40   33.20
  -1   3  -1 2410.27   34.04
   1  -3   2  358.65    4.84
   1  -3   2  376.85    5.08
  -1   3  -2  358.33    4.87
  -1   3  -2  378.79    5.02
   1  -3   3  819.90   10.63
   1  -3   3  847.48   10.93
  -1   3  -3  861.21   11.73
  -1   3  -3  827.28   10.80
   1  -3   4    7.32    0.81
   1  -3   4    8.74    0.77
  -1   3  -4    6.58    0.79
  -1   3  -4   10.05    0.79
   1  -3   5 1392.04   18.57
   1  -3   5 1334.22   18.89
  -1   3  -5 1329.60   18.43
  -1   3  -5 1367.90   18.36
   1  -3   6  412.11    6.56
   1  -3   6  443.72    6.46
  -1   3  -6  416.50    5.58
  -1   3  -6  425.65    5.90
   1  -3   7 1344.94   18.88
   1  -3   7 1299.09   19.17
  -1   3  -7 1283.66   17.55
  -1   3  -7 1329.01   19.32
   1  -3   8 2004.85   29.32
   1  -3   8 1972.01   28.93
   1  -3   8 2092.20   29.44
  -1   3  -8 1984.69   28.30
  -1   3  -8 2046.35   29.85
  -1   3  -8 2012.83   28.33
   1  -3   9  126.94    2.72
   1  -3   9  119.68    2.68
   1  -3   9  127.20    2.32
  -1   3  -9  133.65    2.82
  -1   3  -9  122.87    2.25
  -1   3  -9  124.96    2.28
   1  -3  10   55.48    1.92
   1  -3  10   52.95    2.67
  -1   3 -10   53.14    1.99
  -1   3 -10   54.83    1.97
   1  -3  11    5.33    1.84
   1  -3  11    2.89    1.81
  -1   3 -11    1.93    1.13
  -1   3 -11    2.57    0.71
   1  -3  12    7.80    2.15
   1  -3  12    7.08    2.12
  -1   3 -12    5.97    0.83
  -1   3 -12    6.10    0.84
   1  -3  13  184.88    4.02
   1  -3  13  182.75    5.15
  -1   3 -13  180.40    3.70
  -1   3 -13  182.87    3.08
   1  -3  14   56.87    2.40
   1  -3  14   54.46    2.42
  -1   3 -14   56.47    1.53
  -1   3 -14   55.04    1.56
   1  -3  15  147.40    3.90
   1  -3  15  146.34    5.17
  -1   3 -15  144.46    3.41
  -1   3 -15  144.56    2.73
   1  -3  16  128.12    5.08
   1  -3  16  112.91    3.62
   1  -3  17   29.09    2.48
   1  -3  17   29.13    2.39
   1  -3  18   91.66    3.68
   1  -3  18   99.51    5.41
   1  -2 -19   33.21    3.49
  -1   2  19   31.48    3.32
  -1   2  19   27.95    3.01
   1  -2 -18   55.92    3.63
  -1   2  18   61.44    5.83
  -1   2  18   58.80    3.52
   1  -2 -17  669.28   12.72
   1  -2 -17  672.40   10.21
  -1   2  17  655.80   10.89
  -1   2  17  657.45   12.75
  -1   2  17  638.12   12.10
   1  -2 -16   44.11    3.08
   1  -2 -16   47.47    1.77
  -1   2  16   43.51    3.09
  -1   2  16   50.44    3.15
  -1   2  16   46.17    1.70
   1  -2 -15   31.86    2.68
   1  -2 -15   35.80    1.57
  -1   2  15   37.02    1.54
  -1   2  15   34.57    2.77
   1  -2 -14    0.35    0.86
   1  -2 -14    2.32    1.47
  -1   2  14    1.29    2.30
  -1   2  14   -0.34    0.74
   1  -2 -13    2.21    0.90
   1  -2 -13    1.84    1.48
  -1   2  13    0.93    0.82
  -1   2  13    2.92    1.50
   1  -2 -12   76.85    4.08
   1  -2 -12   76.57    1.99
  -1   2  12   81.05    2.76
  -1   2  12   79.65    2.96
   1  -2 -11  194.52    4.32
   1  -2 -11  207.76    4.41
  -1   2  11  194.61    4.47
  -1   2  11  201.34    3.49
   1  -2 -10 1961.07   29.45
   1  -2 -10 1912.28   28.39
  -1   2  10 1938.81   29.52
  -1   2  10 2041.16   28.98
   1  -2  -9 1170.01   16.76
   1  -2  -9 1184.94   17.11
  -1   2   9 1232.26   16.75
  -1   2   9 1189.17   17.34
   1  -2  -8  148.40    2.52
   1  -2  -8  157.68    3.04
  -1   2   8  160.74    4.14
  -1   2   8  157.30    3.28
   1  -2  -7   75.98    1.96
   1  -2  -7   81.08    1.67
  -1   2   7   77.07    2.02
  -1   2   7   77.75    1.70
   1  -2  -6  326.76    4.75
   1  -2  -6  320.16    4.36
  -1   2   6  331.04    4.88
  -1   2   6  339.42    4.65
   1  -2  -5  506.39    6.60
   1  -2  -5  515.53    7.00
  -1   2   5  500.48    6.88
  -1   2   5  519.06    6.74
   1  -2  -417949.92  345.60
   1  -2  -417935.68  347.28
  -1   2   418543.08  356.74
  -1   2   417458.98  338.76
   1  -2  -3  974.65   12.33
   1  -2  -3  974.30   13.26
  -1   2   3  959.17   12.30
  -1   2   3  983.92   12.48
   1  -2  -2 2306.64   31.10
   1  -2  -2 2326.37   31.34
  -1   2   2 2305.66   31.14
  -1   2   2 2335.88   31.51
   1  -2  -1 1143.49   14.27
   1  -2  -1 1161.30   14.68
  -1   2   1 1150.28   14.58
  -1   2   1 1148.59   14.37
   1  -2   0 1054.04   12.96
   1  -2   0 1057.51   13.23
  -1   2   0 1068.69   13.10
  -1   2   0 1045.08   13.07
   1  -2   1    3.80    0.58
   1  -2   1    3.26    0.70
  -1   2  -1    4.26    1.20
  -1   2  -1    4.40    0.60
   1  -2   2 1641.58   21.14
   1  -2   2 1597.19   20.30
  -1   2  -2 1641.92   20.81
  -1   2  -2 1625.74   21.03
   1  -2   3  588.97    7.26
   1  -2   3  564.05    6.83
  -1   2  -3  581.12    7.81
  -1   2  -3  596.60    7.20
   1  -2   4   64.78    1.75
   1  -2   4   41.24    1.04
  -1   2  -4   39.65    1.05
  -1   2  -4   41.85    1.03
   1  -2   5 3028.20   43.64
   1  -2   5 3089.91   44.42
  -1   2  -5 2964.43   42.40
  -1   2  -5 2956.65   42.25
   1  -2   6 1157.40   15.45
   1  -2   6 1130.36   14.83
  -1   2  -6 1160.14   15.66
  -1   2  -6 1115.17   14.38
   1  -2   7  601.90    7.98
   1  -2   7  602.25    8.01
   1  -2   7  627.89    8.02
  -1   2  -7  595.91    7.68
  -1   2  -7  594.60    7.61
  -1   2  -7  617.68    8.18
   1  -2   8  371.57    5.25
   1  -2   8  375.78    5.36
  -1   2  -8  368.56    4.96
  -1   2  -8  368.43    4.93
  -1   2  -8  399.11    5.57
   1  -2   9  239.07    4.65
   1  -2   9  242.89    3.89
  -1   2  -9  239.88    4.02
  -1   2  -9  237.08    3.45
   1  -2  10  170.30    4.00
   1  -2  10  167.48    3.09
  -1   2 -10  166.29    2.65
  -1   2 -10  167.69    2.71
   1  -2  11  167.62    3.27
   1  -2  11  172.50    4.25
  -1   2 -11  164.31    2.71
  -1   2 -11  170.90    3.37
   1  -2  12    4.13    1.16
   1  -2  12    4.53    1.14
  -1   2 -12    2.95    0.74
  -1   2 -12    1.84    0.71
   1  -2  13    7.79    1.34
   1  -2  13    8.49    1.37
  -1   2 -13    7.33    0.84
  -1   2 -13    6.82    1.40
   1  -2  14   56.03    2.23
   1  -2  14   53.65    2.27
  -1   2 -14   51.10    2.11
  -1   2 -14   52.35    1.59
   1  -2  15    1.63    1.37
   1  -2  15    3.47    1.42
  -1   2 -15    1.59    0.79
  -1   2 -15    1.39    0.76
   1  -2  16    0.08    2.08
   1  -2  16   -0.63    1.95
  -1   2 -16   -0.09    1.00
  -1   2 -16   -0.04    1.09
   1  -2  17   25.91    2.44
   1  -2  17   34.12    2.30
   1  -2  18  376.08    7.79
   1  -2  18  368.55    7.64
  -1   1  19  137.41    7.45
  -1   1  19  137.00    4.89
  -1   1  18    5.39    2.35
  -1   1  18    5.08    2.18
   1  -1 -17   36.05    3.20
  -1   1  17   33.94    2.85
  -1   1  17   39.16    3.07
   1  -1 -16  336.61    7.33
   1  -1 -16  309.90    5.40
   1  -1 -16  323.06    4.85
  -1   1  16  318.72    6.70
  -1   1  16  320.21    5.46
  -1   1  16  322.71    6.95
   1  -1 -15   37.16    2.56
   1  -1 -15   38.19    1.92
  -1   1  15   35.54    1.24
  -1   1  15   35.38    2.54
  -1   1  15   33.76    2.47
   1  -1 -14  520.24   10.83
   1  -1 -14  524.63    7.28
  -1   1  14  503.52   10.51
  -1   1  14  512.38    9.07
  -1   1  14  520.43    7.16
   1  -1 -13  478.69    7.27
   1  -1 -13  488.05    8.43
  -1   1  13  473.46    8.31
  -1   1  13  481.79    6.58
  -1   1  13  469.40    8.27
   1  -1 -12  133.78    2.32
   1  -1 -12  134.59    4.74
  -1   1  12  136.05    3.56
  -1   1  12  134.53    2.88
   1  -1 -11  833.01   10.99
   1  -1 -11  844.84   12.86
  -1   1  11  844.90   12.99
  -1   1  11  867.60   11.35
   1  -1 -10  245.81    4.05
   1  -1 -10  253.37    4.58
  -1   1  10  246.59    4.60
  -1   1  10  252.24    3.54
   1  -1  -9    0.29    1.04
   1  -1  -9   14.51    1.27
  -1   1   9   -0.66    1.46
  -1   1   9    0.03    0.77
   1  -1  -8   44.91    1.08
   1  -1  -8   47.09    1.65
  -1   1   8   44.93    1.09
  -1   1   8   46.17    1.65
   1  -1  -7  220.49    2.91
   1  -1  -7  223.85    3.61
  -1   1   7  229.39    3.04
  -1   1   7  235.65    3.76
   1  -1  -6  142.51    3.33
   1  -1  -6  138.71    2.41
  -1   1   6  147.22    2.08
  -1   1   6  141.32    3.35
   1  -1  -5  260.05    4.54
   1  -1  -5  245.53    3.53
  -1   1   5  250.83    3.71
  -1   1   5  262.84    3.28
   1  -1  -4 8496.62  141.13
   1  -1  -4 8784.94  144.05
  -1   1   4 8992.45  147.87
  -1   1   4 8530.98  142.41
   1  -1  -3   93.61    1.47
   1  -1  -3   92.34    1.71
  -1   1   3   93.54    1.56
  -1   1   3   94.61    1.78
   1  -1  -2  614.80    7.13
   1  -1  -2  604.85    7.26
  -1   1   2  610.13    7.29
  -1   1   2  612.19    7.21
   1  -1  -1  123.13    1.73
   1  -1  -1  122.70    1.72
  -1   1   1  124.97    1.82
  -1   1   1  122.41    1.70
   1  -1   0  292.13    3.22
   1  -1   0  294.49    3.52
  -1   1   0  301.77    3.64
  -1   1   0  301.73    3.31
   1  -1   1 7984.96  124.45
   1  -1   1 7650.59  122.77
  -1   1  -1 7744.24  123.78
  -1   1  -1 8103.89  126.61
   1  -1   2 2145.99   26.66
   1  -1   2 2126.29   27.59
  -1   1  -2 2210.46   27.87
  -1   1  -2 2130.33   27.75
   1  -1   3 1459.28   18.28
   1  -1   3 1472.41   17.69
  -1   1  -3 1446.13   17.29
  -1   1  -3 1443.74   18.08
   1  -1   4  109.34    1.69
   1  -1   4  106.63    1.48
   1  -1   4  104.91    1.47
  -1   1  -4  111.97    1.55
  -1   1  -4  112.85    1.74
  -1   1  -4  109.69    1.71
   1  -1   5   66.21    1.61
   1  -1   5   69.66    1.35
   1  -1   5   66.63    1.20
  -1   1  -5   65.97    1.27
  -1   1  -5   70.07    1.31
  -1   1  -5   72.03    1.25
   1  -1   6  383.32    5.31
   1  -1   6  381.88    4.84
  -1   1  -6  379.68    4.87
  -1   1  -6  411.00    5.66
   1  -1   7 2129.66   29.82
   1  -1   7 2106.32   28.83
  -1   1  -7 2100.93   28.51
  -1   1  -7 2118.48   28.81
   1  -1   8  144.52    2.41
   1  -1   8  146.79    3.01
  -1   1  -8  140.99    2.22
  -1   1  -8  145.96    2.79
   1  -1   9   27.45    1.70
   1  -1   9   13.78    1.01
  -1   1  -9   18.54    0.90
  -1   1  -9   23.99    0.97
   1  -1  10  571.15    8.13
   1  -1  10  577.71    8.23
  -1   1 -10  573.89    8.32
  -1   1 -10  581.62    7.81
   1  -1  11  294.29    4.78
   1  -1  11  294.72    4.81
  -1   1 -11  300.43    4.45
  -1   1 -11  303.65    4.41
   1  -1  12  353.44    6.74
   1  -1  12  347.85    5.67
  -1   1 -12  338.29    4.95
  -1   1 -12  341.43    4.99
   1  -1  13  119.67    2.91
   1  -1  13  120.14    3.83
  -1   1 -13  120.45    2.95
  -1   1 -13  119.62    3.09
   1  -1  14  119.97    3.09
   1  -1  14  120.35    3.04
  -1   1 -14  118.29    2.40
  -1   1 -14  119.84    3.18
   1  -1  15  185.41    4.11
   1  -1  15  188.56    5.47
  -1   1 -15  184.37    4.03
   1  -1  16  128.79    3.58
   1  -1  16  120.49    3.41
  -1   1 -16  123.55    3.52
  -1   1 -16  118.36    2.56
   1  -1  17   21.36    2.19
   1  -1  17   20.18    2.07
   1  -1  18   64.40    2.95
   1  -1  18   60.09    3.10
   1  -1  19   92.75    3.74
   1  -1  19   96.61    5.32
  -1   0  19    4.05    2.30
  -1   0  19    1.55    2.25
  -1   0  18   64.09    3.51
  -1   0  18   72.29    3.73
  -1   0  17   25.41    2.64
  -1   0  17   21.24    2.50
  -1   0  16  112.79    3.97
  -1   0  16  118.08    5.60
   1   0 -15  115.63    2.37
   1   0 -15  106.83    1.82
  -1   0  15  113.04    3.62
  -1   0  15  110.87    3.72
   1   0 -14   36.73    1.05
   1   0 -14   36.50    1.36
  -1   0  14   39.50    2.44
  -1   0  14   34.64    3.60
   1   0 -13  521.77    7.11
   1   0 -13  557.81    9.47
   1   0 -13  540.75    6.83
  -1   0  13  525.16    8.98
  -1   0  13  544.21    7.31
  -1   0  13  531.52    9.04
   1   0 -12  295.10    4.21
   1   0 -12  300.23    5.56
   1   0 -12  284.62    4.02
  -1   0  12  296.18    4.12
  -1   0  12  286.46    5.38
  -1   0  12  281.79    5.31
   1   0 -11  103.48    2.77
   1   0 -11  100.65    1.57
  -1   0  11  102.88    2.75
  -1   0  11  108.79    3.96
  -1   0  11  101.64    1.56
   1   0 -10  165.16    3.35
   1   0 -10  156.46    2.10
  -1   0  10  155.79    3.31
  -1   0  10  162.47    2.14
  -1   0  10  153.66    3.28
   1   0  -9 1732.57   26.09
   1   0  -9 1756.38   22.89
  -1   0   9 1703.45   25.82
  -1   0   9 1815.23   23.48
  -1   0   9 1712.65   25.95
   1   0  -8  882.82   12.24
   1   0  -8  870.98   10.59
  -1   0   8  882.91   12.33
  -1   0   8  878.82   12.29
  -1   0   8  909.63   10.64
   1   0  -7 7851.79  124.83
   1   0  -7 7737.16  129.98
  -1   0   7 8165.33  130.93
  -1   0   7 7804.54  131.70
  -1   0   7 7727.06  130.34
   1   0  -6  587.62    6.73
   1   0  -6  593.76    7.86
  -1   0   6  713.46    9.40
  -1   0   6  631.65    7.35
   1   0  -5 3461.00   46.33
   1   0  -5 3427.17   49.39
  -1   0   5 3411.76   49.60
  -1   0   5 3626.18   48.74
   1   0  -4  747.70    7.95
   1   0  -4  723.33    9.05
  -1   0   4  750.41   10.18
  -1   0   4  765.22    8.20
   1   0  -3   49.31    0.62
   1   0  -3   46.55    1.81
  -1   0   3   50.18    1.25
  -1   0   3   48.15    0.93
   1   0  -2  135.93    1.55
   1   0  -2  135.71    1.91
  -1   0   2  138.98    1.91
  -1   0   2  139.79    1.43
   1   0  -1  311.92    3.16
   1   0  -1  308.67    3.70
  -1   0   1  322.81    3.28
  -1   0   1  311.96    3.66
   1   0   1 3800.33   52.30
  -1   0  -1 3789.06   51.92
  -1   0  -1 3748.90   51.50
   1   0   2  390.69    5.10
  -1   0  -2  415.73    3.89
  -1   0  -2  395.19    5.17
  -1   0  -2  392.20    4.56
   1   0   3  199.44    2.66
   1   0   3  198.38    2.36
  -1   0  -3  196.29    2.61
  -1   0  -3  197.03    2.10
  -1   0  -3  194.66    2.61
   1   0   4  298.96    3.74
   1   0   4  296.12    3.72
  -1   0  -4  300.67    3.39
  -1   0  -4  298.36    3.80
  -1   0  -4  300.01    3.79
   1   0   5  179.21    2.71
   1   0   5  174.46    2.47
  -1   0  -5  177.12    2.52
  -1   0  -5  173.64    2.45
  -1   0  -5  181.00    2.74
   1   0   610402.65  178.75
   1   0   610017.95  171.67
   1   0   610083.45  173.07
  -1   0  -610287.17  177.18
  -1   0  -610195.63  175.03
  -1   0  -610224.66  176.65
   1   0   7 4165.80   61.94
   1   0   7 4137.53   61.68
   1   0   7 4256.50   63.20
  -1   0  -7 4166.14   62.15
  -1   0  -7 4267.20   63.46
  -1   0  -7 4180.04   62.53
   1   0   8  381.48    5.18
   1   0   8  405.55    5.92
   1   0   8  387.16    5.93
  -1   0  -8  404.71    5.39
  -1   0  -8  378.37    5.16
  -1   0  -8  385.29    5.73
   1   0   9  288.21    4.27
   1   0   9  301.89    4.27
   1   0   9  293.55    4.28
  -1   0  -9  293.60    4.33
  -1   0  -9  286.89    4.10
  -1   0  -9  301.27    4.29
   1   0  10  291.71    4.51
   1   0  10  316.10    4.53
   1   0  10  298.13    5.32
  -1   0 -10  293.84    4.34
  -1   0 -10  311.21    5.53
  -1   0 -10  300.34    4.36
   1   0  11  165.58    3.18
   1   0  11  175.07    2.94
   1   0  11  166.48    3.10
  -1   0 -11  163.90    3.63
  -1   0 -11  161.16    2.78
  -1   0 -11  172.27    3.23
   1   0  12   38.69    1.71
   1   0  12   38.96    1.46
   1   0  12   38.23    1.63
  -1   0 -12   36.29    1.32
  -1   0 -12   39.48    1.73
  -1   0 -12   36.41    2.16
   1   0  13   77.06    2.29
   1   0  13   83.02    3.34
  -1   0 -13   76.67    1.89
  -1   0 -13   80.14    2.00
   1   0  14  282.06    5.32
   1   0  14  284.26    5.14
  -1   0 -14  277.78    5.29
  -1   0 -14  280.10    4.58
   1   0  15   37.61    2.00
   1   0  15   35.40    2.11
  -1   0 -15   38.01    1.62
  -1   0 -15   37.73    1.52
   1   0  16  439.07    7.88
   1   0  16  435.50    7.95
  -1   0 -16  438.78    6.96
  -1   0 -16  428.52    6.78
   1   0  17   30.91    2.26
   1   0  17   27.19    2.15
  -1   0 -17   25.29    1.57
  -1   0 -17   22.98    2.20
   1   0  18  163.08    4.44
   1   0  18  162.50    4.56
   1   0  19    3.19    1.78
   1   0  19    2.33    1.88
  -1  -1  19  141.60    5.29
  -1  -1  19  141.08    7.25
  -1  -1  18  115.87    4.56
  -1  -1  18  119.97    4.56
  -1  -1  17  144.02    4.61
  -1  -1  17  145.52    4.63
  -1  -1  16  289.26    6.49
  -1  -1  16  285.51    6.54
  -1  -1  15   28.97    3.79
  -1  -1  15   22.84    2.35
   1   1 -14    0.75    0.45
   1   1 -14    1.12    0.49
  -1  -1  14    2.11    1.56
  -1  -1  14    1.52    1.51
   1   1 -13  112.13    1.69
   1   1 -13  121.22    1.78
  -1  -1  13  115.59    3.31
  -1  -1  13  119.37    3.42
   1   1 -12  153.13    2.07
   1   1 -12  159.84    2.16
  -1  -1  12  161.48    3.74
  -1  -1  12  157.52    3.72
   1   1 -11    0.43    0.25
   1   1 -11    1.18    0.46
  -1  -1  11    1.30    1.25
  -1  -1  11    1.98    1.23
   1   1 -10   28.42    0.56
   1   1 -10   25.79    0.66
  -1  -1  10   35.15    1.79
  -1  -1  10   30.05    2.77
   1   1  -9 1376.18   16.43
   1   1  -9 1358.27   16.06
  -1  -1   9 1327.40   19.20
  -1  -1   9 1337.81   20.28
   1   1  -8   18.21    0.34
   1   1  -8   19.30    0.36
  -1  -1   8   20.43    1.27
  -1  -1   8   19.56    1.30
   1   1  -7    1.42    0.23
   1   1  -7    1.97    0.14
  -1  -1   7    1.50    0.98
  -1  -1   7   27.91    1.76
   1   1  -6 6346.66   93.05
  -1  -1   6 6127.94   99.41
  -1  -1   6 6115.68   97.99
  -1  -1   5    1.45    0.76
  -1  -1   5    3.45    0.76
   1   1  -4  609.59    8.42
  -1  -1   4  598.68    7.65
  -1  -1   4  605.59    8.33
   1   1  -3 4938.12   73.84
  -1  -1   3 4799.56   71.28
  -1  -1   3 4822.57   71.60
   1   1  -2 1828.79   23.43
   1   1  -2 1847.97   21.44
  -1  -1   2 1867.05   21.69
  -1  -1   2 1830.39   24.19
   1   1  -1 4931.78   71.92
   1   1  -1 5021.15   71.49
  -1  -1   1 5043.85   73.80
  -1  -1   1 5115.75   72.62
   1   1   0 1932.50   23.83
   1   1   0 1934.42   23.90
  -1  -1   0 1931.14   23.75
  -1  -1   0 1943.82   24.06
   1   1   1 1961.05   24.73
   1   1   1 1963.31   24.07
  -1  -1  -1 1998.97   25.00
  -1  -1  -1 1953.81   24.64
   1   1   2    2.81    1.17
   1   1   2    2.60    0.41
  -1  -1  -2    4.30    0.73
  -1  -1  -2    4.74    0.51
   1   1   3   11.99    0.91
   1   1   3   13.35    0.62
  -1  -1  -3   13.74    0.99
  -1  -1  -3   11.82    0.95
   1   1   4 2159.02   27.93
   1   1   4 2167.42   28.85
  -1  -1  -4 2107.38   28.17
  -1  -1  -4 2204.37   28.44
   1   1   5  105.49    1.89
   1   1   5  104.62    1.66
  -1  -1  -5  104.08    2.63
  -1  -1  -5  103.48    1.62
   1   1   6  105.27    2.56
   1   1   6  105.82    1.78
  -1  -1  -6  104.57    1.98
  -1  -1  -6  111.60    1.80
   1   1   7 1535.09   20.39
   1   1   7 1577.46   21.15
  -1  -1  -7 1579.07   20.82
  -1  -1  -7 1516.31   21.31
   1   1   8  125.74    2.90
   1   1   8  133.28    2.96
  -1  -1  -8  136.08    2.90
  -1  -1  -8  132.91    2.38
   1   1   9 1550.37   21.47
   1   1   9 1590.84   21.84
  -1  -1  -9 1532.36   22.26
  -1  -1  -9 1595.14   21.96
   1   1  10  143.04    2.74
   1   1  10  146.04    2.70
  -1  -1 -10  140.37    2.68
  -1  -1 -10  145.98    2.79
   1   1  11  951.68   13.82
   1   1  11 1017.08   15.15
  -1  -1 -11  956.26   13.63
  -1  -1 -11  980.73   14.06
   1   1  12   48.18    2.85
   1   1  12   46.34    1.66
  -1  -1 -12   49.37    2.70
  -1  -1 -12   46.16    1.71
   1   1  13  330.41    5.68
   1   1  13  325.01    5.75
   1   1  13  343.63    5.42
  -1  -1 -13  341.59    5.83
  -1  -1 -13  331.15    5.31
  -1  -1 -13  331.14    5.41
   1   1  14   47.75    2.58
   1   1  14   48.11    2.25
   1   1  14   50.39    2.07
  -1  -1 -14   45.73    2.53
  -1  -1 -14   52.75    2.18
  -1  -1 -14   48.20    2.76
   1   1  15   32.84    1.62
   1   1  15   31.28    2.03
   1   1  15   32.21    2.92
  -1  -1 -15   29.53    3.03
  -1  -1 -15   32.67    1.70
  -1  -1 -15   29.52    1.54
   1   1  16   31.36    3.45
   1   1  16   27.93    2.03
   1   1  16   28.60    1.62
  -1  -1 -16   26.94    2.25
  -1  -1 -16   26.68    1.56
  -1  -1 -16   25.30    1.69
   1   1  17   51.35    2.59
   1   1  17   47.86    2.76
  -1  -1 -17   47.50    2.00
  -1  -1 -17   53.54    2.20
   1   1  18   58.31    3.09
   1   1  18   58.56    2.85
  -1  -1 -18   59.94    3.17
  -1  -1 -18   65.81    3.54
   1   1  19    0.42    1.68
   1   1  19    0.95    1.53
  -1  -2  18  128.50    4.90
  -1  -2  18  125.13    4.87
  -1  -2  17  104.24    5.90
  -1  -2  17  103.00    4.26
  -1  -2  16   70.06    3.47
  -1  -2  16   72.93    3.36
  -1  -2  15   41.39    2.71
  -1  -2  15   44.34    2.74
  -1  -2  14  121.82    3.68
  -1  -2  14  128.41    3.73
  -1  -2  13   48.40    3.65
  -1  -2  13   46.21    2.44
  -1  -2  12  270.07    5.31
  -1  -2  12  271.27    5.33
   1   2 -11  597.87    6.04
  -1  -2  11  611.25    9.79
  -1  -2  11  624.79    9.92
   1   2 -10   -0.07    0.10
  -1  -2  10  188.39    3.85
  -1  -2  10  192.83    5.06
   1   2  -9   -0.04    0.09
   1   2  -9    0.46    0.15
  -1  -2   9    0.68    1.02
  -1  -2   9    0.54    0.99
   1   2  -8    2.15    0.15
   1   2  -8   -0.05    0.09
  -1  -2   8    1.86    0.94
  -1  -2   8    2.54    1.61
   1   2  -7  593.09    5.94
   1   2  -7  595.18    8.45
  -1  -2   7  587.72    8.31
  -1  -2   7  579.94    8.17
   1   2  -6  693.98    7.11
   1   2  -6  696.48    9.49
  -1  -2   6  689.25    9.36
  -1  -2   6  683.91    9.40
   1   2  -5   94.72    2.02
  -1  -2   5   66.26    1.68
  -1  -2   5   63.99    0.76
   1   2  -4 2123.51   29.28
   1   2  -4 2156.13   26.24
  -1  -2   4 2124.11   29.35
  -1  -2   4 2252.37   27.69
   1   2  -3  934.08   10.33
   1   2  -3  897.75   11.58
  -1  -2   3  918.46   11.85
  -1  -2   3  966.40   10.91
   1   2  -2 3011.28   42.11
   1   2  -2 3074.26   41.13
  -1  -2   2 2998.84   42.10
  -1  -2   2 3167.51   41.93
   1   2  -1  294.65    3.95
   1   2  -1  295.75    3.87
  -1  -2   1  296.35    3.97
  -1  -2   1  301.34    3.97
   1   2   0   21.27    0.93
   1   2   0   19.24    0.87
  -1  -2   0   20.94    0.91
  -1  -2   0   18.61    0.95
   1   2   1  311.09    4.07
   1   2   1  312.95    3.95
  -1  -2  -1  317.37    4.07
  -1  -2  -1  309.34    4.04
   1   2   2 7360.07  117.16
   1   2   2 7273.65  116.45
  -1  -2  -2 7213.45  115.75
  -1  -2  -2 7508.29  119.50
   1   2   3  401.86    5.30
   1   2   3  395.95    4.97
  -1  -2  -3  403.53    5.03
  -1  -2  -3  392.66    5.22
   1   2   4 5206.19   78.99
   1   2   4 5267.45   80.61
  -1  -2  -4 5387.69   81.80
  -1  -2  -4 5200.83   79.96
   1   2   5 1872.31   25.02
   1   2   5 1904.45   25.79
  -1  -2  -5 1885.88   25.81
  -1  -2  -5 1964.83   27.00
   1   2   6    9.86    0.85
   1   2   6    9.78    1.03
  -1  -2  -6   17.56    1.42
  -1  -2  -6   11.40    1.10
   1   2   7   39.00    1.28
   1   2   7   45.87    1.43
  -1  -2  -7   44.10    1.30
  -1  -2  -7   41.02    1.46
   1   2   8  106.10    2.22
   1   2   8  103.37    2.10
  -1  -2  -8  104.05    3.14
  -1  -2  -8  106.57    2.10
   1   2   9   58.50    1.80
   1   2   9   61.56    2.54
  -1  -2  -9   62.23    1.73
  -1  -2  -9   55.62    1.84
   1   2  10  220.07    3.97
   1   2  10  224.06    3.97
  -1  -2 -10  235.68    4.07
  -1  -2 -10  212.53    3.91
   1   2  11  665.44    9.86
   1   2  11  643.95    9.76
  -1  -2 -11  654.56    9.76
  -1  -2 -11  631.68   10.76
   1   2  12  424.66    7.82
   1   2  12  401.85    6.76
  -1  -2 -12  396.26    6.53
  -1  -2 -12  421.04    6.81
   1   2  13   29.62    1.91
   1   2  13   30.56    1.69
  -1  -2 -13   31.75    1.86
  -1  -2 -13   29.34    2.71
   1   2  14  382.66    6.38
   1   2  14  367.48    6.68
  -1  -2 -14  373.00    6.34
  -1  -2 -14  379.45    6.61
   1   2  15  117.03    2.91
   1   2  15  104.51    3.28
  -1  -2 -15  116.63    4.50
  -1  -2 -15  108.58    4.18
   1   2  16  576.47   10.60
   1   2  16  560.29    9.84
   1   2  16  559.63   11.69
  -1  -2 -16  567.68    9.46
  -1  -2 -16  578.77   10.15
   1   2  17  415.73    7.23
   1   2  17  419.56    8.27
   1   2  17  401.15    7.84
  -1  -2 -17  402.13    7.10
  -1  -2 -17  417.77    7.55
  -1  -2 -17  423.82    8.17
   1   2  18   63.91    4.41
   1   2  18   67.04    3.32
   1   2  18   62.70    2.50
  -1  -2 -18   63.14    2.44
  -1  -2 -18   75.29    5.14
  -1  -2 -18   67.03    3.99
   1   2  19    9.55    1.98
   1   2  19    5.07    1.56
   1   2  19   10.97    2.28
  -1  -2 -19    0.33    2.25
  -1  -2 -19   12.40    1.73
  -1  -2 -19    5.90    1.51
  -1  -3  18  142.17    7.13
  -1  -3  18  147.42    5.24
  -1  -3  17   32.17    3.02
  -1  -3  17   39.41    3.01
  -1  -3  16   41.92    4.68
  -1  -3  16   45.15    3.04
  -1  -3  15   12.56    2.20
  -1  -3  15   13.27    2.23
  -1  -3  14   56.33    2.97
  -1  -3  14   61.49    3.00
  -1  -3  13   42.17    2.55
  -1  -3  13   39.44    2.47
  -1  -3  12  118.82    4.80
  -1  -3  12  110.33    3.31
  -1  -3  11  100.01    3.03
  -1  -3  11  107.10    3.11
   1   3 -10    3.80    0.19
  -1  -3  10    3.55    1.26
  -1  -3  10    2.32    1.33
   1   3  -9  111.14    2.93
   1   3  -9  110.16    1.29
  -1  -3   9  100.80    2.82
  -1  -3   9  106.96    2.90
   1   3  -8  190.85    3.75
   1   3  -8  177.65    1.88
   1   3  -8  181.25    1.93
  -1  -3   8  179.68    3.69
  -1  -3   8  187.23    3.68
   1   3  -7 3622.15   49.97
   1   3  -7 3731.11   51.55
   1   3  -7 3558.76   55.44
  -1  -3   7 3603.99   55.98
  -1  -3   7 3726.79   51.25
  -1  -3   7 3516.93   54.62
   1   3  -6  541.64    8.77
   1   3  -6  514.58    5.69
  -1  -3   6  535.14    7.84
  -1  -3   6  553.61    6.33
   1   3  -5 1378.07   19.21
   1   3  -5 1438.30   17.72
  -1  -3   5 1496.95   18.14
  -1  -3   5 1415.98   19.88
   1   3  -4  289.07    3.38
   1   3  -4  301.79    4.44
  -1  -3   4  306.88    3.51
  -1  -3   4  295.95    4.48
   1   3  -3  789.25   10.51
   1   3  -3  804.69    9.55
  -1  -3   3  802.97   10.77
  -1  -3   3  851.68   10.41
   1   3  -2    3.18    0.85
   1   3  -2    3.45    0.56
  -1  -3   2    2.68    0.52
  -1  -3   2    2.84    0.89
   1   3  -1  142.40    2.72
   1   3  -1  155.95    2.60
  -1  -3   1  149.31    2.76
  -1  -3   1  148.13    2.52
   1   3   0   46.10    1.39
   1   3   0   43.94    1.25
  -1  -3   0   44.35    1.26
  -1  -3   0   45.65    2.10
   1   3   1    1.10    0.73
   1   3   1    2.09    1.17
  -1  -3  -1    0.93    0.71
  -1  -3  -1    0.48    1.15
   1   3   2  893.95   11.56
   1   3   2  894.86   11.66
  -1  -3  -2  894.09   11.61
  -1  -3  -2  888.13   12.43
   1   3   3  304.40    4.46
   1   3   3  301.19    4.26
  -1  -3  -3  323.28    5.30
  -1  -3  -3  304.93    4.49
   1   3   411923.21  215.78
   1   3   411761.21  212.35
  -1  -3  -411756.60  211.39
  -1  -3  -412041.41  215.72
   1   3   5  489.83    6.89
   1   3   5  487.40    6.66
  -1  -3  -5  491.47    7.01
  -1  -3  -5  503.46    6.85
   1   3   6  360.17    5.36
   1   3   6  344.21    5.00
  -1  -3  -6  354.60    5.39
  -1  -3  -6  360.78    5.14
   1   3   7  809.45   11.28
   1   3   7  805.41   11.08
  -1  -3  -7  817.29   11.96
  -1  -3  -7  792.66   11.19
   1   3   8  175.25    3.19
   1   3   8  181.33    4.48
  -1  -3  -8  178.82    3.18
  -1  -3  -8  176.66    3.43
   1   3   9  503.85    7.62
   1   3   9  489.68    7.36
  -1  -3  -9  486.25    7.58
  -1  -3  -9  498.66    8.38
   1   3  10   39.12    1.87
   1   3  10   31.85    1.80
  -1  -3 -10   38.15    1.94
  -1  -3 -10   36.51    1.76
   1   3  11  128.68    3.26
   1   3  11  124.60    4.48
  -1  -3 -11  131.54    3.17
  -1  -3 -11  118.23    3.24
   1   3  12  295.39    5.34
   1   3  12  288.95    6.38
  -1  -3 -12  299.57    5.38
  -1  -3 -12  287.33    6.72
   1   3  13   -0.88    1.04
   1   3  13    0.51    1.12
  -1  -3 -13    0.12    1.03
  -1  -3 -13   -0.41    1.10
   1   3  14   88.27    2.69
   1   3  14   80.01    2.95
  -1  -3 -14   84.15    2.85
  -1  -3 -14   85.11    2.83
   1   3  15   -1.59    1.24
   1   3  15    1.07    1.05
  -1  -3 -15    1.26    1.32
  -1  -3 -15    0.06    2.24
   1   3  16   58.86    2.43
   1   3  16   49.88    2.89
  -1  -3 -16   54.95    2.57
  -1  -3 -16   53.35    2.76
   1   3  17  174.21    5.48
   1   3  17  171.60    4.91
  -1  -3 -17  173.66    4.35
  -1  -3 -17  172.35    4.63
   1   3  18  220.56    4.95
   1   3  18  224.09    5.49
   1   3  18  220.50    7.83
  -1  -3 -18  234.79    5.31
  -1  -3 -18  229.78    5.75
   1   3  19   25.63    2.17
   1   3  19   30.69    2.57
   1   3  19   27.44    3.00
  -1  -3 -19   28.97    2.17
  -1  -3 -19   28.08    2.71
  -1  -3 -19   27.40    2.44
  -1  -4  17    6.62    2.21
  -1  -4  17   -0.17    2.18
  -1  -4  16   61.96    5.19
  -1  -4  16   64.52    3.64
  -1  -4  15  208.37    5.61
  -1  -4  15  201.47    5.38
  -1  -4  14   88.76    3.63
  -1  -4  14   89.59    3.60
  -1  -4  13  156.85    4.37
  -1  -4  13  151.88    4.42
  -1  -4  12    7.73    1.94
  -1  -4  12   16.05    1.90
   1   4 -11   32.09    2.30
  -1  -4  11   34.31    2.24
  -1  -4  11   30.19    2.25
   1   4 -10    8.24    0.32
   1   4 -10    7.77    0.29
   1   4 -10    8.68    1.74
  -1  -4  10    9.41    1.72
  -1  -4  10    8.56    1.79
   1   4  -9  759.93    8.80
   1   4  -9  739.57    8.72
   1   4  -9  780.23   12.36
  -1  -4   9  778.14   12.45
  -1  -4   9  766.30   12.32
   1   4  -8 2854.38   39.70
   1   4  -8 2829.14   44.73
  -1  -4   8 2932.86   40.18
  -1  -4   8 2742.03   43.23
   1   4  -7  258.29    4.85
   1   4  -7  241.95    3.45
  -1  -4   7  256.85    3.49
  -1  -4   7  238.90    4.75
   1   4  -6  747.56   11.06
   1   4  -6  741.75    9.06
  -1  -4   6  789.01    9.57
  -1  -4   6  746.89   11.15
   1   4  -5   41.17    1.72
   1   4  -5   42.98    1.01
  -1  -4   5   45.35    0.95
  -1  -4   5   44.54    2.67
   1   4  -4   48.32    1.60
   1   4  -4   53.39    1.72
  -1  -4   4   48.19    1.78
  -1  -4   4   53.38    1.10
   1   4  -3  232.13    3.85
   1   4  -3  233.71    3.24
  -1  -4   3  243.82    3.31
  -1  -4   3  233.92    4.87
   1   4  -2  568.41    8.05
   1   4  -2  566.00    8.05
  -1  -4   2  568.69    8.12
  -1  -4   2  596.21    7.65
   1   4  -1 3227.07   46.77
   1   4  -1 3212.41   48.95
  -1  -4   1 3261.14   48.77
  -1  -4   1 3348.77   48.57
   1   4   0 1084.75   14.50
   1   4   0 1119.24   15.33
  -1  -4   0 1137.61   15.19
  -1  -4   0 1128.97   15.54
   1   4   1  119.71    2.43
   1   4   1  117.20    2.30
  -1  -4  -1  122.07    2.38
  -1  -4  -1  119.43    3.32
   1   4   2   51.43    1.68
   1   4   2   53.51    1.61
  -1  -4  -2   55.90    1.70
  -1  -4  -2   54.41    1.69
   1   4   3  439.74    6.35
   1   4   3  430.46    6.14
  -1  -4  -3  438.23    6.29
  -1  -4  -3  445.97    6.42
   1   4   4  770.39   10.67
   1   4   4  775.19   11.89
  -1  -4  -4  773.07   11.95
  -1  -4  -4  791.38   10.96
   1   4   5  100.68    2.29
   1   4   5  100.53    2.47
  -1  -4  -5  103.10    3.18
  -1  -4  -5   97.00    2.51
   1   4   6  102.28    2.60
   1   4   6  103.01    2.44
  -1  -4  -6   98.64    2.60
  -1  -4  -6  107.82    2.50
   1   4   7  164.22    3.26
   1   4   7  156.89    4.58
  -1  -4  -7  161.51    3.21
  -1  -4  -7  156.30    3.40
   1   4   8   20.00    1.68
   1   4   8   16.16    1.48
  -1  -4  -8   17.37    1.75
  -1  -4  -8   20.12    1.52
   1   4   9  592.70   10.38
   1   4   9  595.47    9.35
  -1  -4  -9  607.25   10.40
  -1  -4  -9  582.55    9.22
   1   4  10  256.80    4.87
   1   4  10  265.13    5.14
  -1  -4 -10  261.94    4.84
  -1  -4 -10  268.20    5.19
   1   4  11    1.03    1.90
   1   4  11   -0.13    1.94
  -1  -4 -11   -0.62    1.03
  -1  -4 -11    1.06    1.16
   1   4  12  324.74    6.03
   1   4  12  332.19    6.14
  -1  -4 -12  325.21    6.15
  -1  -4 -12  333.05    6.04
   1   4  13   76.02    2.73
   1   4  13   70.11    2.84
  -1  -4 -13   72.58    2.85
  -1  -4 -13   74.60    2.72
   1   4  14   95.79    3.14
   1   4  14   93.80    3.33
  -1  -4 -14   92.29    3.26
  -1  -4 -14   96.49    3.21
   1   4  15  280.74    7.42
   1   4  15  279.03    6.22
  -1  -4 -15  275.53    5.88
  -1  -4 -15  273.91    5.97
   1   4  16    4.48    1.59
   1   4  16    0.17    1.91
  -1  -4 -16    5.42    1.76
  -1  -4 -16    0.12    1.71
   1   4  17  418.92    8.91
   1   4  17  434.50    8.28
  -1  -4 -17  414.46    8.29
  -1  -4 -17  413.06    8.35
   1   4  18    2.49    1.59
   1   4  18   -0.06    2.07
  -1  -4 -18    0.10    1.54
  -1  -4 -18    0.45    2.60
  -1  -5  16    2.73    3.24
  -1  -5  16   -0.16    3.20
  -1  -5  15   60.19    3.58
  -1  -5  15   61.30    5.43
  -1  -5  14   72.29    3.73
  -1  -5  14   80.31    5.64
  -1  -5  13  263.88    6.29
  -1  -5  13  278.24    8.55
   1   5 -12  146.23    4.40
  -1  -5  12  150.50    4.34
  -1  -5  12  155.05    6.33
   1   5 -11   69.98    1.16
   1   5 -11   64.00    1.10
   1   5 -11   70.76    3.13
  -1  -5  11   63.77    3.16
  -1  -5  11   68.44    3.07
   1   5 -10  829.04   10.61
   1   5 -10  865.10   14.36
   1   5 -10  855.40   10.43
  -1  -5  10  858.49   14.50
  -1  -5  10  859.99   14.61
   1   5  -9  492.00    8.70
   1   5  -9  500.98    6.20
  -1  -5   9  506.55    8.97
  -1  -5   9  501.25    6.26
   1   5  -8   66.79    2.70
   1   5  -8   64.96    1.29
  -1  -5   8   68.31    1.28
  -1  -5   8   60.96    2.69
   1   5  -7  778.59   12.34
   1   5  -7  770.94    9.92
  -1  -5   7  800.38   10.29
  -1  -5   7  789.94   12.60
   1   5  -6   23.15    0.98
   1   5  -6   21.10    1.81
  -1  -5   6   21.63    0.90
  -1  -5   6   23.92    1.90
   1   5  -5  223.07    3.32
   1   5  -5  228.08    4.37
  -1  -5   5  231.70    5.87
  -1  -5   5  237.16    3.99
   1   5  -4    7.83    0.88
   1   5  -4    6.22    2.13
  -1  -5   4    6.84    0.77
  -1  -5   4    6.45    1.39
   1   5  -3    6.49    0.94
   1   5  -3    7.19    1.28
  -1  -5   3    6.16    1.34
  -1  -5   3    6.27    1.32
   1   5  -2    8.15    1.31
   1   5  -2    7.12    1.00
  -1  -5   2    8.07    0.91
  -1  -5   2    5.49    1.32
   1   5  -1  171.74    4.52
   1   5  -1  179.99    3.17
  -1  -5   1  184.54    4.76
  -1  -5   1  187.96    4.05
   1   5   0   25.24    1.55
   1   5   0   21.95    1.36
  -1  -5   0   22.55    1.63
  -1  -5   0   24.85    1.33
   1   5   1   44.37    1.77
   1   5   1   46.73    1.82
  -1  -5  -1   44.13    1.74
  -1  -5  -1   47.39    1.91
   1   5   2  436.64    6.68
   1   5   2  436.10    6.66
  -1  -5  -2  447.52    7.89
  -1  -5  -2  447.90    8.03
   1   5   3 1198.85   17.24
   1   5   3 1190.99   17.16
  -1  -5  -3 1231.20   17.68
  -1  -5  -3 1216.91   17.66
   1   5   4  515.57    7.89
   1   5   4  514.53    7.96
  -1  -5  -4  526.59    8.10
  -1  -5  -4  534.05    9.38
   1   5   5  235.49    4.35
  -1  -5  -5  246.02    4.68
  -1  -5  -5  245.90    4.51
   1   5   6  392.40    6.44
   1   5   6  404.21    6.80
  -1  -5  -6  399.27    6.52
  -1  -5  -6  397.48    6.66
   1   5   7   48.62    2.28
   1   5   7   45.79    2.10
  -1  -5  -7   45.09    2.12
  -1  -5  -7   49.18    2.36
   1   5   8  122.87    4.82
   1   5   8  117.61    3.12
  -1  -5  -8  118.07    3.16
  -1  -5  -8  119.19    3.38
   1   5   9   15.29    1.89
   1   5   9   10.69    2.72
  -1  -5  -9   15.45    1.78
  -1  -5  -9   15.93    1.88
   1   5  10  129.43    3.61
   1   5  10  135.55    3.58
  -1  -5 -10  139.12    4.84
  -1  -5 -10  132.10    3.74
   1   5  11    4.24    2.66
   1   5  11    7.10    2.78
  -1  -5 -11    7.61    2.62
  -1  -5 -11    6.27    1.87
   1   5  12    1.62    1.43
   1   5  12   -0.23    1.41
  -1  -5 -12   -1.15    1.19
  -1  -5 -12    1.43    1.29
   1   5  13   41.02    2.66
   1   5  13   41.96    2.63
  -1  -5 -13   43.04    2.59
  -1  -5 -13   46.50    4.28
   1   5  14  151.17    4.43
   1   5  14  154.39    5.95
  -1  -5 -14  147.57    4.45
  -1  -5 -14  156.68    4.25
   1   5  15  453.64   11.11
   1   5  15  451.14    8.75
  -1  -5 -15  461.29    8.79
  -1  -5 -15  442.12    8.88
   1   5  16  157.29    7.07
   1   5  16  163.25    4.66
  -1  -5 -16  156.14    6.61
  -1  -5 -16  169.39    4.89
   1   5  17   85.96    6.14
   1   5  17   89.00    3.60
  -1  -5 -17   92.65    3.91
  -1  -5 -17   94.98    5.64
   1   5  18   81.01    6.07
   1   5  18   74.80    5.36
  -1  -5 -18   80.27    3.82
  -1  -5 -18   83.20    3.87
  -1  -6  15   60.41    3.77
  -1  -6  15   50.62    3.70
  -1  -6  14   31.19    3.11
  -1  -6  14   35.45    3.17
  -1  -6  13   -1.27    1.94
  -1  -6  13   -0.90    3.15
   1   6 -12    0.01    2.43
  -1  -6  12    0.49    2.60
  -1  -6  12    0.03    1.63
   1   6 -11   32.83    2.75
  -1  -6  11   28.53    4.26
  -1  -6  11   31.71    2.67
   1   6 -10   40.01    2.69
   1   6 -10   39.01    1.04
   1   6 -10   35.72    0.99
  -1  -6  10   36.33    2.78
  -1  -6  10   37.73    2.78
   1   6  -9    9.33    0.76
   1   6  -9   -0.01    1.98
  -1  -6   9    9.06    2.09
  -1  -6   9    9.75    0.76
   1   6  -8   95.84    3.35
   1   6  -8   91.92    1.84
  -1  -6   8  101.37    5.02
  -1  -6   8   94.22    1.83
   1   6  -7  108.35    3.35
   1   6  -7  109.48    2.76
  -1  -6   7  105.67    3.51
  -1  -6   7  107.48    2.62
   1   6  -6   99.63    4.75
   1   6  -6  106.52    2.88
  -1  -6   6  105.18    4.99
  -1  -6   6  103.93    2.07
   1   6  -5  553.62    8.77
   1   6  -5  527.91    8.86
  -1  -6   5  569.65    9.72
  -1  -6   5  591.76    9.09
   1   6  -4   27.71    1.38
   1   6  -4   27.45    1.99
  -1  -6   4   26.82    1.27
  -1  -6   4   23.61    2.10
   1   6  -3  301.58    5.64
   1   6  -3  302.21    4.87
  -1  -6   3  311.28    5.82
  -1  -6   3  316.44    5.00
   1   6  -2   60.94    1.96
   1   6  -2   58.00    2.38
  -1  -6   2   60.19    2.53
  -1  -6   2   63.93    1.89
   1   6  -1    6.74    2.14
   1   6  -1   12.97    1.58
  -1  -6   1    8.12    1.65
  -1  -6   1    9.33    1.22
   1   6   0  140.12    3.19
   1   6   0  145.74    4.67
  -1  -6   0  150.70    3.65
  -1  -6   0  157.21    3.25
   1   6   1   45.44    2.22
   1   6   1   41.77    2.08
  -1  -6  -1   43.22    1.97
  -1  -6  -1   43.02    2.32
   1   6   2 1821.23   27.61
   1   6   2 1828.59   27.41
  -1  -6  -2 1855.40   28.53
  -1  -6  -2 1889.62   28.47
   1   6   3  520.90    8.75
   1   6   3  515.75    8.75
  -1  -6  -3  528.96    8.92
  -1  -6  -3  535.36    8.80
   1   6   4 3666.48   59.12
   1   6   4 3690.18   59.09
  -1  -6  -4 3796.12   61.20
  -1  -6  -4 3807.79   63.97
   1   6   5    2.86    1.51
   1   6   5    5.62    1.67
  -1  -6  -5    6.69    2.71
  -1  -6  -5    3.28    1.54
   1   6   6  151.19    3.96
   1   6   6  156.61    3.78
  -1  -6  -6  154.74    4.06
  -1  -6  -6  155.94    3.82
   1   6   7   48.41    3.65
   1   6   7   48.70    2.63
  -1  -6  -7   51.58    2.40
  -1  -6  -7   45.19    2.66
   1   6   8  198.02    4.48
   1   6   8  192.96    4.66
  -1  -6  -8  197.05    4.49
  -1  -6  -8  193.58    4.71
   1   6   9   73.39    3.15
   1   6   9   72.07    2.98
  -1  -6  -9   75.21    4.94
  -1  -6  -9   78.13    4.44
   1   6  10  311.34    6.43
   1   6  10  327.13    6.68
  -1  -6 -10  330.10    8.31
  -1  -6 -10  331.23    8.97
   1   6  11   87.43    3.40
   1   6  11   83.49    3.36
  -1  -6 -11   91.29    3.35
  -1  -6 -11   80.62    5.44
   1   6  12   76.68    5.00
   1   6  12   73.12    3.27
  -1  -6 -12   72.87    3.16
  -1  -6 -12   74.80    3.45
   1   6  13   76.84    5.42
   1   6  13   84.53    3.48
  -1  -6 -13   74.08    3.62
  -1  -6 -13   77.04    3.34
   1   6  14  211.15    5.56
   1   6  14  211.83    5.81
  -1  -6 -14  215.20    5.86
  -1  -6 -14  216.71    5.60
   1   6  15  124.57    6.31
   1   6  15  125.47    4.70
  -1  -6 -15  115.16    4.11
  -1  -6 -15  116.87    4.54
   1   6  16   10.97    2.26
   1   6  16   -0.02    2.52
  -1  -6 -16    7.98    3.30
  -1  -6 -16   -0.00    2.23
   1   6  17   10.14    2.33
   1   6  17   -0.36    2.62
  -1  -6 -17   11.23    3.53
  -1  -6 -17   -0.10    2.37
   1   7 -13   11.04    2.73
  -1  -7  13    7.76    2.72
  -1  -7  13    6.94    2.55
   1   7 -12  165.23    5.52
  -1  -7  12  172.16    5.76
  -1  -7  12  173.20    5.51
   1   7 -11  126.16    4.60
  -1  -7  11  121.51    4.80
  -1  -7  11  125.20    4.74
   1   7 -10   22.20    2.62
  -1  -7  10   10.97    2.51
   1   7  -9   22.54    2.61
   1   7  -9   24.28    1.19
  -1  -7   9   20.52    2.79
  -1  -7   9   20.18    1.11
   1   7  -8   44.53    2.98
   1   7  -8   42.33    1.52
  -1  -7   8   43.45    3.11
  -1  -7   8   39.74    1.43
   1   7  -7    5.20    1.54
   1   7  -7   -0.04    1.86
  -1  -7   7    9.90    1.04
   1   7  -6   17.96    1.99
   1   7  -6   15.36    2.22
  -1  -7   6   21.48    2.41
  -1  -7   6   17.42    1.22
   1   7  -5    0.91    0.88
   1   7  -5   -1.33    1.41
  -1  -7   5    1.24    1.52
  -1  -7   5   -0.10    0.81
   1   7  -4    2.68    1.70
   1   7  -4    1.19    1.71
  -1  -7   4    4.23    1.84
  -1  -7   4    1.73    1.05
   1   7  -3  458.78    8.39
   1   7  -3  469.07    8.74
  -1  -7   3  467.13    8.81
  -1  -7   3  477.45    7.65
   1   7  -2  116.51    3.57
   1   7  -2  119.22    2.98
  -1  -7   2  127.38    3.04
  -1  -7   2  124.59    3.80
   1   7  -1    3.95    1.32
   1   7  -1    3.19    1.63
  -1  -7   1    3.74    1.22
  -1  -7   1    2.64    1.79
   1   7   0  458.59    7.66
   1   7   0  453.87    8.13
  -1  -7   0  479.38   10.34
  -1  -7   0  477.65    7.93
   1   7   1    2.78    1.54
   1   7   1    5.30    1.66
  -1  -7  -1    3.22    1.43
  -1  -7  -1    4.84    2.91
   1   7   2  328.32    6.65
   1   7   2  325.45    6.30
  -1  -7  -2  343.51    6.54
  -1  -7  -2  348.32    9.33
   1   7   3 3462.96   56.57
   1   7   3 3481.57   57.32
  -1  -7  -3 3574.95   58.51
  -1  -7  -3 3562.84   61.63
   1   7   4   19.56    2.16
   1   7   4   18.36    2.22
  -1  -7  -4   18.09    2.19
  -1  -7  -4   17.87    2.20
   1   7   5   12.35    2.02
   1   7   5   10.93    1.97
  -1  -7  -5   11.06    1.99
  -1  -7  -5   10.49    1.97
   1   7   6    0.62    2.50
   1   7   6    1.67    1.65
  -1  -7  -6    1.10    1.51
  -1  -7  -6   -0.61    2.52
   1   7   7    6.92    2.08
   1   7   7    8.58    1.92
  -1  -7  -7    6.94    2.11
  -1  -7  -7    7.94    1.98
   1   7   8   85.93    3.38
   1   7   8   79.91    3.57
  -1  -7  -8   88.08    3.67
  -1  -7  -8   83.30    3.48
   1   7   9   22.09    2.56
   1   7   9   23.22    2.70
  -1  -7  -9   22.62    2.47
  -1  -7  -9   19.59    2.78
   1   7  10   95.61    3.77
   1   7  10   85.49    3.92
  -1  -7 -10   88.66    4.01
  -1  -7 -10   92.67    3.78
   1   7  11  100.56    6.01
   1   7  11  101.82    4.00
  -1  -7 -11  103.16    4.22
  -1  -7 -11   99.32    3.88
   1   7  12  142.71    4.85
   1   7  12  148.04    4.79
  -1  -7 -12  158.99    4.74
  -1  -7 -12  151.78    5.14
   1   7  13   20.40    2.83
   1   7  13   25.65    2.77
  -1  -7 -13   22.87    2.68
  -1  -7 -13   19.78    2.97
   1   7  14   68.39    3.73
   1   7  14   69.47    3.93
  -1  -7 -14   64.88    4.07
  -1  -7 -14   65.09    3.70
   1   7  15   41.48    3.53
   1   7  15   50.94    5.55
  -1  -7 -15   50.97    3.86
  -1  -7 -15   46.63    3.42
   1   7  16   40.99    3.46
   1   7  16   37.00    5.75
  -1  -7 -16   40.65    3.34
  -1  -7 -16   49.36    3.83
   1   8 -11  129.15    5.11
  -1  -8  11  135.11    5.61
  -1  -8  11  138.68    5.45
   1   8 -10   50.24    3.67
  -1  -8  10   52.60    3.92
   1   8  -9   40.86    3.28
  -1  -8   9   47.28    3.62
   1   8  -8   65.09    3.62
   1   8  -8   63.54    2.04
  -1  -8   8   61.94    2.01
  -1  -8   8   65.22    5.89
   1   8  -7  125.25    4.49
   1   8  -7  126.10    3.99
  -1  -8   7  131.10    4.89
  -1  -8   7  127.32    2.91
   1   8  -6   83.03    2.45
   1   8  -6   81.52    3.70
  -1  -8   6   87.77    6.04
  -1  -8   6   85.13    3.36
   1   8  -5   31.85    2.65
   1   8  -5   24.97    1.76
  -1  -8   5   26.67    2.86
  -1  -8   5   27.39    1.67
   1   8  -4  221.50    4.54
   1   8  -4  222.92    5.56
  -1  -8   4  236.06    8.33
  -1  -8   4  230.20    4.55
   1   8  -3   21.21    1.86
   1   8  -3   19.53    2.49
  -1  -8   3   29.98    2.88
  -1  -8   3   26.87    1.87
   1   8  -2   12.32    1.68
   1   8  -2    0.35    3.45
  -1  -8   2   13.87    2.52
  -1  -8   2   15.21    1.70
   1   8  -1   17.51    2.81
   1   8  -1    0.37    3.43
  -1  -8   1   22.33    4.19
  -1  -8   1   21.03    1.87
   1   8   0   -0.08    2.90
   1   8   0    3.25    1.53
  -1  -8   0    3.52    2.12
  -1  -8   0    4.88    1.56
   1   8   1   33.01    2.58
   1   8   1   27.31    2.30
  -1  -8  -1   29.54    2.84
  -1  -8  -1   33.93    2.32
   1   8   2    7.43    2.22
   1   8   2   12.99    1.98
  -1  -8  -2   13.58    2.38
  -1  -8  -2    8.23    3.19
   1   8   3   51.38    3.09
   1   8   3   56.42    2.82
  -1  -8  -3   59.33    2.95
  -1  -8  -3   59.36    3.22
   1   8   4    6.66    2.04
   1   8   4    5.83    2.03
  -1  -8  -4    6.92    2.20
  -1  -8  -4    4.49    3.26
   1   8   5  131.05    6.26
   1   8   5  146.40    6.33
  -1  -8  -5  150.45    4.59
  -1  -8  -5  145.95    4.57
   1   8   6   95.75    3.87
   1   8   6   83.63    3.72
  -1  -8  -6   90.99    3.86
  -1  -8  -6   91.18    3.81
   1   8   7   94.72    3.91
   1   8   7   98.47    4.04
  -1  -8  -7  105.56    4.13
  -1  -8  -7  105.63    6.07
   1   8   8  227.06    6.07
   1   8   8  233.56    8.20
  -1  -8  -8  227.17    6.22
  -1  -8  -8  242.93    6.18
   1   8   9    0.58    1.81
   1   8   9    0.02    1.90
  -1  -8  -9   -0.32    1.91
  -1  -8  -9    2.03    2.01
   1   8  10   80.72    5.78
   1   8  10   77.77    4.10
  -1  -8 -10   81.43    4.11
  -1  -8 -10   83.38    3.91
   1   8  11   18.42    2.79
   1   8  11   15.94    2.91
  -1  -8 -11   19.89    4.57
  -1  -8 -11   25.44    3.16
   1   8  12   88.44    4.38
   1   8  12   94.85    4.51
  -1  -8 -12   93.53    6.36
  -1  -8 -12   90.66    4.63
   1   8  13  134.15    8.09
   1   8  13  126.28    7.57
  -1  -8 -13  131.53    7.58
  -1  -8 -13  137.74    5.71
   1   8  14  490.04   11.14
   1   8  14  480.39   11.49
  -1  -8 -14  487.98   11.22
  -1  -8 -14  509.12   11.65
   1   9  -9   74.11    4.22
  -1  -9   9   74.06    7.06
   1   9  -8    0.01    1.91
  -1  -9   8   22.30    3.45
   1   9  -7   -0.01    2.22
   1   9  -7    2.02    1.93
  -1  -9   7   -0.03    1.70
  -1  -9   7    1.05    2.21
   1   9  -6   48.48    5.20
   1   9  -6   37.18    2.13
  -1  -9   6   40.65    2.10
  -1  -9   6   42.76    3.79
   1   9  -5   76.53    2.76
   1   9  -5   71.87    6.00
  -1  -9   5   75.84    4.36
  -1  -9   5   63.98    2.59
   1   9  -4   57.46    2.58
   1   9  -4   56.31    3.65
  -1  -9   4   68.47    3.99
  -1  -9   4   56.33    3.77
   1   9  -3    1.00    1.35
   1   9  -3   -0.12    1.87
  -1  -9   3    5.99    2.40
  -1  -9   3    0.43    2.40
   1   9  -2  134.32    4.71
   1   9  -2  129.58    3.90
  -1  -9   2  149.99    5.39
  -1  -9   2  137.99    5.43
   1   9  -1  161.24    4.32
   1   9  -1  152.85    5.12
  -1  -9   1  170.74    8.07
  -1  -9   1  158.62    4.33
   1   9   0   30.65    2.50
   1   9   0   27.60    2.95
  -1  -9   0   30.60    2.49
  -1  -9   0   30.48    3.36
   1   9   1   19.39    3.74
   1   9   1   23.84    2.84
  -1  -9  -1   21.89    2.38
  -1  -9  -1   22.09    3.04
   1   9   2  152.77    4.53
   1   9   2  158.01    4.97
  -1  -9  -2  157.41    5.37
  -1  -9  -2  165.09    4.74
   1   9   3    1.59    1.99
   1   9   3    1.02    1.87
  -1  -9  -3    1.63    1.89
  -1  -9  -3    2.40    3.60
   1   9   4    7.98    3.71
   1   9   4    7.11    2.42
  -1  -9  -4    8.87    2.61
  -1  -9  -4    5.92    3.71
   1   9   5    6.56    3.64
   1   9   5    3.12    2.25
  -1  -9  -5    4.06    2.41
  -1  -9  -5    4.06    2.21
   1   9   6   17.75    2.94
   1   9   6   17.93    2.89
  -1  -9  -6   15.05    2.98
  -1  -9  -6   16.89    2.76
   1   9   7   51.00    3.97
   1   9   7   60.09    6.19
  -1  -9  -7   52.13    6.11
  -1  -9  -7   53.16    4.03
   1   9   8  136.54    5.42
   1   9   8  137.66    5.25
  -1  -9  -8  136.08    5.20
  -1  -9  -8  138.79    5.49
   1   9   9   32.43    5.65
   1   9   9   31.76    3.36
  -1  -9  -9   32.96    3.66
  -1  -9  -9   36.79    3.45
   1   9  10   16.44    3.14
   1   9  10   20.98    3.15
  -1  -9 -10   27.81    3.47
  -1  -9 -10   19.13    5.14
   1   9  11   19.97    5.38
   1   9  11   15.93    3.28
  -1  -9 -11   18.51    3.54
  -1  -9 -11   19.89    3.28
   1   9  12   15.93    3.52
   1   9  12   17.74    3.60
  -1  -9 -12   17.26    3.35
  -1  -9 -12   15.20    3.70
   1  10  -5  134.58    5.71
   1  10  -5  127.14    3.92
  -1 -10   5  130.45    5.41
  -1 -10   5  135.55    6.15
   1  10  -4    0.07    3.38
   1  10  -4   16.83    2.11
  -1 -10   4   15.71    3.36
  -1 -10   4    8.17    3.61
   1  10  -3   80.23    3.30
   1  10  -3   73.77    4.45
  -1 -10   3   83.78    5.12
  -1 -10   3   75.33    4.77
   1  10  -2   17.00    2.19
   1  10  -2    0.99    4.76
  -1 -10   2   10.48    3.45
  -1 -10   2   13.03    3.35
   1  10  -1   42.60    2.92
   1  10  -1   39.08    3.63
  -1 -10   1   48.95    6.63
  -1 -10   1   45.36    2.95
   1  10   0   93.23    4.64
   1  10   0   98.07    3.87
  -1 -10   0   88.79    5.06
  -1 -10   0   94.45    3.86
   1  10   1   71.12    3.65
   1  10   1   73.41    4.29
  -1 -10  -1   79.04    3.74
  -1 -10  -1   82.38    4.69
   1  10   2    2.92    3.34
   1  10   2    0.73    4.10
  -1 -10  -2   -0.85    1.92
  -1 -10  -2   -0.32    2.45
   1  10   3  296.22    7.78
   1  10   3  296.52    9.83
  -1 -10  -3  311.41    7.61
  -1 -10  -3  307.97    8.61
   1  10   4   28.43    3.41
   1  10   4   27.30    3.28
  -1 -10  -4   25.80    3.80
  -1 -10  -4   34.68    3.30
   1  10   5   41.03    5.90
   1  10   5   41.32    3.69
  -1 -10  -5   40.77    6.29
  -1 -10  -5   37.26    3.54
   1  10   6   42.99    6.01
   1  10   6   42.31    3.85
  -1 -10  -6   38.32    3.71
  -1 -10  -6   39.43    4.01
   1  10   7   -1.87    2.50
  -1 -10  -7    0.21    2.39
  -1 -10  -7    0.69    2.22
   1  10   8    2.24    2.59
   1  10   8    1.14    2.57
  -1 -10  -8    0.93    2.45
  -1 -10  -8   -0.23    3.80
   1  10   9   31.08    3.90
   1  10   9   33.36    3.89
  -1 -10  -9   34.76    3.88
  -1 -10  -9   34.54    4.01
   2 -10  -6    7.60    3.07
   2 -10  -6   10.59    3.12
  -2  10   6   10.25    3.15
  -2  10   6   10.64    3.47
   2 -10  -5    1.30    2.55
   2 -10  -5    1.81    3.91
  -2  10   5   -0.46    2.17
  -2  10   5    0.08    2.38
   2 -10  -4   80.41    4.43
   2 -10  -4   71.04    4.48
  -2  10   4   78.35    4.51
  -2  10   4   75.45    4.74
   2 -10  -3   90.34    4.75
   2 -10  -3   88.71    4.51
  -2  10   3   88.72    7.52
  -2  10   3   88.42    4.59
   2 -10  -2   59.65    4.07
   2 -10  -2   64.36    6.44
  -2  10   2   61.56    4.65
  -2  10   2   61.58    3.96
   2 -10  -1    5.59    2.59
   2 -10  -1    6.86    2.68
  -2  10   1    4.44    4.07
  -2  10   1    5.07    2.86
   2 -10   0    7.41    2.67
   2 -10   0    7.02    2.53
  -2  10   0    6.06    4.50
  -2  10   0    5.26    2.44
   2 -10   1   -0.14    3.82
   2 -10   1    8.37    2.61
  -2  10  -1    5.97    2.67
  -2  10  -1    5.15    2.44
   2 -10   2   -0.21    2.51
   2 -10   2   13.91    2.71
  -2  10  -2   11.59    2.97
  -2  10  -2   11.94    2.67
   2 -10   3   33.81    5.72
   2 -10   3   40.29    3.27
  -2  10  -3   35.34    3.58
  -2  10  -3   34.88    3.28
   2  -9 -10   29.35    3.59
   2  -9 -10   23.88    3.40
  -2   9  10   23.47    3.75
  -2   9  10   32.01    3.71
   2  -9  -9    3.25    2.50
   2  -9  -9    1.85    2.51
  -2   9   9    3.62    2.79
  -2   9   9    5.24    2.74
   2  -9  -8   43.08    3.79
   2  -9  -8   46.04    3.69
  -2   9   8   49.82    4.12
  -2   9   8   52.82    4.23
   2  -9  -7  210.17    6.51
   2  -9  -7  210.62    6.48
  -2   9   7  212.57    6.63
  -2   9   7  173.46    6.43
   2  -9  -6  267.46    9.99
   2  -9  -6  251.79    7.20
  -2   9   6  261.86    7.33
  -2   9   6  260.00    7.63
   2  -9  -5    1.70    2.27
   2  -9  -5    3.93    2.32
  -2   9   5    3.10    4.09
  -2   9   5    3.24    3.83
   2  -9  -4    1.52    2.05
   2  -9  -4   -0.71    3.28
  -2   9   4    3.79    2.54
  -2   9   4    2.43    2.27
   2  -9  -3    5.61    2.40
   2  -9  -3    6.94    2.46
  -2   9   3    5.92    2.40
  -2   9   3    6.42    2.76
   2  -9  -2   39.43    3.28
   2  -9  -2   44.78    3.25
  -2   9   2   39.28    3.26
  -2   9   2   40.12    3.64
   2  -9  -1   51.52    3.50
   2  -9  -1   51.16    3.39
  -2   9   1   50.58    3.75
  -2   9   1   46.78    5.05
   2  -9   0   90.10    3.92
   2  -9   0   82.56    3.95
  -2   9   0   95.92    5.82
  -2   9   0   95.62    6.67
   2  -9   1    0.61    1.91
   2  -9   1    3.02    2.06
  -2   9  -1    1.06    2.12
  -2   9  -1    1.72    1.90
   2  -9   2  133.44    4.67
   2  -9   2  135.86    4.49
  -2   9  -2  129.39    4.44
  -2   9  -2  131.84    4.84
   2  -9   3   36.72    3.08
   2  -9   3   36.81    4.49
  -2   9  -3   38.25    3.17
  -2   9  -3   34.54    2.89
   2  -9   4  172.52    5.03
   2  -9   4  174.84    5.35
  -2   9  -4  175.04    7.43
  -2   9  -4  173.29    5.04
   2  -9   5   23.11    2.66
   2  -9   5   23.73    2.98
  -2   9  -5   23.65    2.77
  -2   9  -5   26.17    2.87
   2  -9   6   58.65    3.29
   2  -9   6   68.29    3.78
  -2   9  -6   65.31    3.53
  -2   9  -6   67.69    3.59
   2  -9   7   68.79    3.41
   2  -9   7   82.48    3.93
  -2   9  -7   75.02    5.33
  -2   9  -7   72.09    3.59
   2  -8 -13   11.90    3.18
   2  -8 -13   10.46    3.70
  -2   8  13   13.61    3.36
  -2   8  13   14.01    6.36
   2  -8 -12   12.10    2.82
   2  -8 -12    8.49    5.03
  -2   8  12   11.65    3.31
  -2   8  12   10.67    2.87
   2  -8 -11   30.63    3.45
   2  -8 -11   28.81    3.17
  -2   8  11   26.68    3.58
  -2   8  11   23.85    3.25
   2  -8 -10   52.10    3.72
   2  -8 -10   52.47    3.54
  -2   8  10   57.65    6.23
  -2   8  10   60.86    3.95
   2  -8  -9   32.90    3.22
   2  -8  -9   28.46    3.09
  -2   8   9   32.82    3.49
  -2   8   9   30.45    3.47
   2  -8  -8   58.70    5.91
   2  -8  -8   64.95    3.69
  -2   8   8   56.70    3.79
  -2   8   8   56.37    3.83
   2  -8  -7  543.57   10.73
   2  -8  -7  522.21   10.32
  -2   8   7  547.95   11.12
  -2   8   7  549.92   11.18
   2  -8  -6   54.93    3.50
   2  -8  -6   55.38    3.32
  -2   8   6   63.13    3.77
  -2   8   6   53.07    5.41
   2  -8  -5  164.33    4.96
   2  -8  -5  169.61    4.98
  -2   8   5  172.01    5.01
  -2   8   5  162.64    5.42
   2  -8  -4   27.49    2.74
   2  -8  -4   21.91    2.68
  -2   8   4   28.25    2.70
  -2   8   4   22.55    3.01
   2  -8  -3    0.74    2.33
   2  -8  -3   -0.32    1.47
  -2   8   3    0.17    1.54
  -2   8   3   -0.60    1.73
   2  -8  -2   47.82    2.93
   2  -8  -2   43.47    2.94
  -2   8   2   44.58    4.39
  -2   8   2   49.71    3.32
   2  -8  -1   43.95    2.95
   2  -8  -1   47.00    2.86
  -2   8   1   46.44    4.37
  -2   8   1   41.59    3.22
   2  -8   0   26.61    2.52
   2  -8   0   28.14    2.49
  -2   8   0   30.26    2.76
  -2   8   0   15.90    3.81
   2  -8   1    0.70    2.55
   2  -8   1    0.86    2.56
  -2   8  -1    0.22    2.26
  -2   8  -1    0.24    1.60
   2  -8   2   56.81    2.93
   2  -8   2   55.27    2.92
  -2   8  -2   50.07    4.28
  -2   8  -2   56.18    3.11
   2  -8   3  111.43    3.75
   2  -8   3  106.67    3.73
  -2   8  -3  108.96    3.87
  -2   8  -3  111.64    3.63
   2  -8   4   17.90    2.12
   2  -8   4   22.74    2.33
  -2   8  -4   25.07    2.21
  -2   8  -4   21.73    2.39
   2  -8   5   -0.10    1.74
   2  -8   5    8.73    1.89
  -2   8  -5    8.86    2.02
  -2   8  -5    8.17    1.92
   2  -8   6   23.41    2.22
   2  -8   6   20.90    2.41
  -2   8  -6   26.70    2.41
  -2   8  -6   26.50    2.33
   2  -8   7   63.10    2.94
   2  -8   7   62.88    3.18
  -2   8  -7   58.13    2.99
  -2   8  -7   60.15    2.99
   2  -8   8  140.15    4.47
   2  -8   8  133.18    3.96
  -2   8  -8  142.97    4.15
  -2   8  -8  136.19    4.27
   2  -8   9    9.54    2.22
   2  -8   9   10.03    1.83
  -2   8  -9    9.58    3.42
  -2   8  -9    9.23    1.95
   2  -8  10    2.87    3.08
   2  -8  10    2.01    1.51
  -2   8 -10    0.54    2.88
  -2   8 -10    3.77    1.67
   2  -7 -15   -0.95    2.33
   2  -7 -15    0.22    2.99
  -2   7  15    1.44    3.21
  -2   7  15    0.41    2.79
   2  -7 -14  277.19    7.50
   2  -7 -14  281.03    6.97
  -2   7  14  298.79    7.45
  -2   7  14  307.30    8.75
   2  -7 -13   50.02    3.34
   2  -7 -13   51.51    3.97
  -2   7  13   56.58    3.56
  -2   7  13   52.04    4.35
   2  -7 -12   31.95    2.93
   2  -7 -12   34.22    3.36
  -2   7  12   30.94    3.02
  -2   7  12   28.94    3.54
   2  -7 -11    4.42    2.33
   2  -7 -11    4.22    2.08
  -2   7  11    4.09    2.18
  -2   7  11    2.00    4.03
   2  -7 -10    0.81    2.87
   2  -7 -10   -0.13    2.66
  -2   7  10    1.41    1.84
  -2   7  10    0.21    2.00
   2  -7  -9   30.75    2.88
   2  -7  -9   32.53    4.12
  -2   7   9   24.34    2.76
  -2   7   9   30.61    2.96
   2  -7  -8   31.23    2.78
   2  -7  -8   29.55    2.65
  -2   7   8   32.92    2.88
  -2   7   8   28.29    2.89
   2  -7  -7   75.42    3.41
   2  -7  -7   73.73    3.28
  -2   7   7   79.42    3.51
  -2   7   7   75.42    5.57
   2  -7  -6    7.02    2.00
   2  -7  -6    6.41    1.96
  -2   7   6    5.12    1.98
  -2   7   6    4.49    2.13
   2  -7  -5    6.88    1.94
   2  -7  -5    5.54    1.96
  -2   7   5    7.46    2.03
  -2   7   5   10.06    2.27
   2  -7  -4   82.44    3.32
   2  -7  -4   80.50    3.39
  -2   7   4   82.35    3.63
  -2   7   4   92.17    4.89
   2  -7  -3   84.82    4.78
   2  -7  -3   80.74    3.27
  -2   7   3   72.82    4.83
  -2   7   3   74.94    3.51
   2  -7  -2  696.19   13.62
   2  -7  -2  714.86   12.24
  -2   7   2  721.18   12.62
  -2   7   2  731.59   12.19
   2  -7  -1  127.86    3.76
   2  -7  -1  130.20    3.73
  -2   7   1  134.06    5.29
  -2   7   1  134.62    4.15
   2  -7   0   19.96    2.02
   2  -7   0   21.51    3.30
  -2   7   0   20.45    2.29
  -2   7   0   17.47    3.09
   2  -7   1  113.35    3.40
   2  -7   1  113.26    3.34
  -2   7  -1  108.49    3.60
  -2   7  -1  109.54    3.19
   2  -7   2    0.09    1.34
   2  -7   2    0.91    1.27
  -2   7  -2    1.30    1.43
  -2   7  -2    0.33    1.28
   2  -7   3  247.70    5.22
   2  -7   3  240.77    5.16
  -2   7  -3  246.78    5.05
  -2   7  -3  237.56    5.37
   2  -7   4   19.28    1.99
   2  -7   4   20.57    3.22
  -2   7  -4   19.71    2.01
  -2   7  -4   23.73    2.14
   2  -7   5    5.50    1.68
   2  -7   5    7.87    1.62
  -2   7  -5    8.29    1.74
  -2   7  -5    7.49    2.63
   2  -7   6  110.32    3.32
   2  -7   6  109.21    3.33
  -2   7  -6  108.32    3.31
  -2   7  -6  105.60    3.24
   2  -7   7   88.43    3.00
   2  -7   7   88.27    4.54
  -2   7  -7   87.50    3.04
  -2   7  -7   90.39    3.07
   2  -7   8   84.92    3.23
   2  -7   8   84.44    2.91
  -2   7  -8   81.67    2.92
  -2   7  -8   78.90    3.03
   2  -7   9  111.44    3.29
   2  -7   9  109.54    5.07
  -2   7  -9  106.15    3.37
  -2   7  -9  113.23    4.88
   2  -7  10    4.74    2.39
   2  -7  10    5.25    1.76
  -2   7 -10    4.85    1.70
  -2   7 -10    5.10    1.53
   2  -7  11    8.01    1.86
   2  -7  11    0.54    1.93
   2  -7  11    6.70    1.53
  -2   7 -11    5.98    1.76
  -2   7 -11    4.46    1.56
  -2   7 -11    4.17    1.47
   2  -7  12   30.43    2.41
   2  -7  12   32.62    4.12
   2  -7  12   31.19    2.10
  -2   7 -12   30.56    2.52
  -2   7 -12   30.44    2.11
  -2   7 -12   28.87    1.99
   2  -6 -16   31.51    2.78
   2  -6 -16   40.32    3.71
  -2   6  16   39.29    4.04
  -2   6  16   31.46    2.80
   2  -6 -15  107.67    4.89
   2  -6 -15  112.24    3.96
  -2   6  15  109.31    5.28
  -2   6  15  111.58    4.08
   2  -6 -14   50.60    3.63
   2  -6 -14   46.96    2.95
  -2   6  14   51.70    4.00
  -2   6  14   50.77    3.08
   2  -6 -13    2.84    3.04
   2  -6 -13   -0.26    1.54
  -2   6  13    3.54    1.85
  -2   6  13    2.33    2.39
   2  -6 -12  112.23    4.30
   2  -6 -12  113.05    3.74
  -2   6  12  114.94    3.86
  -2   6  12  111.53    6.72
   2  -6 -11   30.94    2.75
   2  -6 -11   24.47    2.37
  -2   6  11   28.63    2.98
  -2   6  11   30.60    2.56
   2  -6 -10  579.47   10.31
   2  -6 -10  590.57   10.76
  -2   6  10  610.43   12.78
  -2   6  10  593.49   11.05
   2  -6  -9  604.80   10.91
   2  -6  -9  602.00   10.59
  -2   6   9  625.76   13.09
  -2   6   9  617.27   13.41
   2  -6  -8    2.50    1.69
   2  -6  -8    4.14    1.77
  -2   6   8    3.45    1.81
  -2   6   8    2.31    1.88
   2  -6  -7    0.62    2.44
   2  -6  -7    0.66    2.22
  -2   6   7    2.19    1.55
  -2   6   7    0.15    1.57
   2  -6  -6    2.47    2.44
   2  -6  -6    1.76    1.50
  -2   6   6    3.22    1.70
  -2   6   6    2.99    1.64
   2  -6  -5   22.90    3.28
   2  -6  -5   24.48    2.09
  -2   6   5   29.86    2.19
  -2   6   5   30.49    2.40
   2  -6  -4  240.65    6.70
   2  -6  -4  233.52    5.06
  -2   6   4  253.86    5.29
  -2   6   4  245.57    7.45
   2  -6  -3  185.01    4.86
   2  -6  -3  192.97    6.45
  -2   6   3  194.29    4.87
  -2   6   3  199.17    5.30
   2  -6  -2   41.42    2.46
   2  -6  -2   40.74    3.63
  -2   6   2   41.31    2.33
  -2   6   2   39.51    2.66
   2  -6  -1  236.92    6.43
  -2   6   1  229.59    4.67
  -2   6   1  231.06    6.71
   2  -6   0   34.77    3.03
   2  -6   0   36.28    2.09
  -2   6   0   34.18    3.00
  -2   6   0   32.26    2.23
   2  -6   1   70.11    2.50
   2  -6   1   69.13    3.47
  -2   6  -1   67.16    2.34
  -2   6  -1   66.09    2.65
   2  -6   2    2.33    2.03
   2  -6   2    2.72    1.33
  -2   6  -2    3.51    1.28
  -2   6  -2    3.96    1.49
   2  -6   3  461.79    9.08
   2  -6   3  476.62    8.05
  -2   6  -3  478.54    9.70
  -2   6  -3  477.60    7.83
   2  -6   4 1058.02   17.71
   2  -6   4 1071.95   16.63
  -2   6  -4 1058.55   16.67
  -2   6  -4 1077.50   16.53
   2  -6   5    1.40    1.26
   2  -6   5    2.02    1.25
  -2   6  -5    3.27    1.98
  -2   6  -5    2.06    1.35
   2  -6   6  145.57    3.50
   2  -6   6  142.14    3.45
  -2   6  -6  145.50    3.35
  -2   6  -6  144.70    4.67
   2  -6   7   30.07    1.87
   2  -6   7   30.02    1.87
  -2   6  -7   30.43    1.94
  -2   6  -7   34.61    1.87
   2  -6   8   66.23    2.44
   2  -6   8   71.48    3.48
  -2   6  -8   67.42    2.46
  -2   6  -8   66.81    2.38
   2  -6   9  136.48    3.59
   2  -6   9  143.39    3.44
  -2   6  -9  134.89    3.49
  -2   6  -9  134.89    3.37
   2  -6  10    3.93    1.54
   2  -6  10    5.28    1.34
  -2   6 -10    3.32    1.38
  -2   6 -10    1.64    1.24
   2  -6  11   24.68    2.03
   2  -6  11   23.79    2.08
   2  -6  11   24.57    2.64
  -2   6 -11   22.27    1.97
  -2   6 -11   21.04    2.62
  -2   6 -11   24.13    1.70
   2  -6  12    0.18    2.57
   2  -6  12    5.33    1.38
   2  -6  12    6.60    1.70
  -2   6 -12    7.37    2.69
  -2   6 -12    5.95    1.39
  -2   6 -12    4.97    1.34
   2  -6  13  158.81    4.40
   2  -6  13  144.48    5.52
  -2   6 -13  147.48    3.56
  -2   6 -13  148.36    4.73
   2  -6  14   17.30    3.27
   2  -5 -17   82.77    4.67
   2  -5 -17   84.39    3.23
  -2   5  17   85.98    4.52
  -2   5  17   91.05    7.75
   2  -5 -16   58.76    2.76
   2  -5 -16   58.78    3.94
  -2   5  16   68.08    6.89
  -2   5  16   63.06    4.22
   2  -5 -15   23.32    2.24
   2  -5 -15   32.66    3.06
  -2   5  15   22.49    2.19
  -2   5  15   25.94    5.32
   2  -5 -14   -0.83    1.88
   2  -5 -14   -0.28    2.19
  -2   5  14   -1.41    3.35
  -2   5  14   -0.27    1.37
   2  -5 -13   43.24    2.40
   2  -5 -13   44.77    4.73
  -2   5  13   43.96    2.47
  -2   5  13   43.90    3.34
   2  -5 -12    2.38    1.48
   2  -5 -12    3.17    1.92
  -2   5  12    1.37    1.50
  -2   5  12    4.82    2.04
   2  -5 -11   57.97    2.55
   2  -5 -11   61.99    3.09
  -2   5  11   58.40    3.39
  -2   5  11   65.54    2.74
   2  -5 -10   29.00    2.57
   2  -5 -10   32.85    2.19
  -2   5  10   25.33    3.50
  -2   5  10   29.19    2.66
   2  -5  -9  978.20   15.87
   2  -5  -9  976.77   16.84
  -2   5   9 1023.01   17.75
  -2   5   9  988.43   16.19
   2  -5  -8  334.23    6.40
   2  -5  -8  333.79    6.03
  -2   5   8  358.92    8.13
  -2   5   8  341.03    6.59
   2  -5  -7   18.64    1.77
   2  -5  -7    1.37    1.50
  -2   5   7    0.76    2.40
  -2   5   7    2.57    1.49
   2  -5  -6  258.83    4.88
   2  -5  -6  260.54    5.09
  -2   5   6  269.11    6.87
  -2   5   6  270.65    6.66
   2  -5  -5   98.07    2.80
   2  -5  -5   91.51    2.78
  -2   5   5   94.06    3.02
  -2   5   5  100.64    2.94
   2  -5  -4  343.43    5.95
   2  -5  -4  343.30    5.92
  -2   5   4  342.07    6.18
  -2   5   4  341.79    5.92
   2  -5  -3  224.19    4.27
   2  -5  -3  222.30    4.32
  -2   5   3  221.81    4.52
  -2   5   3  231.07    4.34
   2  -5  -2    2.21    1.23
   2  -5  -2    1.50    1.15
  -2   5   2    2.44    1.85
  -2   5   2    1.31    1.36
   2  -5  -1  397.53    7.39
   2  -5  -1  403.42    6.54
  -2   5   1  408.42    6.41
  -2   5   1  402.84    6.71
   2  -5   0    1.90    1.07
   2  -5   0    2.66    1.17
  -2   5   0    2.29    1.06
  -2   5   0    3.68    2.06
   2  -5   1  460.79    7.20
   2  -5   1  448.50    6.89
  -2   5  -1  448.82    7.23
  -2   5  -1  459.46    6.89
   2  -5   2    0.87    0.93
   2  -5   2   -0.35    0.87
  -2   5  -2    1.63    1.50
  -2   5  -2    0.68    1.12
   2  -5   3    1.79    1.08
   2  -5   3    1.43    0.97
  -2   5  -3    1.38    0.92
  -2   5  -3    0.88    1.13
   2  -5   4  247.29    4.33
   2  -5   4  254.52    4.57
  -2   5  -4  247.93    4.54
  -2   5  -4  252.64    4.26
   2  -5   5    4.32    1.11
   2  -5   5    1.92    1.84
  -2   5  -5    2.79    1.17
  -2   5  -5    2.18    1.60
   2  -5   6  202.71    3.80
   2  -5   6  205.65    3.94
  -2   5  -6  199.28    5.01
  -2   5  -6  201.68    3.69
   2  -5   7   18.09    1.45
   2  -5   7   17.16    1.50
  -2   5  -7   15.87    1.50
  -2   5  -7   19.05    1.43
   2  -5   8  485.95    7.86
   2  -5   8  494.59    7.92
  -2   5  -8  487.73    7.78
  -2   5  -8  484.80    7.79
   2  -5   9  164.12    3.43
  -2   5  -9  162.56    3.44
  -2   5  -9  171.28    3.57
   2  -5  10  139.78    3.21
   2  -5  10  140.42    3.35
   2  -5  10  132.73    3.32
  -2   5 -10  140.80    3.27
  -2   5 -10  135.29    3.12
  -2   5 -10  138.23    3.17
   2  -5  11  119.19    3.07
   2  -5  11  119.94    4.36
   2  -5  11  119.13    2.95
  -2   5 -11  111.56    2.78
  -2   5 -11  117.55    2.88
  -2   5 -11  114.06    3.10
   2  -5  12   -0.34    1.09
   2  -5  12    0.88    1.11
  -2   5 -12    0.60    0.94
  -2   5 -12   -0.70    1.15
  -2   5 -12    0.85    0.96
   2  -5  13   29.14    2.11
   2  -5  13   33.09    3.06
  -2   5 -13   26.99    1.64
  -2   5 -13   28.42    1.69
   2  -5  14    0.15    1.51
   2  -5  14    5.56    2.31
  -2   5 -14    4.06    1.88
  -2   5 -14    3.14    1.21
   2  -5  15   -0.18    1.52
   2  -5  15    5.02    2.36
   2  -4 -18    3.84    2.76
   2  -4 -18    8.55    2.50
  -2   4  18    1.86    2.61
   2  -4 -17   75.44    2.76
   2  -4 -17   73.14    4.22
  -2   4  17   75.51    3.89
  -2   4  17   78.66    4.70
   2  -4 -16    3.87    2.39
   2  -4 -16    4.91    1.43
  -2   4  16    4.62    2.63
  -2   4  16    5.55    2.26
   2  -4 -15    4.27    2.25
   2  -4 -15    4.13    2.27
  -2   4  15    3.84    1.45
  -2   4  15    7.95    2.46
   2  -4 -14  311.53    7.02
   2  -4 -14  301.08    5.68
  -2   4  14  309.85    5.82
  -2   4  14  310.38    7.32
   2  -4 -13  480.80   11.23
   2  -4 -13  464.61    7.90
  -2   4  13  489.51    8.27
  -2   4  13  492.81    9.62
   2  -4 -12  309.26    6.52
   2  -4 -12  310.13    5.64
  -2   4  12  317.13    6.77
  -2   4  12  321.46    5.82
   2  -4 -11  123.08    3.72
   2  -4 -11  118.40    3.01
  -2   4  11  122.47    3.11
  -2   4  11  119.16    3.84
   2  -4 -10   27.17    1.77
   2  -4 -10   35.58    2.31
  -2   4  10   33.89    1.87
  -2   4  10   27.52    2.39
   2  -4  -9  109.41    2.80
   2  -4  -9  112.99    3.26
  -2   4   9  121.28    4.25
  -2   4   9  110.68    3.39
   2  -4  -8  106.83    2.71
   2  -4  -8  107.28    3.02
  -2   4   8  110.18    2.95
  -2   4   8  110.42    3.20
   2  -4  -7   79.84    2.33
   2  -4  -7   87.77    3.82
  -2   4   7   88.20    2.58
  -2   4   7   90.53    3.97
   2  -4  -6  121.98    4.08
   2  -4  -6  123.15    2.82
  -2   4   6  141.23    3.17
  -2   4   6  124.98    3.06
   2  -4  -5  351.87    5.75
   2  -4  -5  360.83    6.81
  -2   4   5  367.88    6.03
  -2   4   5  369.83    6.03
   2  -4  -4   42.94    1.78
   2  -4  -4   42.52    1.74
  -2   4   4   45.94    1.91
  -2   4   4   46.06    1.79
   2  -4  -3  176.56    3.32
   2  -4  -3  177.13    3.26
  -2   4   3  182.32    3.48
  -2   4   3  182.27    3.37
   2  -4  -2   11.11    1.83
   2  -4  -2   12.38    1.23
  -2   4   2   10.47    1.14
  -2   4   2   11.78    1.32
   2  -4  -1 1230.12   18.33
   2  -4  -1 1182.71   16.38
  -2   4   1 1230.81   16.98
  -2   4   1 1200.53   17.02
   2  -4   0   72.00    1.83
   2  -4   0   77.85    2.97
  -2   4   0   74.83    2.17
  -2   4   0   81.09    1.86
   2  -4   1 2351.76   35.41
   2  -4   1 2263.88   32.40
  -2   4  -1 2342.38   33.50
  -2   4  -1 2283.65   33.51
   2  -4   2  253.50    4.16
   2  -4   2  245.93    4.61
  -2   4  -2  255.26    3.92
  -2   4  -2  255.38    4.22
   2  -4   3    9.15    0.94
   2  -4   3    8.91    1.10
  -2   4  -3    8.45    1.13
  -2   4  -3    7.07    0.89
   2  -4   4  417.68    5.95
   2  -4   4  438.11    6.54
  -2   4  -4  445.03    6.24
  -2   4  -4  420.99    6.43
   2  -4   5  274.88    4.25
   2  -4   5  289.98    5.57
  -2   4  -5  285.40    4.32
  -2   4  -5  287.86    5.58
   2  -4   6  562.14    8.27
   2  -4   6  549.04    7.94
  -2   4  -6  552.48    7.84
  -2   4  -6  534.78    8.06
   2  -4   7  643.38    9.60
   2  -4   7  620.46    9.17
  -2   4  -7  621.67    9.08
  -2   4  -7  603.34    9.15
   2  -4   8  207.49    3.88
   2  -4   8  211.39    5.13
  -2   4  -8  214.75    5.14
  -2   4  -8  216.70    3.92
   2  -4   9  933.59   13.87
   2  -4   9  923.52   13.68
   2  -4   9  940.32   14.10
  -2   4  -9  949.83   14.10
  -2   4  -9  904.51   13.64
  -2   4  -9  908.54   13.73
   2  -4  10   10.98    1.35
   2  -4  10   14.88    1.31
   2  -4  10   14.56    1.28
  -2   4 -10   12.07    1.24
  -2   4 -10   13.34    1.32
  -2   4 -10   13.46    1.26
   2  -4  11    0.60    0.97
   2  -4  11    0.02    1.52
  -2   4 -11   -0.31    0.87
  -2   4 -11    2.43    1.40
   2  -4  12   12.36    2.25
   2  -4  12   13.34    1.44
  -2   4 -12   14.68    1.30
  -2   4 -12   14.71    1.31
   2  -4  13   51.75    2.27
   2  -4  13   58.43    3.31
  -2   4 -13   56.57    2.92
  -2   4 -13   58.58    1.99
   2  -4  14  541.14   10.64
   2  -4  14  554.80    9.61
  -2   4 -14  548.63    8.77
  -2   4 -14  531.38    8.60
   2  -4  15   -0.22    1.37
   2  -4  15    4.04    2.15
  -2   4 -15    2.82    1.13
  -2   4 -15    2.73    1.12
   2  -4  16   17.40    2.01
   2  -4  16   20.80    3.04
   2  -3 -18   67.69    4.19
  -2   3  18   67.16    4.31
  -2   3  18   68.77    4.13
   2  -3 -17    0.60    3.31
   2  -3 -17    0.59    1.03
  -2   3  17   -0.14    0.92
  -2   3  17   -0.17    3.27
   2  -3 -16   47.03    3.38
   2  -3 -16   47.34    1.93
  -2   3  16   46.31    1.87
  -2   3  16   45.72    3.58
   2  -3 -15    1.66    1.04
   2  -3 -15   -0.78    1.96
  -2   3  15    2.96    1.75
  -2   3  15    2.54    2.16
   2  -3 -14   65.56    4.96
   2  -3 -14   63.25    2.09
  -2   3  14   63.97    3.46
  -2   3  14   61.21    2.06
   2  -3 -13    0.80    0.90
   2  -3 -13   -0.08    1.53
  -2   3  13    0.76    0.96
  -2   3  13    2.04    1.69
   2  -3 -12   40.65    1.68
   2  -3 -12   35.42    2.46
  -2   3  12   37.61    1.69
  -2   3  12   29.80    2.58
   2  -3 -11   80.30    2.19
   2  -3 -11   76.43    4.48
  -2   3  11   82.05    3.17
   2  -3 -10 1804.18   26.45
   2  -3 -10 1817.90   28.10
  -2   3  10 1920.40   28.13
  -2   3  10 1833.32   28.74
   2  -3  -9  391.12    6.00
   2  -3  -9  393.77    6.75
  -2   3   9  406.01    6.28
  -2   3   9  394.41    6.87
   2  -3  -8 1221.61   18.08
   2  -3  -8 1235.22   17.40
  -2   3   8 1241.11   18.49
  -2   3   8 1289.18   19.42
   2  -3  -7  244.69    4.83
   2  -3  -7  245.81    4.35
  -2   3   7  262.35    4.29
  -2   3   7  249.44    4.49
   2  -3  -6  579.92    8.45
   2  -3  -6  579.16    8.17
  -2   3   6  593.53    8.38
  -2   3   6  583.70    8.60
   2  -3  -5   16.32    1.26
   2  -3  -5   17.12    1.80
  -2   3   5   15.03    1.21
  -2   3   5   15.62    2.02
   2  -3  -4   14.92    1.15
   2  -3  -4    9.74    1.07
  -2   3   4    8.77    1.11
  -2   3   4    9.53    1.11
   2  -3  -3  339.27    5.73
   2  -3  -3  338.68    4.96
  -2   3   3  343.90    5.11
  -2   3   3  347.84    5.07
   2  -3  -2  329.97    4.67
   2  -3  -2  327.93    4.78
  -2   3   2  321.91    4.82
  -2   3   2  341.13    4.82
   2  -3  -1   56.55    1.63
   2  -3  -1   52.31    1.40
  -2   3   1   55.39    1.66
  -2   3   1   53.71    1.44
   2  -3   0  427.47    6.01
   2  -3   0  426.21    6.30
  -2   3   0  446.34    5.86
  -2   3   0  438.14    6.19
   2  -3   1 3231.79   48.69
   2  -3   1 3200.73   46.83
  -2   3  -1 3311.92   47.59
  -2   3  -1 3245.89   48.07
   2  -3   2 1597.77   21.17
   2  -3   2 1633.39   22.53
  -2   3  -2 1665.49   22.71
  -2   3  -2 1599.99   22.24
   2  -3   3  879.42   11.28
   2  -3   3  919.04   12.45
  -2   3  -3  928.98   11.79
  -2   3  -3  896.33   12.25
   2  -3   4  363.73    4.80
   2  -3   4  376.20    6.20
  -2   3  -4  381.62    5.01
  -2   3  -4  364.15    5.31
   2  -3   5  394.82    5.71
   2  -3   5  381.96    5.08
  -2   3  -5  386.02    5.66
  -2   3  -5  393.38    5.68
   2  -3   6  315.85    4.40
   2  -3   6  327.73    4.94
  -2   3  -6  316.26    4.81
  -2   3  -6  327.78    5.01
   2  -3   7  291.40    4.58
   2  -3   7  284.24    4.19
  -2   3  -7  286.33    4.55
  -2   3  -7  299.75    4.98
   2  -3   8  169.55    2.96
   2  -3   8  172.01    3.22
   2  -3   8  163.21    2.92
  -2   3  -8  172.68    3.00
  -2   3  -8  168.25    4.06
  -2   3  -8  169.58    3.20
   2  -3   9  563.85    9.39
   2  -3   9  550.65    8.71
   2  -3   9  555.69    8.01
  -2   3  -9  542.13    9.07
  -2   3  -9  545.16    9.10
  -2   3  -9  581.52    9.17
   2  -3  10   13.99    1.13
   2  -3  10   15.42    1.14
  -2   3 -10   11.30    1.17
  -2   3 -10   12.86    1.14
   2  -3  11  202.59    3.64
   2  -3  11  198.25    4.46
  -2   3 -11  203.56    3.63
  -2   3 -11  197.70    3.63
   2  -3  12  138.06    3.02
   2  -3  12  141.39    3.06
  -2   3 -12  136.28    3.85
  -2   3 -12  140.30    3.73
   2  -3  13   40.99    1.84
   2  -3  13   37.84    1.84
  -2   3 -13   40.28    1.68
  -2   3 -13   36.33    2.44
   2  -3  14   41.29    2.02
   2  -3  14   42.52    2.00
  -2   3 -14   42.79    1.76
  -2   3 -14   39.92    1.73
   2  -3  15  179.19    4.05
   2  -3  15  171.63    3.97
  -2   3 -15  168.17    3.48
  -2   3 -15  174.32    3.48
   2  -3  16    0.69    1.30
   2  -3  16    1.78    1.34
  -2   3 -16    1.53    1.06
  -2   3 -16    1.35    1.01
   2  -3  17   19.45    2.00
   2  -3  17   24.49    3.20
   2  -2 -18  241.10    9.19
  -2   2  18  223.80    8.91
  -2   2  18  236.04    6.88
   2  -2 -17  225.28    6.38
  -2   2  17  231.72    6.73
  -2   2  17  232.92    6.46
   2  -2 -16  152.67    4.94
   2  -2 -16  155.78    2.97
  -2   2  16  162.99    5.20
  -2   2  16  153.06    2.91
  -2   2  16  148.84    4.91
   2  -2 -15  123.97    3.25
   2  -2 -15  125.64    4.28
  -2   2  15  123.78    2.51
  -2   2  15  130.72    4.36
  -2   2  15  125.24    6.29
   2  -2 -14   33.43    2.66
   2  -2 -14   37.15    1.39
  -2   2  14   41.43    2.85
  -2   2  14   38.77    2.08
   2  -2 -13   28.21    1.27
   2  -2 -13   23.51    3.71
  -2   2  13   32.31    1.30
  -2   2  13   30.52    2.54
   2  -2 -12  672.95    9.47
   2  -2 -12  700.44   11.58
  -2   2  12  703.53   10.68
  -2   2  12  685.50   11.66
   2  -2 -11 4377.60   72.78
   2  -2 -11 4440.24   69.44
  -2   2  11 4466.81   75.27
  -2   2  11 4735.00   74.47
   2  -2 -10 1270.08   19.38
   2  -2 -10 1294.61   17.88
  -2   2  10 1308.59   20.24
  -2   2  10 1362.79   19.89
   2  -2  -9 1386.12   19.03
   2  -2  -9 1395.33   20.76
  -2   2   9 1402.23   21.18
  -2   2   9 1452.96   19.99
   2  -2  -8  106.00    2.72
   2  -2  -8  106.00    2.02
  -2   2   8  108.48    2.82
  -2   2   8  114.49    2.20
   2  -2  -7  266.92    3.85
   2  -2  -7  273.33    4.49
  -2   2   7  281.21    4.67
  -2   2   7  280.04    4.80
   2  -2  -6  541.05    8.48
   2  -2  -6  534.72    7.04
  -2   2   6  538.28    7.68
  -2   2   6  555.34    7.35
   2  -2  -5    1.48    1.37
   2  -2  -5    2.02    0.67
  -2   2   5    0.96    0.86
  -2   2   5    2.04    0.71
   2  -2  -4 2003.43   27.72
   2  -2  -4 1999.61   27.31
  -2   2   4 2020.95   28.09
  -2   2   4 2059.37   28.15
   2  -2  -3 1138.44   14.89
   2  -2  -3 1138.42   14.81
  -2   2   3 1171.86   15.37
  -2   2   3 1157.26   15.14
   2  -2  -2  761.28   10.32
   2  -2  -2  773.48    9.96
  -2   2   2  769.83    9.93
  -2   2   2  782.79    9.90
   2  -2  -1  138.62    2.33
   2  -2  -1  136.76    2.08
  -2   2   1  142.79    2.15
  -2   2   1  142.27    2.40
   2  -2   0  626.47    8.00
   2  -2   0  621.52    8.03
  -2   2   0  641.18    8.26
  -2   2   0  628.05    8.95
   2  -2   1 3559.45   49.87
   2  -2   1 3536.73   51.59
  -2   2  -1 3632.41   51.06
  -2   2  -1 3586.59   52.51
   2  -2   2   60.92    1.53
   2  -2   2   55.76    1.04
  -2   2  -2   57.01    1.01
  -2   2  -2   57.27    1.53
   2  -2   3  260.86    3.51
   2  -2   3  275.57    3.97
  -2   2  -3  271.88    3.61
  -2   2  -3  269.87    3.91
   2  -2   4   11.20    0.94
   2  -2   4   11.05    0.86
  -2   2  -4   11.26    0.91
  -2   2  -4   10.87    0.54
   2  -2   5    3.67    0.49
   2  -2   5    3.96    0.79
  -2   2  -5   16.80    0.63
  -2   2  -5    4.18    1.49
   2  -2   6  183.82    3.66
   2  -2   6  179.72    2.88
  -2   2  -6  186.54    2.93
  -2   2  -6  178.40    2.93
   2  -2   7    2.35    0.56
   2  -2   7    2.31    0.56
   2  -2   7    2.43    0.80
  -2   2  -7    2.90    1.25
  -2   2  -7    2.56    0.55
  -2   2  -7    1.80    0.77
   2  -2   8   32.03    1.37
   2  -2   8   32.08    1.04
   2  -2   8   33.71    1.06
  -2   2  -8   31.95    1.33
  -2   2  -8   33.82    1.31
   2  -2   9  164.25    2.72
   2  -2   9  161.94    3.33
  -2   2  -9  161.54    3.76
  -2   2  -9  161.84    2.96
   2  -2  10  932.46   12.96
   2  -2  10  894.68   12.42
  -2   2 -10  892.63   12.79
  -2   2 -10  880.63   12.69
   2  -2  11  223.63    3.71
   2  -2  11  225.93    3.76
  -2   2 -11  218.70    3.79
  -2   2 -11  218.67    3.77
   2  -2  12  639.44    9.49
   2  -2  12  645.86   10.50
  -2   2 -12  628.39   10.26
  -2   2 -12  628.49    9.42
   2  -2  13   48.72    1.82
   2  -2  13   47.15    2.60
  -2   2 -13   48.95    2.65
  -2   2 -13   52.85    2.55
   2  -2  14  277.31    5.99
   2  -2  14  277.03    5.05
  -2   2 -14  263.18    4.61
  -2   2 -14  268.31    5.59
   2  -2  15   79.12    3.53
   2  -2  15   85.07    3.68
  -2   2 -15   82.77    2.28
  -2   2 -15   78.84    2.27
   2  -2  16  111.07    3.09
   2  -2  16  110.61    3.13
  -2   2 -16  108.46    2.74
  -2   2 -16  102.93    2.68
   2  -2  17   97.49    3.12
   2  -2  17   93.47    3.02
  -2   2 -17   91.08    2.63
  -2   2 -17   97.46    2.71
   2  -2  18    4.53    1.63
   2  -2  18    0.13    1.52
  -2   1  19   -0.58    2.07
  -2   1  19    1.20    2.15
  -2   1  18   54.43    3.71
  -2   1  18   51.86    3.81
   2  -1 -17   49.11    3.74
  -2   1  17   46.56    5.45
  -2   1  17   45.19    3.38
   2  -1 -16  154.02    5.06
  -2   1  16  139.99    4.64
  -2   1  16  142.98    4.79
   2  -1 -15   62.21    3.28
   2  -1 -15   64.91    1.91
  -2   1  15   65.96    1.91
  -2   1  15   66.66    3.33
  -2   1  15   62.49    3.23
   2  -1 -14   -0.68    1.47
   2  -1 -14    0.39    0.52
  -2   1  14    0.84    2.40
  -2   1  14    1.57    1.40
  -2   1  14   -0.01    0.50
   2  -1 -13  990.84   13.59
   2  -1 -13  977.61   16.01
  -2   1  13  955.08   15.86
  -2   1  13  982.34   12.91
  -2   1  13  988.14   16.17
   2  -1 -12   31.03    2.20
   2  -1 -12   29.43    1.43
  -2   1  12   28.31    2.24
  -2   1  12   29.09    1.41
  -2   1  12   32.61    2.16
   2  -1 -11    1.27    1.49
   2  -1 -11    3.23    0.61
  -2   1  11    1.74    1.49
  -2   1  11    1.91    0.60
   2  -1 -10 1518.34   22.83
   2  -1 -10 1557.61   21.19
  -2   1  10 1642.50   21.74
  -2   1  10 1561.82   25.32
   2  -1  -9   69.93    2.30
   2  -1  -9   64.01    1.69
  -2   1   9   66.00    2.30
  -2   1   9   67.91    1.35
   2  -1  -8  429.57    5.35
   2  -1  -8  432.25    6.60
  -2   1   8  453.33    5.65
  -2   1   8  443.39    6.79
   2  -1  -7  252.50    4.13
   2  -1  -7  254.35    3.67
  -2   1   7  262.70    4.32
  -2   1   7  270.77    3.98
   2  -1  -6  130.29    3.30
   2  -1  -6  128.99    1.86
  -2   1   6  126.92    2.51
  -2   1   6  128.37    1.93
   2  -1  -5  983.30   12.10
   2  -1  -5  982.21   13.03
  -2   1   5 1019.52   13.18
  -2   1   5 1010.92   13.50
   2  -1  -4   56.91    1.49
   2  -1  -4   56.99    1.60
  -2   1   4   55.21    1.54
  -2   1   4   58.31    1.20
   2  -1  -3    4.91    0.60
   2  -1  -3    5.24    0.74
  -2   1   3   16.96    0.90
  -2   1   3    4.60    1.12
   2  -1  -2   35.42    1.00
   2  -1  -2   39.06    1.53
  -2   1   2   35.50    1.07
  -2   1   2   37.75    1.06
   2  -1  -1 1119.14   14.05
   2  -1  -1 1123.20   13.56
  -2   1   1 1148.73   13.95
  -2   1   1 1159.69   14.60
   2  -1   0 4829.95   72.60
   2  -1   0 5023.94   72.81
  -2   1   0 4985.89   72.29
  -2   1   0 4911.68   73.82
   2  -1   1 3639.29   49.42
   2  -1   1 3522.95   50.66
  -2   1  -1 3698.60   50.03
  -2   1  -1 3599.82   51.92
   2  -1   2  100.19    1.26
   2  -1   2   96.83    1.85
  -2   1  -2  102.68    1.11
  -2   1  -2  100.69    1.91
   2  -1   3  801.46    8.81
   2  -1   3  808.76   10.34
  -2   1  -3  856.86    9.23
  -2   1  -3  812.46   10.47
   2  -1   4    5.77    0.79
   2  -1   4    5.57    0.29
   2  -1   4    4.72    0.31
  -2   1  -4    5.44    0.81
  -2   1  -4    6.01    0.31
  -2   1  -4    6.92    0.79
   2  -1   5  740.64    8.43
   2  -1   5  719.81    8.19
   2  -1   5  746.09    9.76
  -2   1  -5  734.04    9.58
  -2   1  -5  716.09   10.12
   2  -1   6  130.99    2.06
   2  -1   6  130.59    1.74
   2  -1   6  133.91    2.37
  -2   1  -6  127.74    2.33
  -2   1  -6  132.46    2.28
   2  -1   7 2570.98   35.13
   2  -1   7 2544.25   34.83
  -2   1  -7 2521.50   36.14
  -2   1  -7 2511.23   36.22
   2  -1   8   15.76    0.75
   2  -1   8   14.42    0.75
  -2   1  -8   14.71    1.05
  -2   1  -8   16.18    1.05
   2  -1   9    9.66    0.75
   2  -1   9    9.01    1.22
  -2   1  -9    9.37    0.99
  -2   1  -9    8.14    1.01
   2  -1  10   50.74    1.40
   2  -1  10   48.86    1.91
  -2   1 -10   45.79    1.59
  -2   1 -10   48.70    1.58
   2  -1  11   14.07    1.05
   2  -1  11   12.60    1.57
  -2   1 -11   10.16    1.09
  -2   1 -11   10.88    1.17
   2  -1  12  284.27    4.57
   2  -1  12  292.35    5.40
  -2   1 -12  284.62    4.72
  -2   1 -12  289.69    4.75
   2  -1  13  249.96    4.32
   2  -1  13  246.86    4.24
  -2   1 -13  250.09    5.26
  -2   1 -13  244.88    4.32
   2  -1  14    3.17    1.06
   2  -1  14    2.45    1.11
  -2   1 -14    3.23    1.12
  -2   1 -14    3.10    1.06
   2  -1  15  308.46    5.51
   2  -1  15  314.68    6.80
  -2   1 -15  307.05    5.36
  -2   1 -15  307.08    6.33
   2  -1  16  192.34    4.24
   2  -1  16  193.88    5.24
  -2   1 -16  191.68    3.85
  -2   1 -16  191.09    3.97
   2  -1  17  230.35    4.90
   2  -1  17  231.53    4.89
  -2   1 -17  222.16    4.49
  -2   1 -17  222.45    5.46
   2  -1  18  185.77    4.62
   2  -1  18  185.82    4.49
  -2   1 -18  181.76    3.98
  -2   1 -18  172.75    3.96
  -2   0  18   35.58    5.39
  -2   0  18   36.20    3.34
  -2   0  17  124.36    4.74
  -2   0  17  123.44    4.58
  -2   0  16   89.22    5.88
  -2   0  16   91.67    5.74
  -2   0  15   52.97    3.10
  -2   0  15   56.94    3.16
   2   0 -14    3.96    0.34
   2   0 -14    3.20    0.54
  -2   0  14    4.93    1.87
  -2   0  14    5.23    1.88
   2   0 -13   63.21    0.98
   2   0 -13   64.89    0.98
   2   0 -13   66.23    3.06
  -2   0  13   69.14    2.99
  -2   0  13   64.17    2.94
  -2   0  13   65.58    1.00
   2   0 -12   19.92    2.05
   2   0 -12   18.20    0.77
  -2   0  12   19.90    0.77
  -2   0  12   21.07    1.97
  -2   0  12   18.90    1.99
   2   0 -11   24.84    3.03
   2   0 -11   24.14    0.82
  -2   0  11   22.99    0.81
  -2   0  11   22.97    1.96
  -2   0  11   24.83    2.98
   2   0 -10  186.64    3.97
   2   0 -10  193.61    2.49
  -2   0  10  188.68    3.88
  -2   0  10  185.92    3.95
  -2   0  10  191.06    2.23
   2   0  -9   28.73    1.70
   2   0  -9   27.52    0.57
  -2   0   9   28.54    1.67
  -2   0   9   28.26    0.60
  -2   0   9   26.21    1.71
   2   0  -8  915.95   14.19
   2   0  -8  920.21   10.87
  -2   0   8  913.98   13.16
  -2   0   8  934.45   14.48
  -2   0   8  962.80   11.10
   2   0  -7  295.40    3.43
   2   0  -7  294.84    4.65
  -2   0   7  309.39    3.38
  -2   0   7  300.04    4.75
  -2   0   7  302.57    4.77
   2   0  -6  627.01    8.59
   2   0  -6  628.23    7.15
  -2   0   6  668.00    7.43
  -2   0   6  658.18    9.93
  -2   0   6  648.37    8.94
   2   0  -5 1262.99   14.82
   2   0  -5 1235.05   16.49
  -2   0   5 1263.91   17.01
  -2   0   5 1327.93   15.60
  -2   0   5 1254.59   16.89
   2   0  -4   19.97    1.58
   2   0  -4   17.56    0.48
  -2   0   4   34.77    1.17
  -2   0   4   18.10    0.72
   2   0  -3 1139.42   15.17
   2   0  -3 1182.89   13.92
  -2   0   3 1205.21   14.20
  -2   0   3 1173.35   15.00
   2   0  -2  247.46    3.77
   2   0  -2  255.64    3.39
  -2   0   2  257.56    3.93
  -2   0   2  261.47    3.02
   2   0  -1 9705.03  162.40
   2   0  -1 9793.77  162.94
  -2   0   1 9958.80  167.22
  -2   0   110074.20  168.35
  -2   0   1 9835.07  165.06
   2   0   028604.71  604.35
  -2   0   030101.00  648.21
  -2   0   030466.79  644.83
  -2   0   030905.03  653.59
   2   0   132139.89  699.43
  -2   0  -135452.82  763.75
  -2   0  -136547.25  787.47
  -2   0  -132785.84  725.65
  -2   0  -133502.20  741.52
   2   0   2  325.63    5.09
  -2   0  -2  326.15    5.11
  -2   0  -2  323.71    4.32
   2   0   3   -0.00    0.02
  -2   0  -3    4.34    0.77
  -2   0  -3    4.48    0.77
   2   0   4  415.45    4.26
   2   0   4  412.46    4.24
  -2   0  -4  410.65    5.42
  -2   0  -4  407.54    6.05
   2   0   5  433.81    4.88
   2   0   5  431.39    4.67
   2   0   5  450.31    5.99
  -2   0  -5  426.06    5.69
  -2   0  -5  447.58    4.80
  -2   0  -5  425.47    5.73
   2   0   6  124.86    1.92
   2   0   6  132.06    2.35
   2   0   6  125.27    1.61
  -2   0  -6  128.67    1.65
  -2   0  -6  127.32    2.34
  -2   0  -6  120.65    2.24
   2   0   7  919.11   11.66
   2   0   7  957.96   12.84
   2   0   7  908.69   11.16
  -2   0  -7  944.39   11.52
  -2   0  -7  885.76   12.03
  -2   0  -7  907.29   12.23
   2   0   8  203.94    2.80
   2   0   8  217.43    3.50
   2   0   8  205.58    3.31
  -2   0  -8  216.41    2.93
  -2   0  -8  201.84    3.33
  -2   0  -8  196.98    4.11
   2   0   9  246.33    4.06
   2   0   9  246.51    3.45
   2   0   9  254.13    4.05
  -2   0  -9  257.62    3.58
  -2   0  -9  246.04    3.93
  -2   0  -9  242.33    4.78
   2   0  10  103.28    2.00
   2   0  10  103.21    2.46
  -2   0 -10  104.90    3.05
  -2   0 -10  102.72    2.34
   2   0  11  820.62   11.42
   2   0  11  817.51   11.28
  -2   0 -11  812.15   11.78
  -2   0 -11  800.71   11.77
   2   0  12   68.84    1.88
   2   0  12   70.77    2.51
  -2   0 -12   66.95    2.05
  -2   0 -12   69.90    2.00
   2   0  13    2.33    0.96
   2   0  13    1.25    0.90
  -2   0 -13    1.48    1.02
  -2   0 -13    1.06    0.94
   2   0  14  122.14    2.83
   2   0  14  117.58    2.72
  -2   0 -14  120.09    2.89
  -2   0 -14  116.90    2.75
   2   0  15   11.10    2.25
   2   0  15   10.81    1.36
  -2   0 -15    8.62    2.19
  -2   0 -15   10.16    1.32
   2   0  16    1.97    1.19
   2   0  16    1.87    1.26
  -2   0 -16    2.13    1.11
  -2   0 -16    0.64    1.93
   2   0  17    5.99    1.58
   2   0  17   11.02    2.38
  -2   0 -17    3.98    1.40
  -2   0 -17    6.84    1.31
   2   0  18   11.07    1.92
   2   0  18   12.98    1.74
  -2   0 -18    7.28    1.53
  -2   0 -18    6.08    2.27
   2   0  19   24.43    2.42
   2   0  19   27.36    3.34
  -2   0 -19   22.66    1.98
  -2   0 -19   22.92    1.86
  -2  -1  18  125.43    5.10
  -2  -1  18  133.83    5.07
  -2  -1  17   57.12    3.63
  -2  -1  17   62.26    5.51
  -2  -1  16  160.54    5.16
  -2  -1  16  177.11    5.21
  -2  -1  15  315.04    8.92
  -2  -1  15  308.26    7.02
  -2  -1  14  355.36    9.11
  -2  -1  14  350.25    7.26
  -2  -1  13    3.19    1.65
  -2  -1  13    2.29    2.69
  -2  -1  12    3.34    1.53
  -2  -1  12    2.59    1.54
  -2  -1  11  673.51   10.76
  -2  -1  11  683.75   10.98
  -2  -1  10  173.82    5.07
  -2  -1  10  174.72    3.82
  -2  -1   9  239.58    4.49
  -2  -1   9  244.52    5.66
  -2  -1   8   10.08    2.07
  -2  -1   8    9.36    1.25
  -2  -1   7    4.37    1.07
  -2  -1   7    3.96    1.09
  -2  -1   6 1334.24   18.40
  -2  -1   6 1305.86   18.12
  -2  -1   5   78.69    1.86
  -2  -1   5   79.92    2.57
  -2  -1   4    7.68    0.89
  -2  -1   4    5.23    0.86
  -2  -1   4    7.55    0.30
   2   1  -3   91.75    1.77
  -2  -1   3   89.86    1.74
  -2  -1   3   90.06    1.72
  -2  -1   3   92.03    1.22
  -2  -1   3   88.70    1.22
   2   1  -2  447.66    5.62
  -2  -1   2  444.83    5.59
  -2  -1   2  450.61    5.23
  -2  -1   2  456.73    4.99
  -2  -1   2  452.55    5.66
   2   1  -112268.51  216.57
   2   1  -112651.02  222.43
  -2  -1   112584.99  222.07
  -2  -1   112828.02  228.25
  -2  -1   112578.17  222.10
   2   1   027281.76  567.52
   2   1   026807.60  558.55
  -2  -1   028932.56  604.39
  -2  -1   027256.63  572.81
  -2  -1   027803.15  584.68
   2   1   111395.77  198.81
   2   1   111672.28  199.25
  -2  -1  -111798.69  201.66
  -2  -1  -111365.37  198.56
   2   1   2  451.65    6.53
   2   1   2  446.09    4.98
  -2  -1  -2  457.91    5.12
  -2  -1  -2  446.12    5.71
   2   1   3 1439.16   16.89
   2   1   3 1435.82   18.73
  -2  -1  -3 1406.85   19.29
  -2  -1  -3 1504.29   17.68
   2   1   4  115.35    2.13
   2   1   4  112.96    1.38
  -2  -1  -4  123.71    1.76
  -2  -1  -4  114.68    2.15
   2   1   5  229.09    3.45
   2   1   5  225.36    2.63
  -2  -1  -5  229.09    2.65
  -2  -1  -5  223.89    4.21
   2   1   6    1.12    0.72
   2   1   6    0.37    0.38
  -2  -1  -6    0.90    0.74
  -2  -1  -6    0.60    0.38
   2   1   7   56.16    1.64
   2   1   7   57.79    1.55
  -2  -1  -7   58.90    1.54
  -2  -1  -7   56.19    1.70
   2   1   8  269.68    4.24
   2   1   8  259.29    3.55
  -2  -1  -8  267.67    3.59
  -2  -1  -8  262.24    4.26
   2   1   9  205.61    3.61
   2   1   9  204.85    3.70
  -2  -1  -9  203.50    3.69
  -2  -1  -9  215.66    3.18
   2   1  10   87.52    1.89
   2   1  10   83.69    2.21
  -2  -1 -10   84.83    2.19
  -2  -1 -10   90.03    1.83
  -2  -1 -10   82.62    2.30
   2   1  11  537.18    8.12
   2   1  11  513.09    7.48
  -2  -1 -11  539.37    8.41
  -2  -1 -11  503.22    7.86
  -2  -1 -11  503.28    7.77
   2   1  12  286.10    4.73
   2   1  12  291.45    4.64
   2   1  12  300.50    6.17
  -2  -1 -12  284.61    5.92
  -2  -1 -12  274.87    4.96
  -2  -1 -12  298.31    4.73
   2   1  13   23.80    1.62
   2   1  13   26.16    1.47
   2   1  13   20.40    1.38
  -2  -1 -13   21.90    1.68
  -2  -1 -13   26.71    1.45
  -2  -1 -13   27.47    1.60
   2   1  14   83.92    2.43
   2   1  14   85.41    3.58
   2   1  14   85.30    3.14
  -2  -1 -14   81.28    2.56
  -2  -1 -14   87.36    3.48
  -2  -1 -14   79.73    3.37
   2   1  15   46.30    2.08
   2   1  15   45.60    3.07
   2   1  15   45.24    1.89
  -2  -1 -15   49.43    2.11
  -2  -1 -15   44.12    2.02
  -2  -1 -15   46.28    2.13
   2   1  16  123.82    3.18
   2   1  16  125.54    3.36
  -2  -1 -16  122.72    3.19
  -2  -1 -16  122.20    3.32
   2   1  17  244.92    6.39
   2   1  17  250.25    5.36
  -2  -1 -17  245.26    6.47
  -2  -1 -17  243.88    6.27
   2   1  18   75.97    4.40
   2   1  18   69.62    2.78
  -2  -1 -18   72.23    2.87
  -2  -1 -18   70.49    2.66
   2   1  19   10.37    2.91
   2   1  19    7.99    2.01
  -2  -1 -19   11.73    1.82
  -2  -1 -19   14.23    1.71
  -2  -2  18  249.82    9.81
  -2  -2  18  257.83    7.34
  -2  -2  17   52.16    3.75
  -2  -2  17   60.73    3.87
  -2  -2  16   11.37    2.46
  -2  -2  16    6.17    2.38
  -2  -2  15   -0.19    1.37
  -2  -2  15    0.21    1.43
  -2  -2  14   51.98    4.55
  -2  -2  14   52.20    4.62
  -2  -2  13  360.90    7.04
  -2  -2  13  361.95    7.18
  -2  -2  12   71.08    2.97
  -2  -2  12   79.33    2.95
  -2  -2  11  310.55    7.46
  -2  -2  11  313.77    6.00
  -2  -2  10  281.14    5.43
  -2  -2  10  289.42    5.45
  -2  -2   9  677.65   10.44
  -2  -2   9  678.67   10.53
  -2  -2   8   75.94    2.26
  -2  -2   8   76.27    2.32
  -2  -2   7 1163.95   17.58
  -2  -2   7 1159.14   16.57
   2   2  -6   12.26    1.88
  -2  -2   6    7.36    1.80
  -2  -2   6    8.02    1.12
   2   2  -5  443.31    7.16
  -2  -2   5  443.83    6.33
  -2  -2   5  474.05    7.45
   2   2  -4    7.43    0.92
   2   2  -4    8.20    0.29
  -2  -2   4    9.31    0.31
  -2  -2   4    7.55    0.33
  -2  -2   4    8.58    0.96
   2   2  -3  254.70    2.89
   2   2  -3  253.49    3.72
  -2  -2   3  255.59    3.75
  -2  -2   3  263.56    2.96
   2   2  -2  391.46    4.40
   2   2  -2  385.71    5.10
  -2  -2   2  401.99    5.32
  -2  -2   2  404.50    4.51
   2   2  -1   78.57    1.28
   2   2  -1   75.96    2.12
  -2  -2   1   80.04    1.61
  -2  -2   1   80.11    1.75
   2   2   0  254.68    3.90
   2   2   0  258.31    3.41
  -2  -2   0  265.77    4.17
  -2  -2   0  262.58    4.03
   2   2   1    4.05    0.94
   2   2   1    3.15    0.71
  -2  -2  -1    2.89    0.98
  -2  -2  -1    4.07    0.75
   2   2   2  543.03    7.00
   2   2   2  558.00    6.66
  -2  -2  -2  568.89    6.84
  -2  -2  -2  566.90    7.37
   2   2   3  729.88    8.75
   2   2   3  726.85   10.26
  -2  -2  -3  737.74    9.71
  -2  -2  -3  763.63    9.17
   2   2   4  102.18    1.56
   2   2   4  101.11    2.05
  -2  -2  -4  103.86    2.20
  -2  -2  -4  107.77    1.66
   2   2   5 1685.52   23.09
   2   2   5 1674.70   21.75
  -2  -2  -5 1796.54   23.35
  -2  -2  -5 1690.33   23.49
   2   2   6  236.89    3.23
   2   2   6  245.44    3.84
  -2  -2  -6  251.84    3.35
  -2  -2  -6  246.71    3.96
   2   2   7 1011.35   13.73
   2   2   7 1040.36   14.37
  -2  -2  -7 1014.04   14.19
  -2  -2  -7 1065.38   13.72
   2   2   8 1211.73   17.09
   2   2   8 1203.13   16.77
  -2  -2  -8 1237.13   17.11
  -2  -2  -8 1189.33   16.99
   2   2   9  201.34    3.71
   2   2   9  196.97    3.18
  -2  -2  -9  196.37    4.91
  -2  -2  -9  205.66    3.23
   2   2  10  988.00   14.43
   2   2  10  962.67   13.50
  -2  -2 -10  999.10   13.89
  -2  -2 -10  961.86   14.37
   2   2  11  916.72   13.66
   2   2  11  875.53   12.72
  -2  -2 -11  896.32   12.81
  -2  -2 -11  873.76   13.34
   2   2  12  834.82   13.54
   2   2  12  859.85   13.14
  -2  -2 -12  829.32   12.91
  -2  -2 -12  853.54   12.51
   2   2  13  893.67   13.87
   2   2  13  872.92   14.48
  -2  -2 -13  909.40   13.62
  -2  -2 -13  865.05   13.51
   2   2  14   22.32    2.84
   2   2  14   26.75    2.73
  -2  -2 -14   19.27    1.61
  -2  -2 -14   22.73    1.85
   2   2  15    0.97    1.21
   2   2  15    0.87    1.09
   2   2  15    0.95    1.91
  -2  -2 -15   -1.06    2.04
  -2  -2 -15    1.52    1.13
  -2  -2 -15    0.95    1.20
   2   2  16   30.68    2.08
   2   2  16   31.42    2.88
   2   2  16   28.17    2.10
  -2  -2 -16   30.77    2.01
  -2  -2 -16   33.00    2.99
  -2  -2 -16   26.50    2.17
   2   2  17   65.11    2.89
   2   2  17   67.13    2.58
   2   2  17   64.50    2.70
  -2  -2 -17   65.51    2.80
  -2  -2 -17   67.64    2.70
  -2  -2 -17   64.90    2.71
   2   2  18  343.25    7.14
   2   2  18  316.71    6.44
   2   2  18  330.61    6.65
  -2  -2 -18  362.87    7.36
  -2  -2 -18  328.95    6.73
  -2  -2 -18  317.14    6.54
   2   2  19   38.56    2.74
   2   2  19   34.37    2.42
  -2  -2 -19   38.54    2.60
  -2  -2 -19   41.27    2.43
  -2  -3  17  167.44    5.55
  -2  -3  17  177.93    5.67
  -2  -3  16   87.63    5.89
  -2  -3  16   80.08    3.98
  -2  -3  15   52.00    5.19
  -2  -3  15   58.86    3.41
  -2  -3  14  285.12    6.63
  -2  -3  14  301.50    6.80
  -2  -3  13   17.38    2.30
  -2  -3  13   15.84    3.65
  -2  -3  12  400.33    7.69
  -2  -3  12  406.70    7.82
  -2  -3  11   11.06    1.96
  -2  -3  11   14.48    1.91
  -2  -3  10   23.12    1.97
  -2  -3  10   22.52    1.99
   2   3  -9   -1.44    1.36
  -2  -3   9   -1.00    2.11
  -2  -3   9    1.48    1.27
   2   3  -8  513.04    9.54
  -2  -3   8  510.55    8.23
  -2  -3   8  501.66    9.33
   2   3  -7  129.28    4.10
  -2  -3   7  121.06    2.98
  -2  -3   7  131.10    4.07
   2   3  -6   26.78    2.34
  -2  -3   6   32.77    2.19
  -2  -3   6    2.27    1.24
   2   3  -5  496.89    5.20
   2   3  -5  504.26    7.44
  -2  -3   5  510.69    7.59
  -2  -3   5  527.34    5.68
   2   3  -4  608.86    6.79
   2   3  -4  578.91    8.19
  -2  -3   4  608.37    8.62
  -2  -3   4  624.18    6.95
   2   3  -3   35.73    1.09
   2   3  -3   37.54    1.40
  -2  -3   3   41.37    1.15
  -2  -3   3   39.31    1.50
   2   3  -2   28.20    0.84
   2   3  -2   31.92    1.27
  -2  -3   2   29.68    1.33
  -2  -3   2   33.30    0.87
   2   3  -1 3574.29   53.01
   2   3  -1 3820.20   54.83
  -2  -3   1 3918.74   56.52
  -2  -3   1 3796.31   56.70
   2   3   0  415.18    5.42
   2   3   0  423.94    6.39
  -2  -3   0  432.48    5.82
  -2  -3   0  428.73    5.56
   2   3   1    5.02    1.24
   2   3   1    5.10    0.81
  -2  -3  -1    6.66    0.81
  -2  -3  -1    5.63    0.85
   2   3   2  261.38    4.69
   2   3   2  257.46    4.26
  -2  -3  -2  259.30    3.67
  -2  -3  -2  268.01    3.98
   2   3   3  170.07    3.01
   2   3   3  166.05    3.20
  -2  -3  -3  171.84    2.68
  -2  -3  -3  167.79    3.00
   2   3   4  301.81    4.93
   2   3   4  307.51    4.81
  -2  -3  -4  303.79    4.76
  -2  -3  -4  313.98    4.43
   2   3   5  239.82    3.52
   2   3   5  246.97    4.06
  -2  -3  -5  242.22    4.07
  -2  -3  -5  260.07    4.39
   2   3   6    2.07    1.01
   2   3   6    2.66    0.72
  -2  -3  -6    2.45    0.74
  -2  -3  -6    2.72    1.09
   2   3   7  109.77    2.56
   2   3   7  104.79    2.09
  -2  -3  -7  107.95    2.68
  -2  -3  -7  112.94    2.17
   2   3   8  263.98    4.54
   2   3   8  248.07    3.93
  -2  -3  -8  266.82    4.84
  -2  -3  -8  253.63    4.59
   2   3   9   64.10    2.23
   2   3   9   64.20    1.88
  -2  -3  -9   65.29    3.58
  -2  -3  -9   65.54    1.81
   2   3  10 1548.09   23.23
   2   3  10 1538.17   22.37
  -2  -3 -10 1506.53   22.93
  -2  -3 -10 1577.36   23.79
   2   3  11 4516.97   74.15
   2   3  11 4349.31   70.76
  -2  -3 -11 4334.36   71.74
  -2  -3 -11 4426.32   71.81
   2   3  12  486.11    8.11
   2   3  12  466.88    7.64
  -2  -3 -12  487.11    7.69
  -2  -3 -12  478.45    9.81
   2   3  13  133.00    3.52
   2   3  13  123.59    4.32
  -2  -3 -13  131.24    3.10
  -2  -3 -13  132.39    3.62
   2   3  14    1.52    1.35
  -2  -3 -14    2.41    1.47
  -2  -3 -14    1.84    1.18
   2   3  15   87.26    3.04
   2   3  15   92.35    4.27
  -2  -3 -15   87.12    3.15
  -2  -3 -15   93.50    2.85
   2   3  16   14.35    3.23
   2   3  16   23.38    2.09
  -2  -3 -16   20.34    1.89
  -2  -3 -16   17.44    2.16
   2   3  17    1.56    2.45
  -2  -3 -17    0.86    2.42
  -2  -3 -17    2.82    1.74
   2   3  18   36.90    2.47
   2   3  18   38.23    2.51
   2   3  18   38.27    2.73
  -2  -3 -18   34.84    2.75
  -2  -3 -18   32.67    2.44
  -2  -3 -18   40.59    2.50
   2   3  19    5.79    1.69
   2   3  19    0.23    1.74
   2   3  19    3.70    1.98
  -2  -3 -19    1.61    1.50
  -2  -3 -19   -0.81    1.71
  -2  -3 -19    1.13    1.54
  -2  -4  16   38.73    3.45
  -2  -4  16   42.09    5.27
  -2  -4  15    5.07    2.29
  -2  -4  15    4.20    2.33
  -2  -4  14   30.61    2.99
  -2  -4  14   32.41    2.90
  -2  -4  13  114.09    4.23
  -2  -4  13  114.19    4.13
  -2  -4  12  237.13    5.81
  -2  -4  12  239.44    7.39
  -2  -4  11  144.04    4.10
  -2  -4  11  148.68    4.28
   2   4 -10    2.39    1.62
  -2  -4  10    1.02    2.53
  -2  -4  10    1.45    1.50
   2   4  -9  496.20    8.72
  -2  -4   9  498.91    8.85
  -2  -4   9  484.88    8.60
   2   4  -8  652.22   10.91
  -2  -4   8  655.66   10.98
  -2  -4   8  649.60   10.85
   2   4  -7  273.44    5.32
   2   4  -7  270.16    2.94
  -2  -4   7  274.21    5.43
  -2  -4   7  281.75    2.91
   2   4  -6    7.36    0.62
   2   4  -6    8.01    1.46
  -2  -4   6    7.64    0.39
  -2  -4   6   15.09    1.51
   2   4  -5  134.29    2.11
   2   4  -5  126.43    2.97
  -2  -4   5  134.99    1.77
  -2  -4   5  133.61    4.20
   2   4  -4   27.42    0.80
   2   4  -4   30.07    1.59
  -2  -4   4   31.23    1.17
  -2  -4   4   30.68    1.71
   2   4  -3 1536.42   20.00
   2   4  -3 1512.58   21.53
  -2  -4   3 1546.26   22.32
  -2  -4   3 1647.48   21.44
   2   4  -2  385.74    5.08
   2   4  -2  385.33    5.80
  -2  -4   2  395.36    7.02
  -2  -4   2  409.58    5.37
   2   4  -1 1068.37   14.09
   2   4  -1 1070.80   15.85
  -2  -4   1 1097.00   15.36
  -2  -4   1 1109.26   15.41
   2   4   0 1724.92   23.65
   2   4   0 1715.14   24.11
  -2  -4   0 1749.14   24.77
  -2  -4   0 1815.57   24.88
   2   4   1  227.03    4.48
   2   4   1  233.11    3.73
  -2  -4  -1  237.62    3.88
  -2  -4  -1  240.68    3.80
   2   4   2 1553.33   21.60
   2   4   2 1546.58   21.50
  -2  -4  -2 1579.76   21.99
  -2  -4  -2 1582.50   22.05
   2   4   3  974.98   13.57
   2   4   3  975.92   13.34
  -2  -4  -3 1005.03   14.05
  -2  -4  -3 1013.77   13.89
   2   4   4  121.96    2.42
   2   4   4  122.07    2.66
  -2  -4  -4  119.42    2.74
  -2  -4  -4  126.86    3.40
   2   4   5   45.69    1.58
   2   4   5   47.79    1.90
  -2  -4  -5   44.31    3.11
  -2  -4  -5   52.92    2.44
   2   4   6  317.08    4.92
   2   4   6  325.87    5.41
  -2  -4  -6  327.66    5.01
  -2  -4  -6  307.67    5.30
   2   4   7    5.72    1.04
   2   4   7    6.63    1.41
  -2  -4  -7    6.08    1.42
  -2  -4  -7    5.47    1.06
   2   4   8  778.54   11.35
   2   4   8  816.56   12.26
  -2  -4  -8  833.84   13.01
  -2  -4  -8  784.13   12.05
   2   4   9   53.44    2.38
   2   4   9   48.75    1.99
  -2  -4  -9   52.91    1.98
  -2  -4  -9   51.82    3.83
   2   4  10  273.88    5.45
   2   4  10  266.74    4.87
  -2  -4 -10  270.53    4.79
  -2  -4 -10  268.67    5.55
   2   4  11  280.30    5.53
   2   4  11  270.05    5.03
  -2  -4 -11  279.15    5.75
  -2  -4 -11  276.49    4.99
   2   4  12  307.46    6.05
   2   4  12  310.08    5.66
  -2  -4 -12  303.31    6.09
  -2  -4 -12  313.16    5.57
   2   4  13  296.30    7.67
   2   4  13  303.49    7.05
  -2  -4 -13  289.26    5.97
  -2  -4 -13  307.19    5.64
   2   4  14   80.16    3.10
   2   4  14   83.07    2.89
  -2  -4 -14   81.05    2.79
  -2  -4 -14   78.54    3.27
   2   4  15   90.32    3.42
   2   4  15   91.74    3.21
  -2  -4 -15   91.07    3.08
  -2  -4 -15   92.43    3.60
   2   4  16   90.04    4.98
   2   4  16   84.58    3.27
  -2  -4 -16   86.35    5.39
  -2  -4 -16   86.20    3.10
   2   4  17   14.75    2.22
   2   4  17   18.43    2.28
  -2  -4 -17   17.65    2.20
  -2  -4 -17   -0.10    1.91
   2   4  18  152.78    4.62
   2   4  18  153.98    4.71
  -2  -4 -18  154.40    4.46
  -2  -4 -18  152.13    6.87
  -2  -5  15   17.10    3.01
  -2  -5  15   16.05    2.89
  -2  -5  14  204.22    6.05
  -2  -5  14  197.43    6.12
  -2  -5  13    6.36    3.71
  -2  -5  13    6.80    2.44
  -2  -5  12   46.60    3.07
  -2  -5  12   53.72    3.23
   2   5 -11    0.03    1.44
  -2  -5  11   -0.34    1.69
  -2  -5  11    1.78    1.66
   2   5 -10   80.55    3.47
  -2  -5  10   90.54    3.58
  -2  -5  10   88.38    3.48
   2   5  -9   80.95    3.27
  -2  -5   9   83.73    3.49
  -2  -5   9   83.50    3.40
   2   5  -8   21.60    0.50
   2   5  -8   17.56    2.24
  -2  -5   8   23.47    2.41
  -2  -5   8   22.19    0.52
   2   5  -7 1480.34   19.37
   2   5  -7 1470.38   23.38
  -2  -5   7 1510.76   19.79
  -2  -5   7 1457.37   23.36
   2   5  -6  454.02    7.86
   2   5  -6  462.87    6.25
  -2  -5   6  479.03    5.92
  -2  -5   6  471.03    8.19
   2   5  -5  109.46    1.82
   2   5  -5  104.78    2.99
  -2  -5   5  110.21    4.48
  -2  -5   5  112.36    1.79
   2   5  -4  102.71    1.85
   2   5  -4  100.00    2.77
  -2  -5   4  100.20    2.95
  -2  -5   4  105.31    2.39
   2   5  -3   28.72    1.11
   2   5  -3   30.70    1.72
  -2  -5   3   27.00    1.86
  -2  -5   3   30.25    1.13
   2   5  -2    0.27    0.65
   2   5  -2   -0.28    0.96
  -2  -5   2    0.54    1.21
  -2  -5   2    3.00    0.80
   2   5  -1 1256.09   17.45
   2   5  -1 1256.35   18.38
  -2  -5   1 1281.65   18.92
  -2  -5   1 1330.85   18.43
   2   5   0  111.31    2.47
   2   5   0  111.78    2.72
  -2  -5   0  118.19    3.51
  -2  -5   0  122.76    4.12
   2   5   1   71.01    2.96
   2   5   1   69.48    3.17
  -2  -5  -1   72.19    2.34
  -2  -5  -1   72.40    2.12
   2   5   2  510.78    7.74
   2   5   2  513.65    7.71
  -2  -5  -2  535.29    8.11
  -2  -5  -2  529.89    7.99
   2   5   3   25.68    1.69
   2   5   3   23.93    1.50
  -2  -5  -3   25.34    1.62
  -2  -5  -3   28.42    1.70
   2   5   4   43.87    1.97
   2   5   4   40.68    1.74
  -2  -5  -4   40.57    1.83
  -2  -5  -4   38.03    2.02
   2   5   5   12.01    1.37
   2   5   5   14.96    1.64
  -2  -5  -5   12.98    1.66
  -2  -5  -5   11.58    1.44
   2   5   6  409.34    7.62
   2   5   6  395.81    6.82
  -2  -5  -6  396.72    6.92
  -2  -5  -6  417.44    6.66
   2   5   7   89.15    2.52
   2   5   7   83.03    2.93
  -2  -5  -7   86.89    3.08
  -2  -5  -7   93.59    2.57
   2   5   8  371.81    6.79
   2   5   8  365.50    6.23
  -2  -5  -8  384.31    6.42
  -2  -5  -8  361.12    6.86
   2   5   9  673.68   10.53
   2   5   9  676.48   11.10
  -2  -5  -9  704.51   10.85
  -2  -5  -9  673.99   11.34
   2   5  10  152.78    4.90
   2   5  10  160.94    4.05
  -2  -5 -10  150.59    4.20
  -2  -5 -10  155.96    3.56
   2   5  11    0.53    1.20
   2   5  11    0.30    1.44
  -2  -5 -11    2.14    1.29
  -2  -5 -11    0.21    1.68
   2   5  12   77.94    4.10
   2   5  12   74.79    3.12
  -2  -5 -12   69.77    4.97
  -2  -5 -12   76.38    2.70
   2   5  13  147.33    5.97
   2   5  13  146.51    4.01
  -2  -5 -13  148.39    4.47
  -2  -5 -13  154.01    5.23
   2   5  14   76.31    3.44
   2   5  14   77.29    3.22
  -2  -5 -14   81.81    4.33
  -2  -5 -14   77.22    3.58
   2   5  15    5.46    1.97
   2   5  15    0.12    1.81
  -2  -5 -15    7.08    2.66
  -2  -5 -15   -0.02    2.07
   2   5  16   45.45    3.07
   2   5  16   46.25    3.02
  -2  -5 -16   42.60    4.09
  -2  -5 -16   41.92    3.26
   2   5  17   -0.31    1.69
   2   5  17   -0.09    1.67
  -2  -5 -17    0.98    2.43
  -2  -5 -17   -0.04    1.89
   2   5  18   64.23    3.49
   2   5  18   64.99    3.68
  -2  -5 -18   68.44    5.06
  -2  -5 -18   72.21    5.90
  -2  -6  14   15.15    4.85
  -2  -6  14   14.19    4.64
  -2  -6  13   59.19    3.70
  -2  -6  13   59.41    3.85
   2   6 -12   -0.07    1.73
  -2  -6  12    9.59    2.43
  -2  -6  12    7.75    2.55
   2   6 -11   57.81    3.42
  -2  -6  11   55.44    3.43
  -2  -6  11   59.61    3.56
   2   6 -10   96.93    3.88
  -2  -6  10   99.68    4.01
  -2  -6  10   92.16    4.04
   2   6  -9    1.28    0.50
   2   6  -9   -0.00    1.74
  -2  -6   9    0.43    1.68
   2   6  -8    7.59    0.88
   2   6  -8    0.01    3.13
  -2  -6   8    5.73    2.00
  -2  -6   8    5.07    0.82
   2   6  -7   74.78    1.45
   2   6  -7   74.73    4.59
  -2  -6   7   75.64    3.23
  -2  -6   7   74.48    1.90
   2   6  -6   56.66    1.38
   2   6  -6   58.59    4.15
  -2  -6   6   53.68    2.77
  -2  -6   6   57.39    1.34
   2   6  -5   38.91    3.71
   2   6  -5   43.30    1.32
  -2  -6   5   41.53    2.50
  -2  -6   5   42.82    1.86
   2   6  -4    1.84    1.28
   2   6  -4    2.01    1.49
  -2  -6   4    1.81    1.61
  -2  -6   4    2.30    1.28
   2   6  -3  437.26    7.35
   2   6  -3  428.53    7.54
  -2  -6   3  442.58    7.98
  -2  -6   3  464.85    6.79
   2   6  -2  413.03    7.27
   2   6  -2  418.34    7.38
  -2  -6   2  441.75    7.63
  -2  -6   2  417.91    7.46
   2   6  -1  663.16    9.83
   2   6  -1  667.79   10.58
  -2  -6   1  669.26   12.36
  -2  -6   1  684.71   10.04
   2   6   0    1.49    1.06
   2   6   0    0.84    1.23
  -2  -6   0    1.05    1.37
  -2  -6   0    1.57    1.08
   2   6   1  195.19    4.07
   2   6   1  192.62    3.88
  -2  -6  -1  201.25    4.38
  -2  -6  -1  201.28    5.19
   2   6   2   60.80    3.67
   2   6   2   60.45    2.42
  -2  -6  -2   63.11    2.46
  -2  -6  -2   63.25    2.67
   2   6   3  171.80    3.99
   2   6   3  175.47    3.93
  -2  -6  -3  184.79    4.16
  -2  -6  -3  189.07    4.28
   2   6   4  156.10    4.13
   2   6   4  151.66    3.74
  -2  -6  -4  163.18    4.29
  -2  -6  -4  172.46    5.64
   2   6   5    3.87    1.47
   2   6   5    4.06    1.63
  -2  -6  -5    2.49    2.76
  -2  -6  -5    4.45    1.54
   2   6   6   26.48    2.24
   2   6   6   30.80    1.99
  -2  -6  -6   31.55    2.30
  -2  -6  -6   25.51    2.08
   2   6   7  115.90    3.22
   2   6   7  119.53    4.99
  -2  -6  -7  116.93    3.71
  -2  -6  -7  121.26    3.30
   2   6   8    0.36    1.25
   2   6   8    1.11    1.47
  -2  -6  -8    0.97    2.02
  -2  -6  -8    0.42    1.55
   2   6   9  242.68    7.43
   2   6   9  240.62    6.50
  -2  -6  -9  251.93    5.83
  -2  -6  -9  258.29    5.33
   2   6  10  350.01    7.15
   2   6  10  342.93    6.71
  -2  -6 -10  355.60    7.49
  -2  -6 -10  367.30    6.95
   2   6  11  307.34    8.60
   2   6  11  302.52    7.96
  -2  -6 -11  327.52    6.48
  -2  -6 -11  322.71    7.17
   2   6  12   45.13    2.62
   2   6  12   48.34    3.04
  -2  -6 -12   46.19    2.66
  -2  -6 -12   39.86    3.23
   2   6  13  205.11    5.14
   2   6  13  210.96    5.56
  -2  -6 -13  204.55    5.92
  -2  -6 -13  218.18    5.10
   2   6  14    0.33    3.66
   2   6  14   20.37    2.54
  -2  -6 -14   17.09    2.90
  -2  -6 -14   17.87    3.59
   2   6  15   55.12    3.29
   2   6  15   53.62    3.60
  -2  -6 -15   59.55    5.87
  -2  -6 -15   57.43    4.83
   2   6  16   99.77    4.13
   2   6  16  102.74    6.25
  -2  -6 -16  102.49    4.55
  -2  -6 -16   95.15    5.53
   2   6  17   46.80    3.46
   2   6  17   52.87    3.50
  -2  -6 -17   49.96    3.21
  -2  -6 -17   54.61    3.82
   2   7 -13   -0.03    1.99
  -2  -7  13   12.15    3.20
  -2  -7  13   15.07    3.05
   2   7 -12  155.18    8.03
  -2  -7  12  162.94    5.90
  -2  -7  12  158.57    7.93
   2   7 -11   23.38    3.10
  -2  -7  11   24.51    5.19
  -2  -7  11   23.87    3.08
   2   7 -10    0.05    1.69
  -2  -7  10    2.46    2.42
  -2  -7  10    6.43    2.41
   2   7  -9  126.40    4.62
  -2  -7   9  135.80    5.00
   2   7  -8   99.76    2.43
   2   7  -8  101.14    4.04
  -2  -7   8  105.13    4.24
   2   7  -7   -0.13    0.60
   2   7  -7    0.00    1.56
  -2  -7   7   -0.48    0.63
  -2  -7   7    0.97    1.75
   2   7  -6  237.36    3.84
   2   7  -6  230.07    5.76
  -2  -7   6  244.37    6.07
  -2  -7   6  240.39    3.88
   2   7  -5    9.08    1.03
   2   7  -5   -0.01    2.01
  -2  -7   5    7.86    2.24
  -2  -7   5   10.16    1.06
   2   7  -4  412.24    6.38
   2   7  -4  402.46    7.86
  -2  -7   4  416.21   10.36
  -2  -7   4  436.06    7.60
   2   7  -3   30.26    1.64
   2   7  -3   32.22    2.53
  -2  -7   3   31.82    2.72
  -2  -7   3   30.06    1.62
   2   7  -2  355.44    6.90
   2   7  -2  347.28    5.91
  -2  -7   2  360.79    7.23
  -2  -7   2  368.32    6.12
   2   7  -1    5.06    1.26
   2   7  -1    3.51    1.68
  -2  -7   1    2.13    1.82
  -2  -7   1    5.70    1.22
   2   7   0    1.97    1.26
   2   7   0    2.25    1.55
  -2  -7   0    1.85    1.69
  -2  -7   0    1.88    1.25
   2   7   1   48.97    2.26
   2   7   1   46.93    2.63
  -2  -7  -1   53.19    2.36
  -2  -7  -1   53.93    4.30
   2   7   2   69.03    2.74
   2   7   2   61.50    3.05
  -2  -7  -2   67.20    4.31
  -2  -7  -2   62.12    3.35
   2   7   3 1196.41   19.34
   2   7   3 1188.13   19.21
  -2  -7  -3 1262.80   20.39
  -2  -7  -3 1251.36   20.57
   2   7   4  685.49   11.65
   2   7   4  688.55   13.75
  -2  -7  -4  719.25   12.20
  -2  -7  -4  739.57   12.53
   2   7   5    1.88    1.66
   2   7   5    1.85    1.60
  -2  -7  -5    3.59    1.80
  -2  -7  -5    2.58    1.77
   2   7   6    4.60    1.70
   2   7   6    4.72    1.84
  -2  -7  -6    4.16    1.76
  -2  -7  -6    3.82    1.85
   2   7   7    1.17    1.49
   2   7   7    1.24    1.69
  -2  -7  -7    1.25    1.56
  -2  -7  -7    1.35    2.87
   2   7   8    2.87    3.09
   2   7   8    9.78    2.16
  -2  -7  -8   10.86    2.33
  -2  -7  -8   11.22    2.07
   2   7   9  376.84    7.91
   2   7   9  379.30    7.51
  -2  -7  -9  397.38    7.80
  -2  -7  -9  386.00    8.35
   2   7  10  272.12    6.43
   2   7  10  269.70    6.11
  -2  -7 -10  290.07    8.32
  -2  -7 -10  275.46    7.05
   2   7  11    3.31    1.91
   2   7  11    3.76    2.15
  -2  -7 -11    1.30    2.93
  -2  -7 -11    2.61    2.22
   2   7  12    1.56    3.10
   2   7  12    3.55    2.20
  -2  -7 -12    2.87    3.04
  -2  -7 -12    3.03    2.35
   2   7  13  104.84    4.39
   2   7  13  100.95    4.08
  -2  -7 -13  107.07    4.74
  -2  -7 -13  103.48    5.69
   2   7  14   10.64    2.54
   2   7  14   11.95    2.74
  -2  -7 -14    9.57    4.73
  -2  -7 -14   11.19    3.72
   2   7  15    1.87    2.04
   2   7  15   -0.25    2.15
  -2  -7 -15   -0.51    2.36
  -2  -7 -15    3.52    3.10
   2   7  16    1.90    3.23
   2   7  16   -0.18    2.09
  -2  -7 -16    0.37    3.02
  -2  -7 -16    1.18    2.40
   2   8 -11   46.19    3.85
  -2  -8  11   58.06    4.52
  -2  -8  11   60.12    4.47
   2   8 -10   -0.02    2.98
  -2  -8  10    4.28    2.69
  -2  -8  10    2.52    2.65
   2   8  -9   45.03    3.55
  -2  -8   9   47.85    5.97
   2   8  -8   -0.01    1.72
  -2  -8   8    4.48    2.60
   2   8  -7   26.27    1.40
   2   8  -7   24.94    3.09
  -2  -8   7   25.19    3.23
   2   8  -6  351.01    6.65
   2   8  -6  353.93    7.95
  -2  -8   6  350.94    8.31
  -2  -8   6  366.79    6.83
   2   8  -5   38.73    1.71
   2   8  -5   36.33    2.93
  -2  -8   5   35.71    3.31
  -2  -8   5   36.22    1.67
   2   8  -4    4.86    1.17
   2   8  -4   -0.43    2.03
  -2  -8   4    3.55    2.23
  -2  -8   4    3.32    1.84
   2   8  -3  136.12    3.26
   2   8  -3  132.79    4.37
  -2  -8   3  146.32    4.74
  -2  -8   3  135.84    3.26
   2   8  -2   14.46    1.64
   2   8  -2   10.66    3.75
  -2  -8   2   15.39    2.59
  -2  -8   2   10.30    1.57
   2   8  -1  156.62    3.79
   2   8  -1  152.50    6.34
  -2  -8   1  160.34    4.97
  -2  -8   1  165.98    3.93
   2   8   0  112.07    3.32
   2   8   0  110.92    3.87
  -2  -8   0  114.48    3.37
  -2  -8   0  109.99    6.21
   2   8   1   49.21    2.54
   2   8   1   43.55    2.88
  -2  -8  -1   55.34    3.96
  -2  -8  -1   47.77    3.22
   2   8   2   74.38    4.52
   2   8   2   68.71    3.31
  -2  -8  -2   76.13    3.09
  -2  -8  -2   74.80    3.70
   2   8   3   52.26    3.03
   2   8   3   61.74    2.94
  -2  -8  -3   57.11    3.30
  -2  -8  -3   55.27    2.99
   2   8   4    7.24    1.87
   2   8   4    0.47    1.89
  -2  -8  -4    0.44    1.56
  -2  -8  -4    0.74    1.72
   2   8   5    0.98    1.77
   2   8   5    1.84    1.69
  -2  -8  -5   -0.84    2.59
  -2  -8  -5    0.66    1.64
   2   8   6   51.28    3.03
   2   8   6   63.35    3.27
  -2  -8  -6   56.29    3.34
  -2  -8  -6   53.78    3.33
   2   8   7    4.44    2.16
   2   8   7    3.25    2.03
  -2  -8  -7    3.60    2.27
  -2  -8  -7    5.36    2.11
   2   8   8  328.13    9.89
   2   8   8  317.91    7.25
  -2  -8  -8  341.36    7.59
  -2  -8  -8  341.44    7.90
   2   8   9   26.36    2.81
   2   8   9   25.18    2.99
  -2  -8  -9   29.37    5.21
  -2  -8  -9   27.94    2.94
   2   8  10   65.48    3.45
   2   8  10   56.15    3.75
  -2  -8 -10   57.68    3.44
  -2  -8 -10   52.83    6.06
   2   8  11    2.77    2.10
   2   8  11    3.83    2.32
  -2  -8 -11    1.86    2.01
  -2  -8 -11    2.85    3.94
   2   8  12   40.17    3.22
   2   8  12   35.44    3.49
  -2  -8 -12   38.48    3.13
  -2  -8 -12   39.96    6.09
   2   8  13   18.30    4.84
   2   8  13   28.23    3.43
  -2  -8 -13   25.72    3.01
  -2  -8 -13   19.23    6.01
   2   8  14  188.98    6.16
   2   8  14  201.33    9.63
  -2  -8 -14  195.23    6.07
  -2  -8 -14  191.24    7.40
   2   9  -8   55.51    4.10
  -2  -9   8   59.25    4.64
   2   9  -7   -0.05    1.98
  -2  -9   7    3.98    4.49
   2   9  -6    0.00    3.00
   2   9  -6   17.61    1.53
  -2  -9   6   15.83    3.31
  -2  -9   6   15.62    1.47
   2   9  -5   23.36    1.75
   2   9  -5   23.88    3.08
  -2  -9   5   18.52    5.34
  -2  -9   5   23.36    1.73
   2   9  -4   -0.14    2.09
   2   9  -4    1.78    1.96
  -2  -9   4    0.07    2.11
  -2  -9   4    5.03    2.49
   2   9  -3    1.50    2.12
   2   9  -3    0.33    3.33
  -2  -9   3    4.18    1.44
  -2  -9   3    0.87    4.17
   2   9  -2   12.44    1.77
   2   9  -2    1.14    2.54
  -2  -9   2   13.75    3.08
  -2  -9   2   15.00    1.90
   2   9  -1  196.19    4.75
   2   9  -1  196.12    5.77
  -2  -9   1  207.73    4.93
  -2  -9   1  207.92    6.28
   2   9   0    6.06    2.88
   2   9   0    4.63    2.33
  -2  -9   0    4.10    2.84
  -2  -9   0    5.10    4.01
   2   9   1  106.33    5.21
   2   9   1   99.07    4.13
  -2  -9  -1  106.80    3.74
  -2  -9  -1  107.62    4.63
   2   9   2   37.43    2.66
   2   9   2   31.42    3.02
  -2  -9  -2   33.27    2.71
  -2  -9  -2   37.91    3.34
   2   9   3    0.32    1.70
   2   9   3    1.02    1.84
  -2  -9  -3    2.36    1.85
  -2  -9  -3    1.70    2.21
   2   9   4   46.56    3.17
   2   9   4   40.29    3.31
  -2  -9  -4   49.70    3.28
  -2  -9  -4   51.12    3.71
   2   9   5  181.85    7.67
   2   9   5  185.86    7.75
  -2  -9  -5  195.72    5.69
   2   9   6   65.58    3.84
   2   9   6   66.31    3.76
  -2  -9  -6   73.86    6.21
  -2  -9  -6   78.26    4.26
   2   9   7  248.14    6.85
   2   9   7  242.88    6.93
  -2  -9  -7  256.15    7.15
  -2  -9  -7  242.25    6.86
   2   9   8  344.98    8.46
   2   9   8  359.27   11.40
  -2  -9  -8  368.85    9.14
  -2  -9  -8  377.82    9.10
   2   9   9    7.01    2.75
   2   9   9    6.31    2.56
  -2  -9  -9    7.46    2.67
  -2  -9  -9    6.11    2.83
   2   9  10   16.69    3.33
   2   9  10   19.20    3.05
  -2  -9 -10   16.52    3.02
  -2  -9 -10   15.98    3.27
   2   9  11    2.17    2.51
   2   9  11    3.25    2.41
  -2  -9 -11    1.76    2.78
  -2  -9 -11    3.18    2.41
   2   9  12   10.17    3.23
   2   9  12   11.96    3.06
  -2  -9 -12   10.22    2.97
  -2  -9 -12   10.01    3.40
   2  10  -4  425.21    8.26
   2  10  -4  421.38   10.30
  -2 -10   4  451.87   11.65
  -2 -10   4  434.32    9.98
   2  10  -3    6.48    1.78
   2  10  -3   -0.82    2.92
  -2 -10   3    5.65    1.79
  -2 -10   3    5.96    5.29
   2  10  -2    0.81    1.55
   2  10  -2    0.57    2.22
  -2 -10   2    2.97    1.57
  -2 -10   2   -3.07    2.73
   2  10  -1   69.61    6.36
   2  10  -1   72.50    3.34
  -2 -10   1   67.31    4.75
  -2 -10   1   73.27    4.95
   2  10   0    7.65    2.09
   2  10   0    7.05    2.74
  -2 -10   0    5.09    2.03
  -2 -10   0    4.80    3.04
   2  10   1   50.37    3.19
   2  10   1   51.64    3.83
  -2 -10  -1   57.40    3.26
  -2 -10  -1   61.31    4.35
   2  10   2   26.77    2.94
   2  10   2   33.82    3.41
  -2 -10  -2   30.31    3.79
  -2 -10  -2   28.62    4.62
   2  10   3   25.77    3.09
   2  10   3   23.85    3.44
  -2 -10  -3   22.29    3.07
  -2 -10  -3   29.58    6.03
   2  10   4  173.87    7.87
   2  10   4  163.71    5.94
  -2 -10  -4  176.62    8.05
  -2 -10  -4  171.87    6.62
   2  10   5   88.76    4.51
   2  10   5   90.46    4.55
  -2 -10  -5   91.35    4.52
  -2 -10  -5   97.59    5.12
   2  10   6   59.93    4.08
   2  10   6   59.28    4.10
  -2 -10  -6   68.26    4.20
  -2 -10  -6   73.08    4.60
   2  10   7  114.44    5.08
  -2 -10  -7  120.97    7.97
  -2 -10  -7  119.90    7.97
   2  10   8   35.56    3.56
   2  10   8   25.26    3.69
  -2 -10  -8   30.96    3.67
  -2 -10  -8   26.17    3.76
   3  -9  -9   35.54    3.68
   3  -9  -9   28.13    5.69
  -3   9   9   33.11    3.77
  -3   9   9   30.67    4.09
   3  -9  -8    4.13    4.13
   3  -9  -8    3.87    2.61
  -3   9   8    7.03    4.49
  -3   9   8    4.77    2.97
   3  -9  -7    4.30    2.58
   3  -9  -7    5.47    2.65
  -3   9   7    2.95    2.58
  -3   9   7    2.44    2.67
   3  -9  -6   80.48    4.63
   3  -9  -6   87.43    4.39
  -3   9   6   87.77    6.96
  -3   9   6   94.14    5.38
   3  -9  -5   81.81    6.48
   3  -9  -5   85.51    6.76
  -3   9   5   85.81    4.37
  -3   9   5   86.16    7.84
   3  -9  -4   11.67    2.76
   3  -9  -4    6.04    2.58
  -3   9   4   12.59    2.80
  -3   9   4   17.00    3.44
   3  -9  -3   67.66    4.16
   3  -9  -3   73.16    3.88
  -3   9   3   71.82    4.00
  -3   9   3   77.16    7.25
   3  -9  -2   59.61    3.93
   3  -9  -2   69.15    5.65
  -3   9   2   71.18    5.70
  -3   9   2   62.91    4.56
   3  -9  -1  229.43    6.54
   3  -9  -1  227.13    6.12
  -3   9   1  242.66    6.22
  -3   9   1  239.66    7.37
   3  -9   0   60.81    3.46
   3  -9   0   64.16    3.77
  -3   9   0   61.69    3.38
  -3   9   0   60.38    6.50
   3  -9   1   50.37    3.50
   3  -9   1   52.52    4.88
  -3   9  -1   55.30    3.97
  -3   9  -1   48.39    3.13
   3  -9   2   10.48    2.35
   3  -9   2    6.88    2.50
  -3   9  -2    9.22    2.24
  -3   9  -2   12.47    2.91
   3  -9   3    4.10    3.07
   3  -9   3    0.18    2.08
  -3   9  -3    0.94    3.38
  -3   9  -3    0.39    1.63
   3  -9   4  112.82    4.31
   3  -9   4  112.24    6.70
  -3   9  -4  105.91    4.86
  -3   9  -4  106.44    4.05
   3  -9   5  171.22    5.54
   3  -9   5  162.54    5.19
  -3   9  -5  171.70    5.04
  -3   9  -5  171.32    5.94
   3  -9   6   72.37    3.91
   3  -9   6   69.38    3.75
  -3   9  -6   74.25    3.58
  -3   9  -6   72.54    4.18
   3  -8 -12  142.48    9.05
   3  -8 -12  142.55    5.53
  -3   8  12  145.97    5.81
  -3   8  12  157.50    9.93
   3  -8 -11   28.73    3.43
   3  -8 -11   24.24    3.21
  -3   8  11   31.57    3.47
  -3   8  11   32.37    3.79
   3  -8 -10   -1.21    1.73
   3  -8 -10    1.31    1.78
  -3   8  10   -1.07    2.17
  -3   8  10    0.46    2.13
   3  -8  -9   56.78    3.74
   3  -8  -9   49.66    5.85
  -3   8   9   66.64    4.11
  -3   8   9   60.70    6.44
   3  -8  -8   50.51    3.58
   3  -8  -8   50.01    3.71
  -3   8   8   55.66    3.86
  -3   8   8   59.10    6.24
   3  -8  -7   12.87    2.89
   3  -8  -7   17.74    2.92
  -3   8   7   16.50    4.86
  -3   8   7   21.52    3.45
   3  -8  -6   86.04    3.97
   3  -8  -6   83.77    4.02
  -3   8   6   93.89    4.19
  -3   8   6   92.02    4.57
   3  -8  -5  115.97    6.14
   3  -8  -5  112.39    4.41
  -3   8   5  125.17    4.50
  -3   8   5  121.86    4.92
   3  -8  -4   70.85    3.68
   3  -8  -4   72.87    3.40
  -3   8   4   70.48    5.31
  -3   8   4   78.23    4.16
   3  -8  -3    3.85    1.89
   3  -8  -3    3.57    2.16
  -3   8   3   -0.08    1.83
  -3   8   3    4.66    2.26
   3  -8  -2   45.67    3.19
   3  -8  -2   50.01    2.87
  -3   8   2   48.51    2.87
  -3   8   2   45.82    3.51
   3  -8  -1   42.77    3.15
   3  -8  -1   52.89    4.23
  -3   8   1   45.63    3.36
  -3   8   1   41.19    2.75
   3  -8   0    1.52    2.87
   3  -8   0    0.59    1.56
  -3   8   0    1.11    1.62
  -3   8   0    1.64    2.07
   3  -8   1  151.62    4.79
   3  -8   1  156.00    4.43
  -3   8  -1  151.74    5.10
  -3   8  -1  150.68    4.19
   3  -8   2   93.14    5.05
   3  -8   2   91.73    3.80
  -3   8  -2   90.94    3.39
  -3   8  -2   99.92    6.27
   3  -8   3   36.97    2.63
   3  -8   3   42.14    4.43
  -3   8  -3   40.28    3.20
  -3   8  -3   34.47    3.80
   3  -8   4    0.03    1.82
   3  -8   4    4.08    1.59
  -3   8  -4    3.49    1.61
  -3   8  -4    3.03    2.04
   3  -8   5   -0.13    1.73
   3  -8   5    4.24    2.50
  -3   8  -5    1.48    1.54
  -3   8  -5    3.46    2.01
   3  -8   6   22.26    2.48
   3  -8   6   19.50    2.23
  -3   8  -6   18.91    2.11
  -3   8  -6   20.78    4.11
   3  -8   7    0.27    2.01
   3  -8   7   12.18    2.98
  -3   8  -7    0.64    3.79
  -3   8  -7   17.41    2.04
   3  -8   8   -0.10    1.85
   3  -8   8    4.66    1.79
  -3   8  -8   -0.26    1.98
  -3   8  -8    9.89    2.74
   3  -8   9  143.30    4.44
   3  -8   9  147.54    6.19
  -3   8  -9  141.14    4.55
  -3   8  -9  137.85    5.61
   3  -7 -14   57.39    6.52
   3  -7 -14   49.56    3.44
  -3   7  14   60.47    3.80
  -3   7  14   66.99    7.76
   3  -7 -13  186.47    6.23
   3  -7 -13  188.14    5.67
  -3   7  13  207.21    6.03
  -3   7  13  197.09    7.17
   3  -7 -12   87.81    4.56
   3  -7 -12   89.27    3.90
  -3   7  12  102.35    4.26
  -3   7  12   97.58    5.05
   3  -7 -11   41.68    3.50
   3  -7 -11   39.29    3.04
  -3   7  11   48.16    3.39
  -3   7  11   44.07    3.83
   3  -7 -10  137.19    6.50
   3  -7 -10  142.34    7.14
  -3   7  10  141.35    6.95
  -3   7  10  145.09    7.62
   3  -7  -9   43.95    4.63
   3  -7  -9   35.22    3.12
  -3   7   9   34.36    3.11
  -3   7   9   34.19    3.26
   3  -7  -8  218.52    5.68
   3  -7  -8  210.54    5.69
  -3   7   8  226.21    6.09
  -3   7   8  221.98    8.21
   3  -7  -7    3.10    1.92
   3  -7  -7    2.45    1.95
  -3   7   7    5.04    2.12
  -3   7   7    3.57    2.27
   3  -7  -6    6.54    3.28
   3  -7  -6    8.44    2.12
  -3   7   6    6.06    2.15
  -3   7   6    6.63    3.70
   3  -7  -5    4.06    1.79
   3  -7  -5    3.59    1.89
  -3   7   5    5.05    1.87
  -3   7   5    1.73    2.14
   3  -7  -4    0.90    1.47
   3  -7  -4   -0.06    1.61
  -3   7   4   -0.67    1.44
  -3   7   4    0.45    1.68
   3  -7  -3    3.84    1.69
   3  -7  -3    3.58    3.14
  -3   7   3    3.85    3.68
  -3   7   3    5.65    1.79
   3  -7  -2  161.98    4.64
   3  -7  -2  168.98    4.27
  -3   7   2  171.39    4.33
  -3   7   2  173.44    5.08
   3  -7  -1    3.51    2.50
   3  -7  -1    2.27    1.82
  -3   7   1    3.40    3.39
  -3   7   1    3.70    1.64
   3  -7   0  287.48    6.31
   3  -7   0  298.82    7.29
  -3   7   0  300.17    5.88
  -3   7   0  294.69    6.65
   3  -7   1   60.09    2.91
   3  -7   1   56.78    2.54
  -3   7  -1   61.11    2.56
  -3   7  -1   63.82    4.83
   3  -7   2   16.44    2.13
   3  -7   2   19.32    1.84
  -3   7  -2   17.80    2.31
  -3   7  -2   14.74    2.82
   3  -7   3   13.24    2.07
   3  -7   3   13.78    1.77
  -3   7  -3   19.06    1.79
  -3   7  -3   13.99    2.31
   3  -7   4  238.78    6.29
   3  -7   4  236.02    5.52
  -3   7  -4  242.83    4.99
  -3   7  -4  236.90    7.43
   3  -7   5  104.05    3.15
   3  -7   5  103.26    3.61
  -3   7  -5  106.16    4.30
  -3   7  -5  106.29    3.66
   3  -7   6  100.57    3.50
   3  -7   6   96.09    3.11
  -3   7  -6   98.27    3.55
  -3   7  -6   94.16    2.93
   3  -7   7   82.01    3.28
   3  -7   7   85.87    4.25
  -3   7  -7   80.66    3.31
  -3   7  -7   76.39    2.75
   3  -7   8    2.54    1.39
   3  -7   8   -0.60    1.54
  -3   7  -8    0.22    1.49
  -3   7  -8    0.57    1.98
   3  -7   9  191.55    5.99
   3  -7   9  180.90    4.83
  -3   7  -9  183.31    4.81
  -3   7  -9  182.15    4.40
   3  -7  10   -0.34    1.74
   3  -7  10    7.54    1.62
  -3   7 -10    6.57    1.52
  -3   7 -10    0.13    1.77
   3  -7  11   64.02    2.87
   3  -7  11   60.04    2.93
   3  -7  11   59.03    2.89
  -3   7 -11   64.18    2.98
  -3   7 -11   56.06    2.60
  -3   7 -11   57.77    2.78
   3  -6 -15   50.01    3.88
   3  -6 -15   42.30    2.87
  -3   6  15   55.52    3.14
  -3   6  15   47.00    4.50
   3  -6 -14    6.91    2.89
   3  -6 -14   11.15    2.09
  -3   6  14   10.75    2.26
  -3   6  14    9.09    3.24
   3  -6 -13   39.53    5.29
   3  -6 -13   37.45    2.65
  -3   6  13   37.91    2.77
  -3   6  13   34.67    3.73
   3  -6 -12   19.75    2.81
   3  -6 -12   24.12    2.32
  -3   6  12   25.19    3.14
  -3   6  12   22.76    2.52
   3  -6 -11    0.06    1.88
   3  -6 -11    1.16    1.52
  -3   6  11   -0.38    1.38
  -3   6  11    1.41    2.74
   3  -6 -10   32.37    2.54
   3  -6 -10   34.85    2.89
  -3   6  10   34.64    2.71
  -3   6  10   30.75    3.10
   3  -6  -9   85.85    3.30
   3  -6  -9   89.57    5.28
  -3   6   9   92.21    3.67
  -3   6   9   89.33    3.81
   3  -6  -8  237.80    7.04
   3  -6  -8  237.32    5.59
  -3   6   8  256.72    5.89
  -3   6   8  250.01    5.97
   3  -6  -7   21.85    2.24
   3  -6  -7   22.26    2.16
  -3   6   7   22.71    2.45
  -3   6   7   25.18    3.86
   3  -6  -6    1.11    1.42
   3  -6  -6    0.43    1.41
  -3   6   6    0.56    1.71
  -3   6   6    2.21    1.55
   3  -6  -5  149.77    3.94
   3  -6  -5  153.25    4.05
  -3   6   5  153.30    4.06
  -3   6   5  160.79    4.48
   3  -6  -4  321.93    6.35
   3  -6  -4  322.19    6.65
  -3   6   4  343.88    8.51
  -3   6   4  344.63    7.17
   3  -6  -3 4171.41   69.49
   3  -6  -3 4161.34   70.09
  -3   6   3 4347.56   75.76
  -3   6   3 4282.48   76.58
   3  -6  -2  801.27   15.16
   3  -6  -2  811.39   13.79
  -3   6   2  823.35   15.66
  -3   6   2  830.49   14.56
   3  -6  -1  716.64   12.82
   3  -6  -1  709.77   13.66
  -3   6   1  721.42   11.39
  -3   6   1  705.51   11.99
   3  -6   0   57.51    2.70
   3  -6   0   64.31    3.32
  -3   6   0   71.50    2.40
  -3   6   0   65.21    2.96
   3  -6   1   14.98    1.90
   3  -6   1   15.68    1.56
  -3   6  -1   19.51    1.54
  -3   6  -1   14.02    2.04
   3  -6   2  126.47    3.55
   3  -6   2  122.41    3.02
  -3   6  -2  123.55    3.63
  -3   6  -2  129.95    3.07
   3  -6   3  171.04    3.71
   3  -6   3  158.81    5.77
  -3   6  -3  172.15    3.67
  -3   6  -3  167.47    4.45
   3  -6   4  128.34    3.24
   3  -6   4  142.06    5.34
  -3   6  -4  135.22    3.25
  -3   6  -4  140.86    3.89
   3  -6   5  280.56    5.78
   3  -6   5  281.39    5.18
  -3   6  -5  281.14    5.07
  -3   6  -5  270.37    7.39
   3  -6   6  402.08    6.87
   3  -6   6  395.31    7.45
  -3   6  -6  392.29    7.40
  -3   6  -6  403.94    6.68
   3  -6   7   18.60    2.53
   3  -6   7   20.92    2.05
  -3   6  -7   23.33    2.03
  -3   6  -7   20.86    1.65
   3  -6   8   24.12    1.70
   3  -6   8   23.51    2.00
  -3   6  -8   22.94    1.63
  -3   6  -8   25.74    2.01
   3  -6   9    4.97    1.34
   3  -6   9    4.04    2.50
  -3   6  -9    4.54    1.23
  -3   6  -9    0.49    1.50
   3  -6  10    1.30    1.14
   3  -6  10    0.22    2.05
   3  -6  10   -0.55    1.12
  -3   6 -10   -0.38    1.28
  -3   6 -10   -1.86    1.78
  -3   6 -10   -0.21    1.29
   3  -6  11  205.00    4.55
   3  -6  11  200.18    4.34
   3  -6  11  203.59    4.81
  -3   6 -11  199.15    4.40
  -3   6 -11  201.27    4.75
  -3   6 -11  194.45    4.55
   3  -6  12  196.29    4.55
   3  -6  12  184.82    4.31
   3  -6  12  182.50    4.63
  -3   6 -12  180.92    4.41
  -3   6 -12  187.05    4.43
  -3   6 -12  185.17    4.61
   3  -6  13    1.58    1.47
   3  -6  13    1.82    1.38
  -3   6 -13   -0.26    1.35
  -3   6 -13    1.94    1.39
   3  -5 -16    1.47    2.77
   3  -5 -16    8.40    2.68
  -3   5  16    3.48    3.09
  -3   5  16    6.51    1.71
   3  -5 -15   66.42    4.06
   3  -5 -15   57.97    2.70
  -3   5  15   56.27    2.80
  -3   5  15   62.72    4.42
   3  -5 -14  371.33    8.57
   3  -5 -14  359.61    7.03
  -3   5  14  381.94    7.39
  -3   5  14  388.08    9.23
   3  -5 -13  176.03    5.30
   3  -5 -13  168.04    4.25
  -3   5  13  176.75    4.36
  -3   5  13  175.78    8.10
   3  -5 -12   86.79    3.85
   3  -5 -12  104.25    3.19
  -3   5  12  100.09    3.34
  -3   5  12   98.11    6.38
   3  -5 -11   19.06    2.48
   3  -5 -11   24.87    1.97
  -3   5  11   26.91    2.18
  -3   5  11   21.79    2.76
   3  -5 -10   42.70    2.87
   3  -5 -10   47.69    2.31
  -3   5  10   49.21    2.55
  -3   5  10   50.29    3.08
   3  -5  -9   26.95    2.05
   3  -5  -9   27.95    2.48
  -3   5   9   26.67    2.25
  -3   5   9   24.80    2.55
   3  -5  -8   49.27    2.37
   3  -5  -8   51.40    4.02
  -3   5   8   49.82    2.81
  -3   5   8   55.10    2.64
   3  -5  -7   12.36    2.68
   3  -5  -7   11.14    1.80
  -3   5   7    9.76    1.90
  -3   5   7   12.06    1.89
   3  -5  -6    9.78    1.70
   3  -5  -6   10.93    1.69
  -3   5   6    9.96    1.88
  -3   5   6   10.88    1.79
   3  -5  -5  281.88    5.43
   3  -5  -5  279.46    5.28
  -3   5   5  287.74    5.51
  -3   5   5  291.40    5.77
   3  -5  -4  304.33    5.56
   3  -5  -4  304.68    5.74
  -3   5   4  304.45    6.04
  -3   5   4  307.63    5.76
   3  -5  -3 1214.04   18.33
   3  -5  -3 1221.59   18.89
  -3   5   3 1268.71   19.17
  -3   5   3 1246.27   19.26
   3  -5  -2 1627.53   24.30
   3  -5  -2 1632.39   25.04
  -3   5   2 1686.68   25.22
  -3   5   2 1617.35   24.88
   3  -5  -1   64.76    2.17
   3  -5  -1   58.11    2.47
  -3   5   1   60.76    2.65
  -3   5   1   63.42    2.20
   3  -5   0  143.31    3.42
   3  -5   0  139.06    2.93
  -3   5   0  141.26    3.59
  -3   5   0  147.21    3.02
   3  -5   1  172.79    3.75
   3  -5   1  168.38    3.31
  -3   5  -1  166.26    5.35
  -3   5  -1  172.81    3.33
   3  -5   2  450.08    7.84
   3  -5   2  454.98    7.61
  -3   5  -2  458.75    7.01
  -3   5  -2  447.63    7.72
   3  -5   3  269.27    5.47
   3  -5   3  281.03    5.30
  -3   5  -3  282.39    4.63
  -3   5  -3  268.43    6.62
   3  -5   4   71.87    2.63
   3  -5   4   73.94    2.02
  -3   5  -4   76.57    2.89
  -3   5  -4   74.33    2.68
   3  -5   5    1.48    0.89
   3  -5   5    1.56    1.27
  -3   5  -5    1.04    1.37
  -3   5  -5    0.99    1.99
   3  -5   6    2.14    0.94
   3  -5   6    2.22    1.29
  -3   5  -6    2.16    1.29
  -3   5  -6    1.30    0.88
   3  -5   7   19.39    2.04
   3  -5   7   17.26    1.73
  -3   5  -7   16.96    1.74
  -3   5  -7   18.70    1.27
   3  -5   8   -0.38    0.79
   3  -5   8    0.78    1.04
  -3   5  -8    0.49    1.49
  -3   5  -8    1.92    1.24
   3  -5   9   14.25    1.75
   3  -5   9   15.16    1.36
  -3   5  -9   13.75    1.69
  -3   5  -9   13.80    1.31
   3  -5  10   16.81    1.44
   3  -5  10   15.12    1.75
   3  -5  10   11.12    2.25
  -3   5 -10   12.74    2.12
  -3   5 -10   10.32    2.64
  -3   5 -10   14.50    1.68
   3  -5  11  139.04    3.28
   3  -5  11  138.37    3.13
   3  -5  11  143.53    4.98
  -3   5 -11  133.77    4.74
  -3   5 -11  136.52    3.18
  -3   5 -11  135.51    4.70
   3  -5  12   57.56    3.16
   3  -5  12   50.79    2.05
  -3   5 -12   52.40    3.47
  -3   5 -12   52.80    2.41
   3  -5  13   25.69    1.87
   3  -5  13   24.50    1.77
  -3   5 -13   22.68    1.90
  -3   5 -13   23.71    1.92
   3  -5  14   53.96    2.36
   3  -5  14   54.90    2.41
  -3   5 -14   50.35    2.53
  -3   5 -14   55.46    2.46
   3  -5  15   73.97    2.71
   3  -5  15   82.04    2.92
  -3   5 -15   76.87    2.80
  -3   5 -15   78.51    2.86
   3  -4 -17    3.26    2.53
   3  -4 -17    2.05    1.37
  -3   4  17    3.75    2.94
   3  -4 -16  271.00    6.63
   3  -4 -16  277.19    7.37
  -3   4  16  273.53    5.35
  -3   4  16  275.97    7.82
   3  -4 -15  111.78    3.11
   3  -4 -15  113.63    4.66
  -3   4  15  114.19    3.14
  -3   4  15  115.60    5.03
   3  -4 -14   14.66    2.60
   3  -4 -14    9.62    1.57
  -3   4  14    8.85    2.84
  -3   4  14   13.42    1.64
   3  -4 -13   47.60    3.22
   3  -4 -13   48.35    2.15
  -3   4  13   48.57    3.42
   3  -4 -12  120.57    4.02
   3  -4 -12  120.74    3.06
  -3   4  12  125.85    3.21
  -3   4  12  126.62    4.41
   3  -4 -11   36.51    2.69
   3  -4 -11   41.05    1.94
  -3   4  11   50.37    2.89
  -3   4  11   41.16    2.12
   3  -4 -10  154.22    4.17
   3  -4 -10  159.54    3.54
  -3   4  10  166.26    4.49
  -3   4  10  164.56    3.76
   3  -4  -9   85.61    4.34
   3  -4  -9   81.66    2.47
  -3   4   9   82.92    3.15
  -3   4   9   89.95    2.75
   3  -4  -8  364.77    6.54
   3  -4  -8  354.73    6.03
  -3   4   8  377.54    7.81
  -3   4   8  368.20    6.79
   3  -4  -7  193.43    4.07
   3  -4  -7  189.90    3.76
  -3   4   7  198.73    4.37
  -3   4   7  205.57    5.52
   3  -4  -6  149.70    3.25
   3  -4  -6  151.96    3.43
  -3   4   6  156.73    3.59
  -3   4   6  151.69    3.52
   3  -4  -5   43.64    1.96
   3  -4  -5   40.99    2.82
  -3   4   5   48.12    2.15
  -3   4   5   48.26    3.16
   3  -4  -4   40.51    1.75
   3  -4  -4   38.73    1.83
  -3   4   4   39.20    1.99
  -3   4   4   38.89    2.81
   3  -4  -3   67.47    2.05
   3  -4  -3   64.32    2.11
  -3   4   3   69.41    2.35
  -3   4   3   74.63    3.11
   3  -4  -2  395.51    6.00
   3  -4  -2  397.55    6.36
  -3   4   2  400.19    6.56
  -3   4   2  412.38    6.26
   3  -4  -1   28.42    1.43
   3  -4  -1   33.31    1.76
  -3   4   1   30.02    2.24
  -3   4   1   29.71    1.93
   3  -4   0  315.05    5.36
   3  -4   0  316.78    5.65
  -3   4   0  323.37    4.91
  -3   4   0  322.65    6.84
   3  -4   1  671.46    9.32
   3  -4   1  668.82   10.05
  -3   4  -1  695.69    9.59
  -3   4  -1  671.35   10.18
   3  -4   2 1072.99   14.70
   3  -4   2 1095.86   15.98
  -3   4  -2 1107.60   15.10
  -3   4  -2 1098.85   16.30
   3  -4   3   59.04    2.09
   3  -4   3   57.70    2.14
  -3   4  -3   53.47    2.07
  -3   4  -3   59.85    2.10
   3  -4   4   48.18    1.94
   3  -4   4   46.53    1.37
  -3   4  -4   48.64    1.36
  -3   4  -4   46.27    1.98
   3  -4   5  182.82    3.70
   3  -4   5  186.88    3.73
  -3   4  -5  169.45    4.83
  -3   4  -5  190.84    3.03
   3  -4   6  271.37    4.91
   3  -4   6  276.56    5.07
  -3   4  -6  279.28    4.19
  -3   4  -6  264.18    4.94
   3  -4   7 1609.15   23.05
   3  -4   7 1649.49   25.46
  -3   4  -7 1594.94   24.67
  -3   4  -7 1657.32   23.55
   3  -4   8   71.26    2.66
   3  -4   8   70.99    1.94
  -3   4  -8   70.53    3.83
  -3   4  -8   69.40    1.90
   3  -4   9 1103.37   17.00
   3  -4   9 1118.03   17.54
   3  -4   9 1102.64   15.81
  -3   4  -9 1116.51   16.01
  -3   4  -9 1096.03   17.06
  -3   4  -9 1089.51   17.20
   3  -4  10  401.44    6.17
   3  -4  10  400.96    7.07
   3  -4  10  385.51    5.94
  -3   4 -10  382.13    6.73
  -3   4 -10  398.73    6.15
  -3   4 -10  385.80    6.79
   3  -4  11   -0.03    0.84
   3  -4  11    1.35    0.86
  -3   4 -11    0.39    1.09
  -3   4 -11    0.97    1.76
   3  -4  12   36.06    2.46
   3  -4  12   32.38    2.35
  -3   4 -12   34.74    2.91
  -3   4 -12   32.60    1.91
   3  -4  13   85.53    3.36
   3  -4  13   86.92    2.48
  -3   4 -13   95.93    4.01
  -3   4 -13   83.28    2.83
   3  -4  14    0.02    0.99
   3  -4  14   -0.41    1.54
  -3   4 -14    0.30    1.18
  -3   4 -14   -0.81    1.15
   3  -4  15  210.73    4.51
   3  -4  15  198.76    5.41
  -3   4 -15  205.32    4.60
  -3   4 -15  192.86    4.49
   3  -4  16   92.45    3.02
   3  -4  16   89.77    4.06
  -3   4 -16   85.08    2.91
  -3   4 -16   85.91    4.15
   3  -3 -17  414.78    9.73
  -3   3  17  422.44   13.04
  -3   3  17  407.57    9.78
   3  -3 -16   12.28    1.32
   3  -3 -16    8.99    2.68
  -3   3  16    8.14    2.82
   3  -3 -15  284.90    4.94
   3  -3 -15  281.69    6.94
  -3   3  15  280.82    4.89
  -3   3  15  292.82    7.37
   3  -3 -14   37.89    3.06
   3  -3 -14   35.98    2.51
  -3   3  14   42.42    3.34
  -3   3  14   37.53    1.75
   3  -3 -13    3.57    2.07
   3  -3 -13    5.43    1.10
  -3   3  13    4.35    2.17
  -3   3  13    4.06    1.79
   3  -3 -12  107.59    2.58
   3  -3 -12  105.86    3.79
  -3   3  12  112.67    2.64
  -3   3  12  106.36    3.96
   3  -3 -11  123.30    5.40
   3  -3 -11  127.06    2.79
  -3   3  11  127.65    2.85
  -3   3  11  119.59    3.98
   3  -3 -10   -0.18    1.28
   3  -3 -10   -0.13    0.81
  -3   3  10   -0.62    1.47
  -3   3  10   -1.09    1.01
   3  -3  -9    6.64    1.64
   3  -3  -9    9.02    1.14
  -3   3   9   11.32    1.82
  -3   3   9    7.54    1.30
   3  -3  -8  383.59    5.91
   3  -3  -8  393.01    6.65
  -3   3   8  400.34    8.49
  -3   3   8  402.58    7.54
   3  -3  -7   36.10    1.79
   3  -3  -7   35.31    1.50
  -3   3   7   40.58    1.75
  -3   3   7   39.71    2.01
   3  -3  -6    1.21    0.99
   3  -3  -6    0.40    1.34
  -3   3   6    0.14    1.02
  -3   3   6    0.69    0.90
   3  -3  -5  156.04    3.11
   3  -3  -5  161.83    3.08
  -3   3   5  163.14    3.31
  -3   3   5  166.37    3.26
   3  -3  -4 1847.53   27.65
   3  -3  -4 1844.61   26.51
  -3   3   4 1874.53   27.12
  -3   3   4 1896.41   27.32
   3  -3  -3 2846.28   41.91
   3  -3  -3 2829.07   42.05
  -3   3   3 2919.18   43.23
  -3   3   3 2905.77   43.39
   3  -3  -2  118.12    2.26
   3  -3  -2  118.49    2.53
  -3   3   2  121.20    2.68
  -3   3   2  121.14    2.36
   3  -3  -1  218.23    3.94
   3  -3  -1  219.78    3.74
  -3   3   1  230.12    3.47
  -3   3   1  224.01    4.83
   3  -3   0    2.40    0.67
   3  -3   0    3.21    0.98
  -3   3   0    2.39    0.65
  -3   3   0    1.97    1.58
   3  -3   1  139.69    2.77
   3  -3   1  140.80    2.83
  -3   3  -1  141.86    2.24
  -3   3  -1  141.08    2.91
   3  -3   2   60.66    1.91
   3  -3   2   59.85    1.75
  -3   3  -2   55.58    1.88
  -3   3  -2   60.83    1.71
   3  -3   3  372.97    4.82
   3  -3   3  380.88    5.94
  -3   3  -3  373.72    5.87
  -3   3  -3  392.22    5.46
   3  -3   4  101.14    1.69
   3  -3   4  104.16    2.48
  -3   3  -4  101.89    3.50
  -3   3  -4  109.32    2.19
   3  -3   5   21.41    0.83
   3  -3   5   20.32    1.46
  -3   3  -5   20.54    0.79
  -3   3  -5   20.96    1.49
   3  -3   6  290.03    3.91
   3  -3   6  296.48    5.04
  -3   3  -6  295.71    3.91
  -3   3  -6  287.93    5.94
   3  -3   7  433.27    5.77
   3  -3   7  436.87    7.09
  -3   3  -7  420.86    6.91
  -3   3  -7  445.85    5.88
   3  -3   8 3751.63   58.08
   3  -3   8 3659.50   55.40
   3  -3   8 3720.69   60.03
  -3   3  -8 3824.59   57.97
  -3   3  -8 3625.23   58.83
  -3   3  -8 3647.58   58.80
   3  -3   9  521.19    7.94
   3  -3   9  534.11   10.14
   3  -3   9  517.45    7.98
  -3   3  -9  527.63    8.54
  -3   3  -9  507.15    9.67
   3  -3  10   82.50    2.50
   3  -3  10   86.50    1.85
  -3   3 -10   86.02    3.61
  -3   3 -10   83.49    2.54
   3  -3  11  135.49    2.61
   3  -3  11  131.69    2.52
  -3   3 -11  123.77    3.10
  -3   3 -11  133.56    3.14
   3  -3  12  158.73    2.99
   3  -3  12  162.09    3.84
  -3   3 -12  163.92    3.65
  -3   3 -12  162.62    3.71
   3  -3  13  343.18    5.59
   3  -3  13  348.92    5.70
  -3   3 -13  343.02    6.28
  -3   3 -13  349.27    6.34
   3  -3  14   43.96    1.83
   3  -3  14   52.09    1.86
  -3   3 -14   45.76    2.11
  -3   3 -14   45.17    2.20
   3  -3  15   29.29    1.74
   3  -3  15   29.24    1.75
  -3   3 -15   28.43    1.96
  -3   3 -15   30.97    2.95
   3  -3  16    0.77    1.06
   3  -3  16    0.17    1.07
  -3   3 -16    0.33    1.27
  -3   3 -16    2.20    1.24
  -3   3 -17   10.44    2.55
  -3   3 -17   12.11    1.64
   3  -2 -18   42.68    4.22
  -3   2  18   36.27    3.97
  -3   2  18   35.01    3.66
   3  -2 -17   25.43    3.39
  -3   2  17   25.51    3.58
  -3   2  17   25.48    3.27
   3  -2 -16   92.76    4.31
  -3   2  16   84.78    4.36
  -3   2  16   87.07    4.29
   3  -2 -15  162.57    5.20
   3  -2 -15  161.99    2.87
  -3   2  15  165.66    7.60
  -3   2  15  156.54    3.60
  -3   2  15  163.20    5.19
   3  -2 -14  222.68    3.63
   3  -2 -14  226.16    5.74
  -3   2  14  243.94    6.04
  -3   2  14  223.08    3.59
  -3   2  14  234.46    5.88
   3  -2 -13   83.66    3.45
   3  -2 -13   86.97    1.95
  -3   2  13   85.13    3.65
  -3   2  13   88.87    1.98
   3  -2 -12  379.37    9.08
   3  -2 -12  376.48    5.51
  -3   2  12  379.66    7.61
  -3   2  12  391.20    6.46
   3  -2 -11  538.10    9.51
   3  -2 -11  536.14    7.61
  -3   2  11  546.74    9.74
  -3   2  11  546.03    7.70
   3  -2 -10   86.53    1.92
   3  -2 -10   86.35    4.38
  -3   2  10   91.90    3.21
  -3   2  10   90.71    2.08
   3  -2  -9   31.13    1.24
   3  -2  -9   35.57    2.02
  -3   2   9   31.09    2.17
  -3   2   9   32.69    1.39
   3  -2  -8    6.82    1.38
   3  -2  -8    8.30    1.35
  -3   2   8   14.23    1.61
  -3   2   8    8.93    1.65
   3  -2  -7  229.02    4.16
   3  -2  -7  231.70    3.55
  -3   2   7  244.29    4.49
  -3   2   7  246.43    3.91
   3  -2  -6   56.97    1.49
   3  -2  -6   54.60    1.84
  -3   2   6   57.26    1.60
  -3   2   6   55.29    2.87
   3  -2  -5   52.02    1.72
   3  -2  -5   55.77    1.46
  -3   2   5   51.99    1.74
  -3   2   5   55.34    1.56
   3  -2  -4 2347.09   34.67
   3  -2  -4 2383.62   33.99
  -3   2   4 2467.54   35.52
  -3   2   4 2451.33   35.05
   3  -2  -3 3080.73   45.93
   3  -2  -3 3125.49   46.84
  -3   2   3 3323.45   50.01
  -3   2   3 3262.94   48.30
   3  -2  -2  153.59    2.99
   3  -2  -2  154.68    3.41
  -3   2   2  157.40    2.53
  -3   2   2  160.41    2.81
   3  -2  -1  219.17    3.01
   3  -2  -1  220.17    3.45
  -3   2   1  229.47    3.14
  -3   2   1  223.25    3.52
   3  -2   0    1.30    0.47
   3  -2   0    0.83    0.78
  -3   2   0    1.36    0.50
  -3   2   0    3.28    0.85
   3  -2   1  175.18    2.26
   3  -2   1  183.21    3.91
  -3   2  -1  184.26    2.70
  -3   2  -1  181.85    3.13
   3  -2   2  485.96    5.62
   3  -2   2  491.77    7.87
  -3   2  -2  493.22    7.06
  -3   2  -2  512.16    6.23
   3  -2   3 3537.95   49.59
   3  -2   3 3461.61   52.21
  -3   2  -3 3608.59   50.04
  -3   2  -3 3434.76   51.96
   3  -2   4   68.65    1.88
   3  -2   4   67.11    1.28
  -3   2  -4   65.41    1.90
  -3   2  -4   65.85    1.20
   3  -2   5  448.59    5.47
   3  -2   5  469.34    6.83
  -3   2  -5  468.99    5.62
  -3   2  -5  451.97    6.68
   3  -2   6   16.47    0.80
   3  -2   6   17.25    1.27
   3  -2   6   15.20    0.56
  -3   2  -6   16.83    0.83
  -3   2  -6   14.64    1.28
  -3   2  -6   17.43    1.28
   3  -2   7  301.31    4.11
   3  -2   7  314.06    5.13
   3  -2   7  301.43    4.02
  -3   2  -7  296.46    5.83
  -3   2  -7  296.11    4.85
   3  -2   8   49.40    1.89
   3  -2   8   46.82    1.04
   3  -2   8   46.30    1.05
  -3   2  -8   44.41    1.81
  -3   2  -8   43.35    1.78
   3  -2   9    2.60    0.92
   3  -2   9    1.89    0.59
  -3   2  -9    2.68    1.11
  -3   2  -9    2.51    1.16
   3  -2  10   17.88    0.91
   3  -2  10   19.65    0.91
  -3   2 -10   17.56    1.49
  -3   2 -10   17.96    1.47
   3  -2  11  116.23    2.75
   3  -2  11  118.70    2.19
  -3   2 -11  115.51    2.87
  -3   2 -11  111.98    2.82
   3  -2  12  203.39    4.10
   3  -2  12  205.16    3.38
  -3   2 -12  196.35    4.07
  -3   2 -12  196.35    4.01
   3  -2  13   81.16    2.01
   3  -2  13   86.12    2.80
  -3   2 -13   75.93    2.54
  -3   2 -13   84.26    3.50
   3  -2  14    0.03    0.72
   3  -2  14   -0.01    1.13
  -3   2 -14   -1.88    1.17
  -3   2 -14    0.03    1.10
   3  -2  15   28.54    2.35
   3  -2  15   28.20    1.57
  -3   2 -15   30.10    1.88
  -3   2 -15   25.34    1.81
   3  -2  16   85.01    2.55
   3  -2  16   86.29    3.45
  -3   2 -16   82.97    3.90
  -3   2 -16   85.36    3.84
   3  -2  17  105.86    4.08
   3  -2  17  105.79    2.96
  -3   2 -17  109.48    4.62
  -3   2 -17  109.78    3.28
  -3   1  18   11.74    3.12
  -3   1  18   12.09    2.96
  -3   1  17  237.34    9.56
  -3   1  17  249.46    9.47
   3  -1 -16  244.87    7.01
  -3   1  16  234.35    6.61
  -3   1  16  232.48    6.39
   3  -1 -15   17.64    2.82
  -3   1  15   19.61    2.71
  -3   1  15   16.30    2.60
   3  -1 -14   49.84    3.03
   3  -1 -14   50.27    1.51
  -3   1  14   48.26    4.90
  -3   1  14   48.56    1.52
  -3   1  14   47.88    3.10
   3  -1 -13   29.96    2.63
   3  -1 -13   29.89    0.92
  -3   1  13   33.86    2.58
  -3   1  13   31.94    0.96
  -3   1  13   33.87    2.75
   3  -1 -12   -0.01    1.47
   3  -1 -12    0.47    0.47
  -3   1  12    0.03    0.49
  -3   1  12    0.74    1.45
  -3   1  12    3.42    1.51
   3  -1 -11   66.01    1.78
   3  -1 -11   64.62    2.85
  -3   1  11   66.44    1.39
  -3   1  11   65.76    2.90
  -3   1  11   66.28    2.95
   3  -1 -10  833.31   10.69
   3  -1 -10  835.86   14.81
  -3   1  10  870.89   11.19
  -3   1  10  857.95   15.53
   3  -1  -9  442.09    7.33
   3  -1  -9  449.84    5.77
  -3   1   9  476.99    6.73
  -3   1   9  446.05    7.51
   3  -1  -8  577.08    9.90
   3  -1  -8  580.33    7.35
  -3   1   8  617.09    7.89
  -3   1   8  592.72    9.21
   3  -1  -7  497.35    6.32
   3  -1  -7  502.69    7.58
  -3   1   7  527.89    6.76
  -3   1   7  515.33    7.81
   3  -1  -6  404.30    5.66
   3  -1  -6  405.42    6.05
  -3   1   6  426.93    6.05
  -3   1   6  425.07    6.34
   3  -1  -5  186.38    2.64
   3  -1  -5  180.18    3.05
  -3   1   5  190.09    2.74
  -3   1   5  190.34    4.07
   3  -1  -4  924.74   12.30
   3  -1  -4  940.37   12.05
  -3   1   4  986.35   12.68
  -3   1   4  975.79   13.12
   3  -1  -3  228.17    3.31
   3  -1  -3  229.70    3.24
  -3   1   3  234.00    3.34
  -3   1   3  241.18    3.49
   3  -1  -2 2423.14   33.78
   3  -1  -2 2414.96   33.05
  -3   1   2 2502.88   34.48
  -3   1   2 2506.98   35.09
   3  -1  -1  572.52    6.93
   3  -1  -1  577.02    7.58
  -3   1   1  594.66    7.65
  -3   1   1  574.92    8.32
   3  -1   0  118.36    2.20
   3  -1   0  119.96    1.92
  -3   1   0  120.45    2.25
  -3   1   0  124.95    1.65
   3  -1   1   55.90    0.80
   3  -1   1   56.66    1.57
  -3   1  -1   58.09    1.64
  -3   1  -1   62.83    0.89
   3  -1   2  510.76    5.21
   3  -1   2  510.89    6.99
  -3   1  -2  532.10    5.47
  -3   1  -2  515.63    7.12
   3  -1   3  441.29    4.28
   3  -1   3  424.81    6.01
  -3   1  -3  428.25    6.04
  -3   1  -3  438.31    4.22
   3  -1   4   31.45    0.32
   3  -1   4   31.16    1.35
  -3   1  -4   31.77    2.10
  -3   1  -4   35.33    1.41
   3  -1   5    3.07    0.17
   3  -1   5    3.56    0.24
   3  -1   5    3.81    0.95
  -3   1  -5    2.98    0.92
  -3   1  -5    2.39    0.92
   3  -1   6  588.63    6.41
   3  -1   6  611.41    6.63
   3  -1   6  627.20    8.99
  -3   1  -6  597.35    8.61
  -3   1  -6  600.99    8.60
   3  -1   7 2024.60   26.38
   3  -1   7 2044.19   26.22
  -3   1  -7 2001.51   29.31
  -3   1  -7 1984.73   30.31
   3  -1   8  276.66    3.35
   3  -1   8  280.49    3.70
  -3   1  -8  277.68    4.67
  -3   1  -8  271.05    4.59
   3  -1   9  315.39    4.01
   3  -1   9  311.88    3.95
  -3   1  -9  305.35    5.17
  -3   1  -9  313.44    5.13
   3  -1  10  206.31    3.37
   3  -1  10  208.57    3.45
  -3   1 -10  199.94    3.94
  -3   1 -10  203.11    4.92
   3  -1  11   37.27    1.12
   3  -1  11   39.06    1.16
  -3   1 -11   41.38    2.75
  -3   1 -11   39.74    1.85
   3  -1  12    4.87    1.26
   3  -1  12    3.55    0.76
  -3   1 -12    4.05    1.30
  -3   1 -12    5.78    1.24
   3  -1  13    2.08    0.84
   3  -1  13    2.85    0.77
  -3   1 -13    2.76    1.27
  -3   1 -13    3.03    1.23
   3  -1  14   42.50    2.30
   3  -1  14   43.20    1.52
  -3   1 -14   41.43    2.09
  -3   1 -14   45.15    2.07
   3  -1  15    9.41    1.24
   3  -1  15   12.12    1.16
  -3   1 -15    8.45    1.61
  -3   1 -15    9.23    1.54
   3  -1  16   23.61    1.64
   3  -1  16   24.78    1.53
  -3   1 -16   23.05    3.05
  -3   1 -16   22.81    1.84
   3  -1  17   51.67    2.18
   3  -1  17   51.21    3.02
  -3   1 -17   46.02    3.68
  -3   1 -17   46.24    3.46
   3  -1  18  300.38    5.76
  -3   1 -18  307.24    7.98
  -3   1 -18  312.42    6.40
  -3   0  18    1.43    3.79
  -3   0  18    1.64    3.95
  -3   0  17   14.57    2.98
  -3   0  17   17.84    3.05
  -3   0  16   91.79    4.16
  -3   0  16   95.09    4.37
  -3   0  15  142.54    4.78
  -3   0  15  148.59    4.74
  -3   0  14   63.68    3.31
  -3   0  14   59.00    3.35
   3   0 -13  115.53    4.06
  -3   0  13  417.11   10.15
  -3   0  13  421.34   10.03
   3   0 -12   57.84    2.94
   3   0 -12   53.10    0.80
  -3   0  12   54.64    0.70
  -3   0  12   52.19    2.87
  -3   0  12   56.45    2.78
   3   0 -11  257.83    3.02
   3   0 -11  261.78    5.57
  -3   0  11  262.31    3.07
  -3   0  11  259.13    5.41
  -3   0  11  257.06    5.42
   3   0 -10   -0.58    2.14
   3   0 -10    0.85    0.41
  -3   0  10    0.37    0.26
  -3   0  10   -0.35    1.24
  -3   0  10    0.29    1.98
   3   0  -9  263.67    4.95
   3   0  -9  264.67    3.24
  -3   0   9  269.78    3.38
  -3   0   9  262.56    5.01
  -3   0   9  264.71    4.92
   3   0  -8   45.79    1.97
   3   0  -8   48.86    1.05
  -3   0   8   60.19    2.17
  -3   0   8   50.51    0.89
  -3   0   8   51.54    2.06
   3   0  -7   52.98    0.88
   3   0  -7   53.45    1.91
  -3   0   7   51.71    1.98
  -3   0   7   54.86    1.28
  -3   0   7   55.79    1.96
   3   0  -6  525.15    7.58
   3   0  -6  527.93    6.48
  -3   0   6  541.37    7.85
  -3   0   6  551.91    6.44
  -3   0   6  535.40    7.74
   3   0  -5  240.63    2.95
   3   0  -5  242.02    4.65
  -3   0   5  250.55    3.99
  -3   0   5  260.43    3.14
  -3   0   5  257.50    4.83
   3   0  -4  757.57   10.77
   3   0  -4  753.21    9.08
  -3   0   4  790.73   10.57
  -3   0   4  801.40    9.66
  -3   0   4  801.84   11.43
   3   0  -3  423.16    5.19
   3   0  -3  419.48    6.12
  -3   0   3  449.25    6.57
  -3   0   3  438.95    5.35
  -3   0   3  442.94    6.47
   3   0  -2 1219.26   15.51
   3   0  -2 1217.04   15.48
  -3   0   2 1293.67   17.08
  -3   0   2 1263.63   16.10
  -3   0   2 1277.91   16.31
   3   0  -1  498.36    6.34
   3   0  -1  507.51    6.46
  -3   0   1  525.78    6.23
  -3   0   1  523.15    6.68
  -3   0   1  529.06    6.74
   3   0   0   87.38    1.74
  -3   0   0   88.30    1.55
  -3   0   0   85.23    2.44
  -3   0   0   85.37    1.20
  -3   0   0   90.17    1.78
   3   0   1  316.68    5.19
  -3   0  -1  323.61    3.55
  -3   0  -1  326.34    3.39
  -3   0  -1  321.33    4.49
  -3   0  -1  321.73    5.21
   3   0   2   17.09    1.10
  -3   0  -2   20.94    0.30
  -3   0  -2   20.03    0.29
  -3   0  -2   20.80    1.16
  -3   0  -2   20.05    1.14
   3   0   3  743.12   10.01
  -3   0  -3  736.00    9.86
  -3   0  -3  726.73    9.70
  -3   0  -4 1324.50   18.03
  -3   0  -4 1286.90   17.61
  -3   0  -5  230.31    3.79
  -3   0  -5  229.93    3.74
   3   0   6 2238.94   27.71
   3   0   6 2252.96   28.16
  -3   0  -6 2136.90   30.85
  -3   0  -6 2150.80   31.02
   3   0   7 1350.38   16.55
   3   0   7 1350.54   16.56
  -3   0  -7 1290.36   18.40
  -3   0  -7 1284.91   19.58
   3   0   8 2374.23   32.07
   3   0   8 2331.01   30.99
  -3   0  -8 2306.20   35.49
  -3   0  -8 2231.94   34.50
   3   0   9    9.37    0.61
   3   0   9   11.23    0.56
  -3   0  -9   11.76    1.35
  -3   0  -9   10.35    2.02
   3   0  10  129.21    2.52
   3   0  10  127.87    1.96
  -3   0 -10  127.90    2.95
  -3   0 -10  129.39    2.92
   3   0  11    2.48    1.08
   3   0  11    3.22    0.62
  -3   0 -11    2.11    1.20
  -3   0 -11    4.31    1.15
   3   0  12  251.65    4.51
   3   0  12  244.15    3.68
  -3   0 -12  240.52    4.57
  -3   0 -12  237.24    4.56
   3   0  13  597.91    8.55
   3   0  13  579.28    9.01
  -3   0 -13  557.79   10.54
  -3   0 -13  569.94   10.51
   3   0  14  275.58    4.60
   3   0  14  266.24    4.39
  -3   0 -14  264.80    5.17
  -3   0 -14  267.91    5.25
   3   0  15   67.55    2.07
   3   0  15   64.07    1.98
  -3   0 -15   62.60    2.51
  -3   0 -15   59.49    2.39
   3   0  16  138.33    3.94
   3   0  16  138.95    3.21
  -3   0 -16  134.70    3.71
  -3   0 -16  135.38    3.60
   3   0  17    1.55    1.15
   3   0  17    0.53    1.06
  -3   0 -17    1.32    1.29
  -3   0 -17   -0.56    1.18
   3   0  18    3.92    2.10
   3   0  18    4.30    2.30
  -3   0 -18    3.18    1.53
  -3  -1  18  110.23    5.06
  -3  -1  18  102.51    5.10
  -3  -1  17    1.37    2.21
  -3  -1  17    0.58    3.63
  -3  -1  16   64.71    3.89
  -3  -1  16   68.07    3.88
  -3  -1  15   30.91    3.10
  -3  -1  15   31.87    3.07
  -3  -1  14    6.51    2.21
  -3  -1  14    7.16    2.20
  -3  -1  13   21.26    2.46
  -3  -1  13   25.21    2.52
  -3  -1  12  338.74    6.75
  -3  -1  12  348.64    6.90
  -3  -1  11  534.26    9.21
  -3  -1  11  530.70    9.24
  -3  -1  10    0.99    1.29
  -3  -1  10   -0.07    1.25
  -3  -1   9  259.03    4.99
  -3  -1   9  263.89    4.99
  -3  -1   8   91.40    2.66
  -3  -1   8   93.09    2.63
  -3  -1   7 1768.32   26.14
  -3  -1   7 1885.72   21.77
  -3  -1   7 1868.67   21.55
  -3  -1   7 1767.87   26.18
  -3  -1   6 5405.05   79.12
  -3  -1   6 5564.51   81.37
  -3  -1   6 5353.92   86.85
  -3  -1   6 5197.13   84.49
  -3  -1   5  226.30    2.71
  -3  -1   5  228.71    2.73
  -3  -1   5  221.00    3.78
  -3  -1   4   17.39    0.79
  -3  -1   4   19.14    1.10
  -3  -1   4   17.99    0.52
  -3  -1   4   20.08    1.15
  -3  -1   3   88.72    1.66
  -3  -1   3   84.42    1.73
  -3  -1   3   87.46    1.76
  -3  -1   3   89.36    1.33
  -3  -1   2  683.54    8.21
  -3  -1   2  682.32    9.24
  -3  -1   2  680.37    8.62
  -3  -1   2  679.93    8.22
   3   1  -1   27.02    1.33
  -3  -1   1   25.59    0.85
  -3  -1   1   24.88    1.20
  -3  -1   1   26.34    0.80
  -3  -1   1   27.96    1.23
   3   1   0  605.95    7.58
  -3  -1   0  608.54    7.73
  -3  -1   0  623.25    7.27
  -3  -1   0  604.90    7.70
   3   1   1  191.60    2.24
   3   1   1  195.47    2.99
  -3  -1  -1  198.59    3.02
  -3  -1  -1  202.53    2.36
  -3  -1  -1  194.70    3.02
   3   1   2  209.92    4.06
   3   1   2  209.88    2.25
  -3  -1  -2  217.18    3.35
  -3  -1  -2  225.31    2.41
  -3  -1  -2  218.60    4.08
   3   1   3  586.48    6.34
   3   1   3  579.83    7.85
  -3  -1  -3  576.83    7.92
  -3  -1  -3  606.84    6.41
  -3  -1  -3  583.42    7.98
   3   1   4  458.81    4.87
   3   1   4  454.22    6.42
  -3  -1  -4  461.07    7.44
  -3  -1  -4  461.92    6.57
  -3  -1  -4  486.88    5.18
   3   1   5   39.27    0.73
   3   1   5   40.95    1.52
  -3  -1  -5   40.41    1.55
  -3  -1  -5   41.06    0.58
  -3  -1  -5   40.14    1.56
   3   1   6  187.05    2.33
   3   1   6  192.51    3.39
  -3  -1  -6  184.63    3.38
  -3  -1  -6  202.25    2.26
  -3  -1  -6  190.39    3.42
   3   1   7 1221.35   14.89
   3   1   7 1241.34   17.56
  -3  -1  -7 1200.39   17.14
  -3  -1  -7 1223.85   17.51
  -3  -1  -7 1280.89   15.53
   3   1   8   41.50    1.76
   3   1   8   38.39    0.88
  -3  -1  -8   35.94    1.80
  -3  -1  -8   36.77    1.71
  -3  -1  -8   40.67    0.89
   3   1   9  920.10   11.70
   3   1   9  934.27   13.76
  -3  -1  -9  895.77   13.36
  -3  -1  -9  950.63   11.96
  -3  -1  -9  903.48   14.82
   3   1  10    1.12    0.58
   3   1  10    1.18    0.53
   3   1  10    0.94    1.11
  -3  -1 -10    0.84    1.09
  -3  -1 -10    0.95    0.54
  -3  -1 -10    0.91    1.14
   3   1  11   24.45    1.07
   3   1  11   22.39    0.98
   3   1  11   28.92    2.76
  -3  -1 -11   26.45    1.85
  -3  -1 -11   25.96    1.02
  -3  -1 -11   24.93    2.67
   3   1  12   36.74    1.96
   3   1  12   35.90    1.82
   3   1  12   38.12    2.08
  -3  -1 -12   33.94    3.12
  -3  -1 -12   34.01    1.85
  -3  -1 -12   33.55    1.93
   3   1  13    0.80    1.36
   3   1  13    2.40    0.77
   3   1  13    0.48    1.34
  -3  -1 -13    0.53    1.33
  -3  -1 -13    2.25    0.84
  -3  -1 -13    1.16    1.23
   3   1  14  194.55    4.51
   3   1  14  192.33    3.45
  -3  -1 -14  186.85    4.31
  -3  -1 -14  187.90    4.22
   3   1  15   10.59    2.05
   3   1  15   11.31    1.84
  -3  -1 -15    8.68    2.92
  -3  -1 -15   16.01    1.74
   3   1  16  160.52    3.51
   3   1  16  160.32    3.38
  -3  -1 -16  155.80    4.13
  -3  -1 -16  156.24    5.26
   3   1  17  143.14    3.56
   3   1  17  143.16    4.44
  -3  -1 -17  141.00    4.01
  -3  -1 -17  144.91    3.92
   3   1  18   91.29    3.02
   3   1  18   88.12    2.82
  -3  -1 -18   85.92    4.81
  -3  -1 -18   79.24    3.05
  -3  -2  17  239.86    9.70
  -3  -2  17  227.48    6.86
  -3  -2  16  115.97    4.99
  -3  -2  16  122.01    4.85
  -3  -2  15   71.51    3.72
  -3  -2  15   69.91    3.79
  -3  -2  14    4.65    3.32
  -3  -2  14    2.57    1.98
  -3  -2  13    4.81    1.99
  -3  -2  13    4.97    2.03
  -3  -2  12   41.54    2.65
  -3  -2  12   43.14    2.77
  -3  -2  11   64.57    2.90
  -3  -2  11   68.59    2.92
  -3  -2  10   33.85    2.29
  -3  -2  10   37.58    2.28
  -3  -2   9  139.43    3.62
  -3  -2   9  135.69    3.51
  -3  -2   8  142.11    3.40
  -3  -2   8  144.46    3.41
  -3  -2   7    8.52    1.37
  -3  -2   7    7.71    1.43
  -3  -2   6 1170.23   16.84
  -3  -2   6 1195.12   18.40
   3   2  -5  615.30    8.86
  -3  -2   5  639.93    6.71
  -3  -2   5  605.59    8.73
  -3  -2   5  612.17    8.84
  -3  -2   5  636.39    6.83
   3   2  -4   98.91    2.13
  -3  -2   4  101.64    2.16
  -3  -2   4  101.37    2.16
  -3  -2   4  102.38    1.25
  -3  -2   4  103.08    1.29
   3   2  -3  165.40    2.79
  -3  -2   3  175.85    2.18
  -3  -2   3  168.30    2.82
  -3  -2   3  170.92    2.11
  -3  -2   3  172.23    3.58
   3   2  -2  612.29    8.08
   3   2  -2  604.23    7.26
  -3  -2   2  651.19    7.85
  -3  -2   2  632.83    8.38
  -3  -2   2  638.13    7.74
   3   2  -1 2071.80   27.68
   3   2  -1 2050.48   27.96
  -3  -2   1 2218.59   29.95
  -3  -2   1 2174.46   29.85
  -3  -2   1 2207.91   29.86
   3   2   0  706.46    9.05
   3   2   0  712.37    8.98
  -3  -2   0  737.79   10.21
  -3  -2   0  756.36    9.51
   3   2   1    3.03    1.28
   3   2   1    3.60    0.53
  -3  -2  -1    4.36    0.83
  -3  -2  -1    3.86    0.56
   3   2   2    1.51    0.44
   3   2   2    0.48    0.77
  -3  -2  -2    0.33    1.21
  -3  -2  -2    0.52    0.43
   3   2   3 1693.03   23.36
   3   2   3 1667.69   21.27
  -3  -2  -3 1725.35   23.98
  -3  -2  -3 1747.76   22.41
   3   2   4   86.54    2.10
   3   2   4   82.54    1.59
  -3  -2  -4   88.34    2.19
  -3  -2  -4   84.58    1.69
   3   2   5  371.17    5.62
   3   2   5  376.75    4.50
  -3  -2  -5  385.53    5.88
  -3  -2  -5  394.63    4.74
   3   2   6   71.53    1.59
   3   2   6   71.50    2.07
  -3  -2  -6   76.63    1.30
  -3  -2  -6   70.70    3.15
   3   2   7  127.44    2.33
   3   2   7  125.68    2.82
  -3  -2  -7  129.49    1.92
  -3  -2  -7  124.43    2.93
   3   2   8   86.61    3.59
   3   2   8   86.66    1.59
  -3  -2  -8   88.09    1.56
  -3  -2  -8   84.08    2.54
   3   2   9  615.70    9.43
   3   2   9  605.28    7.97
  -3  -2  -9  594.84    9.34
  -3  -2  -9  630.21    8.77
   3   2  10  158.60    3.62
   3   2  10  156.33    2.66
  -3  -2 -10  163.08    2.66
  -3  -2 -10  154.39    3.71
   3   2  11 1001.26   17.03
   3   2  11  999.93   14.72
  -3  -2 -11  972.10   15.27
  -3  -2 -11 1009.08   13.89
   3   2  12   52.06    2.34
   3   2  12   47.56    1.63
  -3  -2 -12   49.51    2.33
  -3  -2 -12   48.81    2.43
  -3  -2 -12   49.28    1.60
   3   2  13   24.06    1.94
   3   2  13   20.52    1.36
  -3  -2 -13   18.82    1.26
  -3  -2 -13   20.91    2.02
  -3  -2 -13   20.49    1.90
   3   2  14  238.05    4.21
   3   2  14  253.24    5.24
  -3  -2 -14  238.18    5.25
  -3  -2 -14  239.83    5.07
  -3  -2 -14  248.51    4.33
   3   2  15   30.42    2.69
   3   2  15   29.23    1.55
   3   2  15   29.95    2.23
  -3  -2 -15   29.73    2.29
  -3  -2 -15   33.18    1.64
  -3  -2 -15   27.75    2.18
   3   2  16  138.12    4.20
   3   2  16  140.59    3.97
  -3  -2 -16  129.74    3.80
  -3  -2 -16  134.39    5.46
  -3  -2 -16  137.80    4.47
   3   2  17   14.35    2.94
   3   2  17   16.66    1.60
   3   2  17   18.08    2.20
  -3  -2 -17   12.50    2.28
  -3  -2 -17   17.46    2.13
  -3  -2 -17   19.07    1.79
   3   2  18  269.48    5.80
   3   2  18  263.12    5.39
  -3  -2 -18  260.68    6.28
  -3  -2 -18  252.33    5.98
  -3  -3  17   43.36    6.02
  -3  -3  17   45.90    3.94
  -3  -3  16   97.82    4.60
  -3  -3  16  107.27    6.99
  -3  -3  15   62.05    3.72
  -3  -3  15   65.26    3.84
  -3  -3  14   96.71    6.10
  -3  -3  14  104.18    4.22
  -3  -3  13   12.08    2.31
  -3  -3  13   12.85    2.34
  -3  -3  12   50.80    3.06
  -3  -3  12   49.81    2.94
  -3  -3  11  260.41    5.88
  -3  -3  11  258.15    7.57
  -3  -3  10  135.72    3.84
  -3  -3  10  138.50    3.84
  -3  -3   9   12.15    1.83
  -3  -3   9    9.01    1.86
   3   3  -8  171.64    4.07
  -3  -3   8  158.22    3.93
  -3  -3   8  172.08    5.34
   3   3  -7   47.04    3.28
  -3  -3   7   47.08    3.27
  -3  -3   7   47.83    2.19
   3   3  -6    7.53    1.34
  -3  -3   6    8.66    1.35
  -3  -3   6    8.33    1.38
   3   3  -5  434.10    6.72
  -3  -3   5  451.29    5.01
  -3  -3   5  461.12    5.13
  -3  -3   5  434.61    6.78
  -3  -3   5  450.61    7.01
   3   3  -4  146.65    1.80
   3   3  -4  143.84    2.90
  -3  -3   4  158.04    4.07
  -3  -3   4  153.33    2.23
  -3  -3   4  156.37    1.93
   3   3  -3    8.17    0.54
   3   3  -3    9.24    1.75
  -3  -3   3   12.96    1.16
  -3  -3   3    8.48    0.59
   3   3  -2 2104.93   28.23
   3   3  -2 2095.01   29.86
  -3  -3   2 2260.22   31.42
   3   3  -1 1253.56   16.34
   3   3  -1 1247.50   17.04
  -3  -3   1 1332.81   18.18
  -3  -3   1 1294.70   17.76
   3   3   0  179.80    2.83
   3   3   0  179.17    2.80
  -3  -3   0  183.91    2.93
  -3  -3   0  188.10    2.95
   3   3   1   15.84    1.57
   3   3   1   14.61    0.92
  -3  -3  -1   19.25    0.98
  -3  -3  -1   16.47    1.10
   3   3   2  415.86    5.49
   3   3   2  403.57    5.75
  -3  -3  -2  436.48    5.82
  -3  -3  -2  428.73    6.18
   3   3   3  159.54    2.98
   3   3   3  156.05    2.50
  -3  -3  -3  163.99    3.20
  -3  -3  -3  165.80    3.15
   3   3   4 6840.84  116.14
   3   3   4 6924.14  112.61
  -3  -3  -4 6857.71  115.54
  -3  -3  -4 7318.88  119.77
   3   3   5  112.29    2.75
   3   3   5  111.56    2.62
  -3  -3  -5  116.38    2.76
  -3  -3  -5  116.84    2.86
   3   3   6  120.72    2.89
   3   3   6  118.92    2.08
  -3  -3  -6  128.34    2.20
  -3  -3  -6  120.94    3.05
   3   3   7   79.72    2.26
   3   3   7   80.32    2.43
  -3  -3  -7   79.06    2.60
  -3  -3  -7   79.51    1.70
   3   3   8   72.98    1.66
   3   3   8   73.27    3.59
  -3  -3  -8   79.30    1.74
  -3  -3  -8   82.03    3.92
   3   3   9    3.97    0.85
   3   3   9    3.19    1.38
  -3  -3  -9    4.03    1.54
  -3  -3  -9    4.65    0.84
   3   3  10   14.69    1.77
   3   3  10    9.98    1.11
  -3  -3 -10   10.98    1.89
  -3  -3 -10   14.14    1.72
   3   3  11    7.88    1.73
   3   3  11    9.67    1.84
  -3  -3 -11    7.70    1.07
   3   3  12   69.82    2.83
   3   3  12   66.97    2.08
  -3  -3 -12   66.11    1.98
  -3  -3 -12   67.24    2.96
   3   3  13   91.93    4.74
   3   3  13   94.73    2.49
  -3  -3 -13   94.09    2.42
  -3  -3 -13   89.86    3.30
   3   3  14   95.04    3.38
   3   3  14  100.29    3.74
  -3  -3 -14   94.52    3.43
  -3  -3 -14  101.90    3.52
   3   3  15  207.17    6.62
   3   3  15  213.32    4.38
  -3  -3 -15  209.82    4.17
  -3  -3 -15  204.01    5.14
   3   3  16  218.82    5.32
   3   3  16  208.40    4.63
  -3  -3 -16  202.53    4.28
  -3  -3 -16  196.99    5.35
  -3  -3 -16  213.18    5.21
   3   3  17  410.82    7.72
   3   3  17  389.93    7.19
   3   3  17  407.51    8.30
  -3  -3 -17  401.34    8.54
  -3  -3 -17  412.51    7.42
  -3  -3 -17  387.43    8.10
   3   3  18   14.26    1.99
   3   3  18   13.75    1.74
   3   3  18   10.04    2.29
  -3  -3 -18   10.80    2.36
  -3  -3 -18   10.88    1.80
  -3  -3 -18   11.00    2.25
  -3  -4  16   18.24    3.32
  -3  -4  16   28.87    3.35
  -3  -4  15   72.15    4.06
  -3  -4  15   68.85    4.25
  -3  -4  14    0.91    2.21
  -3  -4  14    3.17    3.46
  -3  -4  13    1.36    2.08
  -3  -4  13    1.94    2.03
  -3  -4  12  196.54    5.62
  -3  -4  12  193.14    5.49
  -3  -4  11  247.99    5.86
  -3  -4  11  264.36    6.19
  -3  -4  10  309.92    6.43
  -3  -4  10  311.34    6.65
   3   4  -9   18.42    2.18
  -3  -4   9   16.42    2.13
  -3  -4   9   12.55    2.09
   3   4  -8 1221.16   19.71
  -3  -4   8 1231.77   19.65
  -3  -4   8 1213.72   19.42
   3   4  -7 1756.73   27.59
  -3  -4   7 1822.86   28.93
  -3  -4   7 1822.65   28.71
   3   4  -6  761.70    8.66
   3   4  -6  769.64   12.11
  -3  -4   6  783.17   14.19
  -3  -4   6  809.75    9.27
  -3  -4   6  812.86    9.34
   3   4  -5  667.64    8.14
   3   4  -5  670.96   10.47
  -3  -4   5  714.98    8.77
  -3  -4   5  693.93   10.86
   3   4  -4   81.46    1.72
   3   4  -4   78.90    2.37
  -3  -4   4   85.39    1.41
  -3  -4   4   83.39    2.47
   3   4  -3   27.95    0.89
   3   4  -3   29.07    1.59
  -3  -4   3   31.71    0.99
  -3  -4   3   31.29    1.69
   3   4  -2    1.07    0.97
   3   4  -2    1.76    0.61
  -3  -4   2    2.58    1.01
  -3  -4   2    0.27    1.10
   3   4  -1   94.78    1.89
   3   4  -1   98.28    3.09
  -3  -4   1  102.97    2.38
  -3  -4   1  101.09    2.02
   3   4   0   34.72    1.98
   3   4   0   37.58    1.51
  -3  -4   0   35.12    1.56
  -3  -4   0   38.85    1.40
   3   4   1   12.56    1.13
   3   4   1   12.70    1.11
  -3  -4  -1   14.15    1.20
  -3  -4  -1   12.25    1.21
   3   4   2  214.50    4.69
   3   4   2  217.09    4.35
  -3  -4  -2  223.38    3.68
  -3  -4  -2  221.20    3.90
   3   4   3   66.60    3.11
   3   4   3   68.39    1.81
  -3  -4  -3   70.07    2.25
  -3  -4  -3   71.18    2.84
   3   4   4 1308.07   18.94
   3   4   4 1301.31   19.08
  -3  -4  -4 1370.17   20.13
  -3  -4  -4 1332.52   21.00
   3   4   5 2006.72   28.83
   3   4   5 2017.89   30.04
  -3  -4  -5 2046.85   32.42
  -3  -4  -5 2131.11   31.72
   3   4   6    0.92    1.21
   3   4   6    2.30    0.81
  -3  -4  -6    2.17    2.19
  -3  -4  -6    1.65    1.42
   3   4   7   82.05    3.76
   3   4   7   73.63    1.90
  -3  -4  -7   85.02    4.17
  -3  -4  -7   82.36    2.01
   3   4   8   79.85    2.76
   3   4   8   75.55    1.99
  -3  -4  -8   81.81    2.05
  -3  -4  -8   75.47    4.40
   3   4   9  576.89    8.58
   3   4   9  575.44    9.58
  -3  -4  -9  597.21    8.74
  -3  -4  -9  565.48    9.65
   3   4  10   89.30    2.34
   3   4  10   89.94    3.21
  -3  -4 -10   93.09    3.32
  -3  -4 -10   91.79    2.36
   3   4  11   10.79    1.32
   3   4  11    9.28    1.98
  -3  -4 -11   11.38    1.31
  -3  -4 -11   10.52    2.09
   3   4  12  168.44    3.58
   3   4  12  170.61    4.51
  -3  -4 -12  174.98    6.32
  -3  -4 -12  171.74    3.54
   3   4  13    6.79    1.90
   3   4  13    7.32    2.26
  -3  -4 -13    6.35    1.95
  -3  -4 -13    4.04    1.25
   3   4  14   18.08    2.29
   3   4  14   17.49    1.75
  -3  -4 -14   21.12    2.51
  -3  -4 -14   23.05    1.69
   3   4  15   13.82    2.37
   3   4  15   20.11    1.86
  -3  -4 -15   13.33    2.57
  -3  -4 -15   12.64    3.79
   3   4  16   35.10    2.80
   3   4  16   33.95    2.35
  -3  -4 -16   38.94    3.26
  -3  -4 -16   37.67    2.96
   3   4  17    8.59    2.33
   3   4  17   10.47    1.95
  -3  -4 -17    9.24    3.94
  -3  -4 -17   11.93    1.79
   3   4  18  153.02    4.97
   3   4  18  157.46    4.61
  -3  -4 -18  147.14    4.09
  -3  -4 -18  139.53    5.15
  -3  -4 -18  139.23    4.66
  -3  -5  15   61.37    4.20
  -3  -5  15   52.40    4.09
  -3  -5  14  259.49    7.37
  -3  -5  14  262.73    7.32
  -3  -5  13  120.76    4.86
  -3  -5  13  118.95    4.90
  -3  -5  12    3.54    2.22
  -3  -5  12    6.05    2.37
  -3  -5  11   -1.91    2.77
  -3  -5  11    0.24    1.77
   3   5 -10  136.79    4.44
  -3  -5  10  127.87    4.27
  -3  -5  10  135.20    4.48
   3   5  -9  680.07   12.14
  -3  -5   9  700.42   12.51
  -3  -5   9  680.01   12.17
   3   5  -8  724.87   12.67
  -3  -5   8  756.98   15.47
  -3  -5   8  756.09   13.25
   3   5  -7   60.78    0.99
   3   5  -7   59.80    3.05
  -3  -5   7   63.08    1.04
  -3  -5   7   61.88    3.26
   3   5  -6  986.57   12.52
   3   5  -6  981.06   15.85
  -3  -5   6  992.56   17.98
  -3  -5   6 1020.49   13.02
   3   5  -5  125.40    1.87
   3   5  -5  127.70    3.40
  -3  -5   5  131.53    3.60
  -3  -5   5  129.90    1.94
   3   5  -4   78.54    1.51
   3   5  -4   83.33    2.64
  -3  -5   4   82.22    1.59
  -3  -5   4   77.42    2.74
   3   5  -3   11.91    0.83
   3   5  -3   12.58    1.52
  -3  -5   3   10.34    2.62
  -3  -5   3   13.38    0.91
   3   5  -2    4.60    0.86
   3   5  -2    5.67    1.32
  -3  -5   2    4.17    2.31
  -3  -5   2    5.68    0.95
   3   5  -1  839.97   11.86
   3   5  -1  839.75   12.57
  -3  -5   1  869.37   14.69
  -3  -5   1  888.02   12.54
   3   5   0 1050.08   14.97
   3   5   0 1032.19   15.32
  -3  -5   0 1086.97   16.12
  -3  -5   0 1081.72   15.55
   3   5   1  527.15    7.97
   3   5   1  528.76    9.21
  -3  -5  -1  547.09    8.55
  -3  -5  -1  547.23    8.30
   3   5   2  107.26    2.77
   3   5   2  111.93    2.62
  -3  -5  -2  112.86    3.97
  -3  -5  -2  118.65    2.98
   3   5   3    9.31    1.38
   3   5   3    6.07    1.20
  -3  -5  -3    6.89    1.48
  -3  -5  -3   10.19    1.30
   3   5   4    1.02    0.96
   3   5   4    1.11    1.93
  -3  -5  -4    0.90    1.29
  -3  -5  -4    1.97    1.71
   3   5   5   80.00    2.63
   3   5   5   75.49    2.15
  -3  -5  -5   84.80    2.34
  -3  -5  -5   78.88    2.86
   3   5   6   17.61    1.93
   3   5   6   21.45    1.44
  -3  -5  -6   20.41    3.39
  -3  -5  -6   22.18    1.57
   3   5   7   41.82    3.64
   3   5   7   39.00    1.80
  -3  -5  -7   47.97    3.90
  -3  -5  -7   41.49    1.91
   3   5   8   51.83    2.67
   3   5   8   50.39    1.98
  -3  -5  -8   51.40    2.03
  -3  -5  -8   52.97    4.26
   3   5   9  283.97    5.11
   3   5   9  288.91    5.83
  -3  -5  -9  306.05    5.38
  -3  -5  -9  280.82    8.03
   3   5  10  122.36    4.19
   3   5  10  126.93    3.81
  -3  -5 -10  127.94    3.07
  -3  -5 -10  118.85    3.94
   3   5  11   89.53    2.71
   3   5  11   95.25    3.50
  -3  -5 -11   85.07    3.68
  -3  -5 -11   96.37    2.74
   3   5  12   80.97    3.87
   3   5  12   85.15    3.47
  -3  -5 -12   86.55    3.65
  -3  -5 -12   85.09    2.67
   3   5  13  149.55    3.74
   3   5  13  141.48    4.53
  -3  -5 -13  151.11    4.71
  -3  -5 -13  147.35    4.93
   3   5  14   89.26    3.09
   3   5  14   88.05    3.75
  -3  -5 -14   89.22    2.87
  -3  -5 -14   84.21    6.07
   3   5  15  103.73    4.98
   3   5  15  110.48    4.32
  -3  -5 -15  103.27    3.33
  -3  -5 -15  109.11    4.54
   3   5  16  117.40    3.81
   3   5  16  109.44    4.37
  -3  -5 -16  115.40    3.59
  -3  -5 -16  109.39    4.73
   3   5  17  200.82    5.27
   3   5  17  200.65    5.75
  -3  -5 -17  188.89    4.86
  -3  -5 -17  197.03    6.07
  -3  -6  14    8.01    2.96
  -3  -6  14    4.66    2.82
  -3  -6  13   49.04    3.80
  -3  -6  13   45.97    4.04
  -3  -6  12   13.40    4.56
  -3  -6  12   14.78    3.07
   3   6 -11   35.26    3.27
  -3  -6  11   44.56    5.55
  -3  -6  11   45.31    3.36
   3   6 -10  325.25    7.57
  -3  -6  10  321.44    7.83
  -3  -6  10  326.32    7.63
   3   6  -9   33.18    2.86
  -3  -6   9   30.23    2.97
  -3  -6   9   26.59    2.96
   3   6  -8   39.15    2.86
  -3  -6   8   43.76    3.08
   3   6  -7   17.54    0.63
   3   6  -7   17.65    2.29
  -3  -6   7   15.93    2.41
  -3  -6   7   16.57    0.93
   3   6  -6    2.52    0.89
   3   6  -6    1.67    2.76
  -3  -6   6    1.10    0.54
  -3  -6   6    3.79    1.73
   3   6  -5  140.20    5.43
   3   6  -5  139.15    2.83
  -3  -6   5  141.24    4.15
  -3  -6   5  146.16    2.96
   3   6  -4   25.72    1.11
   3   6  -4   22.83    2.16
  -3  -6   4   25.56    2.29
  -3  -6   4   26.37    1.71
   3   6  -3   83.93    2.72
   3   6  -3   85.15    2.97
  -3  -6   3   92.32    3.33
  -3  -6   3   88.80    2.10
   3   6  -2   46.07    1.61
   3   6  -2   47.43    2.36
  -3  -6   2   48.13    2.61
  -3  -6   2   46.79    1.73
   3   6  -1  383.08    6.07
   3   6  -1  385.96    8.24
  -3  -6   1  404.83    7.35
  -3  -6   1  413.47    6.56
   3   6   0   81.15    2.31
   3   6   0   82.28    3.96
  -3  -6   0   85.27    2.94
  -3  -6   0   84.30    2.48
   3   6   1   -0.15    1.74
   3   6   1    0.19    0.95
  -3  -6  -1    0.86    1.37
  -3  -6  -1    3.95    2.01
   3   6   2  466.84    7.71
   3   6   2  481.53    9.32
  -3  -6  -2  507.93    8.45
  -3  -6  -2  506.76    8.40
   3   6   3  677.19   12.57
   3   6   3  698.53   12.61
  -3  -6  -3  721.42   11.60
  -3  -6  -3  727.50   13.45
   3   6   4 1971.46   30.75
   3   6   4 1978.75   32.31
  -3  -6  -4 2082.38   32.59
  -3  -6  -4 2071.01   32.66
   3   6   5    5.30    1.74
   3   6   5    5.67    2.45
  -3  -6  -5    2.42    1.51
  -3  -6  -5    3.53    1.73
   3   6   6  291.17    5.37
   3   6   6  298.81    5.92
  -3  -6  -6  309.99    8.13
  -3  -6  -6  315.01    7.23
   3   6   7   23.44    2.20
   3   6   7   17.23    1.76
  -3  -6  -7   20.49    2.39
  -3  -6  -7   20.80    1.85
   3   6   8   49.35    2.74
   3   6   8   43.25    2.17
  -3  -6  -8   42.62    2.91
  -3  -6  -8   44.63    2.26
   3   6   9   13.40    3.46
   3   6   9   10.15    1.65
  -3  -6  -9    9.91    2.58
  -3  -6  -9    7.55    2.25
   3   6  10   76.40    3.48
   3   6  10   72.67    2.78
  -3  -6 -10   79.51    2.83
  -3  -6 -10   77.12    3.73
   3   6  11   -0.56    1.21
   3   6  11    0.48    1.61
  -3  -6 -11    1.01    1.24
  -3  -6 -11   -1.29    1.81
   3   6  12    0.44    1.83
   3   6  12    1.19    1.40
  -3  -6 -12    0.69    3.09
  -3  -6 -12    0.43    1.31
   3   6  13    1.04    1.56
   3   6  13    1.84    1.97
  -3  -6 -13    1.83    2.22
  -3  -6 -13    1.72    1.52
   3   6  14   27.34    2.49
   3   6  14   28.24    3.05
  -3  -6 -14   30.92    3.76
  -3  -6 -14   35.02    3.44
   3   6  15  536.39   10.27
   3   6  15  523.81   10.85
  -3  -6 -15  512.58   11.38
  -3  -6 -15  533.14   11.58
   3   6  16    4.08    2.44
   3   6  16    2.92    2.01
  -3  -6 -16    6.52    3.04
  -3  -6 -16    3.35    4.40
   3   7 -12   61.84    4.36
  -3  -7  12   59.85    4.51
  -3  -7  12   56.65    4.23
   3   7 -11   58.16    3.97
  -3  -7  11   48.34    4.10
  -3  -7  11   48.74    3.91
   3   7 -10  221.08    8.86
  -3  -7  10  223.94    6.82
  -3  -7  10  220.12    9.42
   3   7  -9    0.02    1.65
  -3  -7   9    2.37    3.94
  -3  -7   9    4.00    2.40
   3   7  -8   -0.01    1.54
  -3  -7   8    3.17    2.23
   3   7  -7    0.01    1.50
  -3  -7   7    6.37    2.40
   3   7  -6    0.40    1.05
   3   7  -6    2.12    1.82
  -3  -7   6   -0.39    1.72
  -3  -7   6    0.00    0.56
   3   7  -5  356.57    5.30
   3   7  -5  352.51    7.67
  -3  -7   5  378.92    6.41
  -3  -7   5  373.72    8.17
   3   7  -4  328.39    6.03
   3   7  -4  309.98    6.83
  -3  -7   4  337.69    7.45
  -3  -7   4  338.53    5.34
   3   7  -3  329.38    5.39
   3   7  -3  317.40    6.66
  -3  -7   3  346.45    9.48
  -3  -7   3  349.31    5.67
   3   7  -2    4.07    2.66
   3   7  -2    1.09    1.05
  -3  -7   2    3.68    1.87
  -3  -7   2    1.52    1.12
   3   7  -1  108.49    2.77
   3   7  -1  112.07    4.99
  -3  -7   1  112.68    3.79
  -3  -7   1  117.91    2.99
   3   7   0  120.63    3.04
   3   7   0  114.25    3.55
  -3  -7   0  126.57    3.91
  -3  -7   0  128.90    3.31
   3   7   1  101.40    2.94
   3   7   1   96.74    3.30
  -3  -7  -1  104.13    3.64
  -3  -7  -1  108.78    3.17
   3   7   2  184.59    4.34
   3   7   2  187.43    4.65
  -3  -7  -2  205.26    4.79
  -3  -7  -2  202.47    5.22
   3   7   3 2137.84   34.96
   3   7   3 2138.28   34.59
  -3  -7  -3 2301.00   38.22
  -3  -7  -3 2313.68   37.65
   3   7   4 1414.73   22.85
   3   7   4 1439.11   23.25
  -3  -7  -4 1528.83   25.06
  -3  -7  -4 1508.60   24.73
   3   7   5  232.88    7.27
   3   7   5  233.37    5.12
  -3  -7  -5  249.50    7.88
  -3  -7  -5  260.45    5.79
   3   7   6   51.85    2.87
   3   7   6   47.16    3.86
  -3  -7  -6   56.82    3.10
  -3  -7  -6   54.87    4.26
   3   7   7    2.72    1.50
   3   7   7    2.45    1.82
  -3  -7  -7    1.96    1.89
  -3  -7  -7    2.27    2.58
   3   7   8   10.49    3.58
   3   7   8    8.47    1.85
  -3  -7  -8   10.25    2.43
  -3  -7  -8    9.34    1.94
   3   7   9  198.29    5.52
   3   7   9  195.59    6.38
  -3  -7  -9  207.86    5.02
  -3  -7  -9  200.70    5.79
   3   7  10  268.46    6.52
   3   7  10  256.11    5.81
  -3  -7 -10  274.38    6.09
  -3  -7 -10  282.49    7.18
   3   7  11  105.21    4.37
   3   7  11  106.33    5.26
  -3  -7 -11  111.97    4.81
  -3  -7 -11  116.85    3.72
   3   7  12   33.27    3.17
   3   7  12   26.18    2.54
  -3  -7 -12   29.89    2.51
  -3  -7 -12   34.28    3.46
   3   7  13    2.62    2.20
   3   7  13    0.59    1.75
  -3  -7 -13    1.42    2.02
  -3  -7 -13   -1.90    2.27
   3   7  14   66.16    4.10
   3   7  14   58.93    3.32
  -3  -7 -14   72.93    4.51
  -3  -7 -14   67.01    4.84
   3   7  15    3.56    2.53
   3   7  15    3.35    2.03
  -3  -7 -15    3.30    2.89
  -3  -7 -15    4.68    3.28
   3   8 -10    0.05    2.00
  -3  -8  10   16.12    3.55
  -3  -8  10   16.97    3.47
   3   8  -9    0.13    2.04
  -3  -8   9    1.80    2.60
   3   8  -8  182.80    8.45
  -3  -8   8  196.24    6.50
   3   8  -7   26.76    3.21
  -3  -8   7   29.71    3.57
   3   8  -6    0.01    2.87
   3   8  -6   17.79    1.16
  -3  -8   6   16.05    3.15
   3   8  -5   35.40    3.30
   3   8  -5   41.67    1.61
  -3  -8   5   52.01    3.64
  -3  -8   5   43.17    2.52
   3   8  -4   -0.34    0.86
   3   8  -4    0.50    1.68
  -3  -8   4   -0.84    1.84
  -3  -8   4    0.36    0.86
   3   8  -3  135.73    4.49
   3   8  -3  137.55    3.17
  -3  -8   3  140.75    5.04
  -3  -8   3  145.87    3.28
   3   8  -2   -0.58    1.06
   3   8  -2   -0.65    2.77
  -3  -8   2    4.59    3.26
  -3  -8   2    0.39    1.90
   3   8  -1    4.70    1.41
   3   8  -1    4.86    2.00
  -3  -8   1    5.93    2.22
  -3  -8   1    3.99    2.33
   3   8   0  119.76    3.37
   3   8   0  119.38    4.13
  -3  -8   0  129.74    4.63
  -3  -8   0  135.74    3.66
   3   8   1  368.81    7.66
   3   8   1  377.58    7.06
  -3  -8  -1  393.35    7.50
  -3  -8  -1  407.22    8.48
   3   8   2   18.88    2.41
   3   8   2   20.40    2.12
  -3  -8  -2   20.31    2.66
  -3  -8  -2   18.87    2.27
   3   8   3  116.12    3.79
   3   8   3  123.66    5.71
  -3  -8  -3  129.75    4.19
  -3  -8  -3  132.56    4.38
   3   8   4    6.18    1.88
   3   8   4    3.80    1.93
  -3  -8  -4    7.43    2.13
  -3  -8  -4    8.18    3.59
   3   8   5   36.41    2.63
   3   8   5   36.43    2.71
  -3  -8  -5   39.80    2.94
  -3  -8  -5   37.78    4.61
   3   8   6   44.21    2.94
   3   8   6   39.69    2.78
  -3  -8  -6   49.47    4.61
  -3  -8  -6   38.20    3.21
   3   8   7   20.67    2.64
   3   8   7   18.31    2.38
  -3  -8  -7   15.77    4.74
  -3  -8  -7   26.68    2.65
   3   8   8   23.86    2.95
   3   8   8   26.57    2.61
  -3  -8  -8   27.81    2.88
  -3  -8  -8   29.09    3.29
   3   8   9   39.00    3.35
   3   8   9   44.29    4.60
  -3  -8  -9   43.76    3.13
  -3  -8  -9   49.04    3.77
   3   8  10    5.37    2.61
   3   8  10    8.20    2.16
  -3  -8 -10    7.38    2.24
  -3  -8 -10    9.04    2.84
   3   8  11   16.14    4.71
   3   8  11   12.85    3.89
  -3  -8 -11   13.48    2.48
  -3  -8 -11   14.58    3.27
   3   8  12    8.74    2.82
   3   8  12    8.02    2.33
  -3  -8 -12    7.17    2.26
  -3  -8 -12    7.49    3.07
   3   8  13   78.82    4.58
   3   8  13   74.21    3.88
  -3  -8 -13   83.02    5.06
  -3  -8 -13   74.10    3.76
   3   9  -7   -0.01    1.93
  -3  -9   7   12.42    3.49
   3   9  -6   31.98    3.60
  -3  -9   6   30.37    6.15
   3   9  -5    1.17    2.27
   3   9  -5    1.32    1.03
  -3  -9   5   -1.15    2.48
   3   9  -4   48.67    3.12
   3   9  -4   41.28    3.68
  -3  -9   4   56.04    6.30
  -3  -9   4   49.22    2.14
   3   9  -3   17.57    1.73
   3   9  -3   14.54    4.65
  -3  -9   3   16.76    3.35
  -3  -9   3   16.84    1.76
   3   9  -2  103.88    3.21
   3   9  -2  103.88    4.51
  -3  -9   2  109.93    7.42
  -3  -9   2  107.11    3.30
   3   9  -1   11.38    1.82
   3   9  -1    7.76    2.63
  -3  -9   1   15.13    3.07
  -3  -9   1   12.76    1.92
   3   9   0  170.45    4.41
   3   9   0  171.05    5.29
  -3  -9   0  185.02    4.74
  -3  -9   0  184.51    6.06
   3   9   1    3.64    1.70
   3   9   1    1.62    3.54
  -3  -9  -1    2.89    2.88
  -3  -9  -1    4.21    2.52
   3   9   2    1.22    1.62
   3   9   2    1.49    1.91
  -3  -9  -2    0.22    1.52
  -3  -9  -2    0.17    3.17
   3   9   3   31.55    3.07
   3   9   3   41.52    2.74
  -3  -9  -3   27.85    2.74
  -3  -9  -3   34.62    3.27
   3   9   4    0.07    1.57
   3   9   4    0.13    1.69
  -3  -9  -4   -0.33    1.68
  -3  -9  -4    0.05    1.92
   3   9   5   73.34    3.73
   3   9   5   74.88    3.82
  -3  -9  -5   72.11    6.06
  -3  -9  -5   77.27    4.17
   3   9   6  154.22    5.01
   3   9   6  158.73    5.04
  -3  -9  -6  164.78    5.55
  -3  -9  -6  166.77    5.64
   3   9   7   72.46    3.99
   3   9   7   69.40    5.71
  -3  -9  -7   80.59    4.49
  -3  -9  -7   82.23    4.22
   3   9   8   50.57    3.73
   3   9   8   48.78    3.54
  -3  -9  -8   63.87    3.93
  -3  -9  -8   55.57    4.42
   3   9   9   39.53    5.83
   3   9   9   48.32    5.23
  -3  -9  -9   48.38    3.61
  -3  -9  -9   49.84    4.19
   3   9  10   38.30    3.49
   3   9  10   25.75    3.16
  -3  -9 -10   40.40    3.36
  -3  -9 -10   30.74    6.41
   3   9  11   17.99    3.38
   3   9  11   15.68    4.55
  -3  -9 -11   14.60    2.79
  -3  -9 -11   15.31    5.77
   3  10  -3  125.86    5.12
   3  10  -3  127.65    5.65
  -3 -10   3  137.41    6.53
  -3 -10   3  126.35    3.81
   3  10  -2    6.89    2.89
   3  10  -2    7.94    1.85
  -3 -10   2    9.83    1.87
  -3 -10   2    6.32    3.34
   3  10  -1   35.14    2.54
   3  10  -1   32.50    3.59
  -3 -10   1   34.85    2.59
  -3 -10   1   37.35    4.11
   3  10   0    5.18    1.92
   3  10   0    3.88    2.58
  -3 -10   0    6.80    3.27
  -3 -10   0    7.22    3.20
   3  10   1   39.35    2.85
   3  10   1   32.03    3.55
  -3 -10  -1   40.34    3.02
  -3 -10  -1   45.55    6.68
   3  10   2  164.97    5.89
   3  10   2  163.77    5.07
  -3 -10  -2  181.73    6.56
  -3 -10  -2  177.36    5.26
   3  10   3  125.06    4.63
   3  10   3  130.77    5.29
  -3 -10  -3  136.63    4.86
  -3 -10  -3  128.86    5.88
   3  10   4    9.97    2.59
   3  10   4    7.72    2.74
  -3 -10  -4    6.44    2.56
  -3 -10  -4    2.33    2.98
   3  10   5    4.15    3.68
   3  10   5    3.16    4.09
  -3 -10  -5    4.03    2.57
   3  10   6    7.62    2.71
   3  10   6    9.11    2.81
  -3 -10  -6   13.14    3.21
  -3 -10  -6    9.57    5.01
   3  10   7   30.16    3.44
  -3 -10  -7   28.04    3.69
  -3 -10  -7   22.61    3.66
   4  -9  -6  120.03    6.90
   4  -9  -6  111.55    5.24
  -4   9   6  128.77    7.56
  -4   9   6  124.85    6.14
   4  -9  -5   10.99    2.63
   4  -9  -5   12.20    3.08
  -4   9   5   -0.11    2.43
  -4   9   5    7.08    3.02
   4  -9  -4   34.90    3.10
   4  -9  -4   31.88    3.74
  -4   9   4   37.05    3.35
  -4   9   4   37.10    4.38
   4  -9  -3  116.93    4.41
   4  -9  -3  119.46    5.37
  -4   9   3  115.01    6.86
  -4   9   3  133.03    6.10
   4  -9  -2   84.96    4.05
   4  -9  -2   92.52    4.87
  -4   9   2   89.07    4.05
  -4   9   2   89.26    5.24
   4  -9  -1    1.30    3.04
   4  -9  -1    1.23    2.34
  -4   9   1    0.74    2.67
  -4   9   1    0.91    1.90
   4  -9   0    9.32    2.89
   4  -9   0   12.31    2.33
  -4   9   0    5.58    3.28
  -4   9   0   11.93    2.29
   4  -9   1    2.72    1.90
   4  -9   1    2.73    2.45
  -4   9  -1    2.61    2.76
  -4   9  -1    1.92    1.90
   4  -9   2   61.00    3.13
   4  -9   2   52.32    3.94
  -4   9  -2   66.66    4.27
  -4   9  -2   47.86    3.04
   4  -9   3   11.66    2.31
   4  -9   3   12.80    2.91
  -4   9  -3   11.96    3.21
  -4   9  -3   10.57    2.20
   4  -8 -10   -0.38    2.04
   4  -8 -10   -0.65    2.16
  -4   8  10    4.07    2.57
  -4   8  10   -0.63    2.47
   4  -8  -9    2.36    2.18
   4  -8  -9    0.08    2.14
  -4   8   9    2.23    4.12
  -4   8   9    3.72    4.35
   4  -8  -8   -0.75    1.83
   4  -8  -8    0.61    1.71
  -4   8   8    0.24    2.40
  -4   8   8    2.33    2.49
   4  -8  -7  597.71   11.99
   4  -8  -7  602.41   12.59
  -4   8   7  633.97   16.05
  -4   8   7  646.18   13.93
   4  -8  -6    1.83    2.12
   4  -8  -6    1.59    3.83
  -4   8   6    0.08    2.07
  -4   8   6    2.73    4.11
   4  -8  -5   31.51    2.90
   4  -8  -5   35.51    3.33
  -4   8   5   32.94    3.13
  -4   8   5   33.73    3.92
   4  -8  -4  103.83    3.85
   4  -8  -4   92.55    4.34
  -4   8   4  111.89    6.12
  -4   8   4  102.31    4.99
   4  -8  -3   41.06    2.77
   4  -8  -3   46.98    5.29
  -4   8   3   53.42    3.12
  -4   8   3   50.50    4.04
   4  -8  -2    1.09    1.66
   4  -8  -2    2.14    2.14
  -4   8   2   -1.08    1.62
  -4   8   2    3.34    2.15
   4  -8  -1    5.90    1.88
   4  -8  -1    4.85    3.84
  -4   8   1    3.08    1.79
  -4   8   1    3.18    2.48
   4  -8   0   88.81    3.32
   4  -8   0   84.79    4.06
  -4   8   0   86.45    3.38
  -4   8   0   88.90    4.63
   4  -8   1   26.37    2.25
   4  -8   1   26.47    4.66
  -4   8  -1   24.41    2.28
  -4   8  -1   26.03    3.33
   4  -8   2  171.49    6.04
   4  -8   2  173.15    5.50
  -4   8  -2  186.12    5.95
  -4   8  -2  179.72    4.50
   4  -8   3   84.25    3.19
   4  -8   3   77.16    3.95
  -4   8  -3   76.91    4.27
  -4   8  -3   81.20    4.44
   4  -8   4    5.39    1.74
   4  -8   4    6.19    3.75
  -4   8  -4    9.15    2.60
  -4   8  -4   10.03    1.76
   4  -8   5   -2.13    1.51
   4  -8   5   -0.21    2.02
  -4   8  -5   -0.46    1.83
  -4   8  -5    0.47    1.20
   4  -8   6   15.29    1.95
   4  -8   6    0.44    2.43
  -4   8  -6    0.66    2.52
  -4   8  -6    9.82    1.69
   4  -8   7   10.99    1.88
   4  -8   7    1.37    2.35
  -4   8  -7    7.62    2.69
  -4   8  -7    1.90    3.80
   4  -8   8   22.11    2.26
   4  -8   8   28.70    2.82
  -4   8  -8    0.38    4.51
  -4   8  -8   20.86    2.04
   4  -7 -12   37.56    3.55
   4  -7 -12   37.64    3.10
  -4   7  12   42.47    3.59
  -4   7  12   42.99    4.33
   4  -7 -11    6.95    4.19
   4  -7 -11    7.20    2.24
  -4   7  11    5.40    2.69
  -4   7  11   -0.27    3.76
   4  -7 -10    2.97    2.32
   4  -7 -10    3.94    3.36
  -4   7  10   -0.37    2.91
  -4   7  10    0.26    3.22
   4  -7  -9   66.48    3.76
   4  -7  -9   67.22    5.36
  -4   7   9   78.74    4.13
  -4   7   9   73.31    4.23
   4  -7  -8    0.46    1.77
   4  -7  -8    0.37    2.83
  -4   7   8    3.16    2.19
  -4   7   8   -0.36    2.08
   4  -7  -7  261.53    6.30
   4  -7  -7  263.01    6.60
  -4   7   7  281.73    6.88
  -4   7   7  299.60    7.41
   4  -7  -6   -1.10    1.50
   4  -7  -6    0.78    1.74
  -4   7   6    0.08    2.81
  -4   7   6    1.52    3.30
   4  -7  -5   16.95    2.10
   4  -7  -5   10.93    3.89
  -4   7   5   -0.03    2.08
  -4   7   5   15.72    2.48
   4  -7  -4   37.21    3.90
   4  -7  -4   45.72    3.10
  -4   7   4   47.49    2.80
  -4   7   4   47.87    3.46
   4  -7  -3   35.83    2.41
   4  -7  -3   35.03    2.92
  -4   7   3   29.37    2.46
  -4   7   3   35.18    3.17
   4  -7  -2  219.52    5.08
   4  -7  -2  222.93    5.89
  -4   7   2  236.18    5.38
  -4   7   2  237.62    6.51
   4  -7  -1   13.78    3.00
   4  -7  -1   15.26    2.55
  -4   7   1   15.64    1.96
  -4   7   1   12.70    4.41
   4  -7   0   14.12    1.79
   4  -7   0   13.73    2.43
  -4   7   0   12.16    1.80
  -4   7   0   11.47    2.61
   4  -7   1   26.93    1.97
   4  -7   1   29.00    4.25
  -4   7  -1   30.90    2.90
  -4   7  -1   27.26    2.02
   4  -7   2   66.33    2.54
   4  -7   2   61.67    3.38
  -4   7  -2   68.65    3.63
  -4   7  -2   68.98    3.72
   4  -7   3   12.05    2.27
   4  -7   3    7.72    2.57
  -4   7  -3   14.59    1.64
  -4   7  -3   12.40    2.53
   4  -7   4   82.27    2.78
   4  -7   4   88.68    5.47
  -4   7  -4   91.66    2.79
  -4   7  -4   93.68    5.84
   4  -7   5   -0.01    1.28
   4  -7   5    5.21    1.82
  -4   7  -5    4.51    2.08
  -4   7  -5    4.12    2.12
   4  -7   6   -0.18    1.57
   4  -7   6   -0.00    1.75
  -4   7  -6   -0.32    2.09
  -4   7  -6    6.48    1.34
   4  -7   7  182.78    4.26
   4  -7   7  180.37    5.20
  -4   7  -7  179.41    5.17
  -4   7  -7  170.95    5.10
   4  -7   8  114.14    4.51
   4  -7   8  108.73    4.10
  -4   7  -8  105.51    4.11
  -4   7  -8  103.72    3.10
   4  -7   9   30.11    2.83
   4  -7   9   31.01    2.12
  -4   7  -9   29.12    2.78
  -4   7  -9   27.41    1.94
   4  -7  10   14.04    1.71
   4  -7  10    0.11    2.26
   4  -7  10   11.84    2.72
  -4   7 -10    6.59    1.40
  -4   7 -10    0.09    2.10
  -4   7 -10    8.42    2.05
   4  -6 -14    4.95    2.71
   4  -6 -14    6.05    1.95
  -4   6  14    0.15    1.89
  -4   6  14    7.91    2.93
   4  -6 -13    8.52    4.44
   4  -6 -13   11.06    2.12
  -4   6  13   13.34    3.33
  -4   6  13   18.75    2.47
   4  -6 -12  139.51    5.01
   4  -6 -12  141.49    4.30
  -4   6  12  155.61    4.88
  -4   6  12  156.90    5.73
   4  -6 -11   62.76    3.59
   4  -6 -11   66.79    3.18
  -4   6  11   71.34    3.54
  -4   6  11   71.35    6.26
   4  -6 -10   96.74    6.09
   4  -6 -10   91.92    3.62
  -4   6  10  103.86    4.16
  -4   6  10  109.26    4.60
   4  -6  -9   69.26    3.51
   4  -6  -9   71.22    4.83
  -4   6   9   75.05    3.64
  -4   6   9   73.21    3.82
   4  -6  -8  234.16    7.29
   4  -6  -8  230.27    5.63
  -4   6   8  249.48    6.21
  -4   6   8  249.88    6.12
   4  -6  -7   65.12    3.04
   4  -6  -7   57.85    2.86
  -4   6   7   68.89    5.19
  -4   6   7   75.25    3.35
   4  -6  -6   -0.27    1.59
   4  -6  -6    2.19    1.44
  -4   6   6    0.77    1.71
  -4   6   6    0.58    1.55
   4  -6  -5   32.81    2.25
   4  -6  -5   40.21    3.95
  -4   6   5   37.15    2.85
  -4   6   5   31.40    3.85
   4  -6  -4   14.07    1.82
   4  -6  -4   11.57    2.17
  -4   6   4   12.12    1.88
  -4   6   4   10.80    2.43
   4  -6  -3   71.76    3.54
   4  -6  -3   75.69    3.02
  -4   6   3   78.50    3.13
  -4   6   3   81.34    6.01
   4  -6  -2  761.69   14.03
   4  -6  -2  758.26   13.42
  -4   6   2  771.75   12.83
  -4   6   2  772.56   13.99
   4  -6  -1  320.98    6.01
   4  -6  -1  315.54    6.87
  -4   6   1  333.18    7.57
  -4   6   1  316.56    7.05
   4  -6   0   13.10    1.48
   4  -6   0   10.04    2.06
  -4   6   0   11.46    1.50
  -4   6   0   13.42    2.31
   4  -6   1   20.54    1.54
   4  -6   1   18.56    2.25
  -4   6  -1   22.77    1.63
  -4   6  -1   21.94    2.38
   4  -6   2   -0.46    1.00
   4  -6   2   -0.98    1.47
  -4   6  -2   -0.35    0.93
  -4   6  -2    1.57    1.49
   4  -6   3  505.24    9.21
   4  -6   3  491.00    9.38
  -4   6  -3  503.89    8.01
  -4   6  -3  488.00    9.39
   4  -6   4  108.10    3.85
   4  -6   4  108.04    3.90
  -4   6  -4  109.78    2.75
  -4   6  -4  117.66    4.07
   4  -6   5  187.35    3.80
   4  -6   5  191.15    6.73
  -4   6  -5  190.88    4.71
  -4   6  -5  191.02    5.06
   4  -6   6   -0.00    1.01
   4  -6   6    5.19    2.55
  -4   6  -6    4.01    3.01
  -4   6  -6    4.72    1.11
   4  -6   7   84.19    2.39
   4  -6   7   85.53    3.35
  -4   6  -7   79.59    3.31
  -4   6  -7   80.66    2.28
   4  -6   8   -0.01    0.86
   4  -6   8    0.15    1.33
  -4   6  -8    0.44    0.89
  -4   6  -8   -0.24    1.42
   4  -6   9    0.57    2.04
   4  -6   9   11.17    1.39
  -4   6  -9    0.58    2.07
  -4   6  -9   12.23    1.29
   4  -6  10   74.09    3.50
   4  -6  10   75.06    2.44
   4  -6  10   77.30    3.33
  -4   6 -10   71.34    3.26
  -4   6 -10   69.08    2.27
  -4   6 -10   68.77    3.21
   4  -6  11   22.66    1.62
   4  -6  11   24.76    2.38
  -4   6 -11   20.46    2.31
  -4   6 -11   19.58    2.29
   4  -6  12   -0.70    1.67
  -4   6 -12    0.65    1.70
  -4   6 -12    2.32    1.64
   4  -5 -15   20.52    5.31
   4  -5 -15   24.67    3.38
  -4   5  15   20.82    2.20
  -4   5  15   23.93    3.69
   4  -5 -14   62.53    3.98
   4  -5 -14   58.96    4.06
  -4   5  14   66.15    2.96
  -4   5  14   64.89    4.60
   4  -5 -13    5.49    2.33
   4  -5 -13    4.11    1.63
  -4   5  13    0.42    1.53
  -4   5  13    6.53    3.82
   4  -5 -12  108.96    4.37
   4  -5 -12  114.13    3.58
  -4   5  12  126.80    3.92
  -4   5  12  130.83    7.42
   4  -5 -11    7.37    2.25
   4  -5 -11    8.68    1.73
  -4   5  11    0.12    1.63
  -4   5  11    6.29    2.15
   4  -5 -10  106.47    3.80
   4  -5 -10  104.36    3.28
  -4   5  10  120.11    3.77
  -4   5  10  116.77    4.33
   4  -5  -9  689.90   12.00
   4  -5  -9  683.38   13.18
  -4   5   9  740.24   12.71
  -4   5   9  731.63   13.18
   4  -5  -8    1.17    1.35
   4  -5  -8   -0.66    1.27
  -4   5   8    1.02    1.50
  -4   5   8    0.18    1.63
   4  -5  -7    0.37    1.41
   4  -5  -7    2.54    1.42
  -4   5   7    2.92    1.55
  -4   5   7   -0.44    1.53
   4  -5  -6  328.01    6.33
   4  -5  -6  342.77    7.79
  -4   5   6  355.46    6.96
  -4   5   6  351.97    6.78
   4  -5  -5    3.74    1.51
   4  -5  -5    1.04    1.33
  -4   5   5    0.85    2.22
  -4   5   5    0.99    1.55
   4  -5  -4    4.40    1.30
   4  -5  -4   -0.23    1.50
  -4   5   4    0.04    1.98
  -4   5   4   -0.47    1.43
   4  -5  -3   60.02    2.28
   4  -5  -3   62.84    4.22
  -4   5   3   60.30    2.92
  -4   5   3   60.74    3.63
   4  -5  -2   66.49    2.22
   4  -5  -2   59.29    2.77
  -4   5   2   61.77    2.28
  -4   5   2   60.15    4.42
   4  -5  -1    9.32    2.09
   4  -5  -1   12.03    1.83
  -4   5   1   11.01    1.35
  -4   5   1    9.33    1.96
   4  -5   0    0.41    1.38
   4  -5   0    0.45    1.30
  -4   5   0   -0.05    1.21
  -4   5   0    0.03    1.25
   4  -5   1    3.25    1.58
   4  -5   1    3.21    1.59
  -4   5  -1    3.69    1.00
  -4   5  -1    2.26    1.67
   4  -5   2  166.01    4.12
   4  -5   2  162.22    3.95
  -4   5  -2  167.45    3.17
  -4   5  -2  170.11    4.29
   4  -5   3  274.23    5.38
   4  -5   3  291.93    7.48
  -4   5  -3  280.95    4.55
  -4   5  -3  274.57    5.84
   4  -5   4  726.23   11.39
   4  -5   4  720.63   12.29
  -4   5  -4  714.79   12.34
  -4   5  -4  738.66   11.43
   4  -5   5    6.52    1.76
   4  -5   5    5.20    1.57
  -4   5  -5    5.39    1.49
  -4   5  -5    4.62    1.81
   4  -5   6  108.19    3.45
   4  -5   6  109.17    2.36
  -4   5  -6  106.50    2.96
  -4   5  -6  108.49    4.95
   4  -5   7    1.39    1.35
   4  -5   7    0.01    0.74
  -4   5  -7    1.55    1.51
  -4   5  -7    1.29    1.29
   4  -5   8   63.57    2.92
   4  -5   8   62.35    1.86
  -4   5  -8   66.36    2.79
  -4   5  -8   61.98    1.78
   4  -5   9   37.01    1.55
   4  -5   9   36.17    1.52
   4  -5   9   37.84    2.46
  -4   5  -9   33.77    2.44
  -4   5  -9   37.11    1.48
  -4   5  -9   40.96    2.41
   4  -5  10   33.04    2.26
   4  -5  10   31.68    2.15
   4  -5  10   31.45    2.47
  -4   5 -10   32.13    2.38
  -4   5 -10   28.89    2.21
  -4   5 -10   33.77    2.31
   4  -5  11   12.98    1.26
   4  -5  11   12.21    1.19
   4  -5  11    0.40    2.03
  -4   5 -11   13.13    1.97
  -4   5 -11   10.76    1.93
  -4   5 -12   12.74    1.95
  -4   5 -12    9.15    1.94
  -4   5 -13   15.98    2.08
  -4   5 -13   16.24    2.08
  -4   5 -14   41.80    2.70
  -4   5 -14   44.65    2.66
   4  -4 -16   10.79    3.07
  -4   4  16   12.68    3.52
   4  -4 -15   89.57    4.45
   4  -4 -15   88.90    2.80
  -4   4  15   84.43    2.84
  -4   4  15   90.26    4.97
   4  -4 -14  100.64    4.46
   4  -4 -14   97.86    2.93
  -4   4  14  101.03    4.26
  -4   4  14  102.78    4.90
   4  -4 -13   11.33    1.58
   4  -4 -13    8.95    2.54
  -4   4  13   12.85    1.73
  -4   4  13   22.66    2.91
   4  -4 -12   29.31    2.89
   4  -4 -12   26.86    2.79
  -4   4  12   32.54    2.07
  -4   4  12   33.04    3.09
   4  -4 -11    7.65    2.07
   4  -4 -11    7.95    2.28
  -4   4  11    6.70    2.23
  -4   4  11    7.99    1.53
   4  -4 -10   49.12    4.40
   4  -4 -10   54.77    2.25
  -4   4  10   57.41    3.75
  -4   4  10   52.25    3.15
   4  -4  -9    3.77    1.69
   4  -4  -9    2.73    1.32
  -4   4   9    4.13    1.49
  -4   4   9    2.22    1.82
   4  -4  -8  372.28    6.90
   4  -4  -8  371.52    6.55
  -4   4   8  392.87    7.45
  -4   4   8  397.88    7.11
   4  -4  -7  334.97    7.55
   4  -4  -7  331.11    5.95
  -4   4   7  350.10    6.34
  -4   4   7  340.41    6.48
   4  -4  -6  192.65    4.03
   4  -4  -6  190.33    3.95
  -4   4   6  205.47    4.41
  -4   4   6  208.39    4.43
   4  -4  -5  216.16    4.34
   4  -4  -5  216.36    4.17
  -4   4   5  228.53    4.71
  -4   4   5  232.90    5.85
   4  -4  -4    2.09    1.86
   4  -4  -4    0.78    1.03
  -4   4   4    0.32    1.30
  -4   4   4    1.88    1.14
   4  -4  -3   78.17    3.09
   4  -4  -3   81.44    2.60
  -4   4   3   83.23    2.40
  -4   4   3   85.25    2.78
   4  -4  -2   15.34    1.96
   4  -4  -2   16.11    2.58
  -4   4   2   15.05    1.75
  -4   4   2   14.57    2.07
   4  -4  -1  753.66   11.67
   4  -4  -1  735.63   11.47
  -4   4   1  771.37   10.96
  -4   4   1  749.86   11.82
   4  -4   0   33.95    2.03
   4  -4   0   28.42    2.02
  -4   4   0   33.41    1.42
  -4   4   0   31.28    2.12
   4  -4   1  101.94    3.05
   4  -4   1   94.60    2.73
  -4   4  -1  101.35    2.14
  -4   4  -1  100.99    3.09
   4  -4   2  413.56    6.54
   4  -4   2  426.86    7.26
  -4   4  -2  432.02    6.06
  -4   4  -2  417.77    7.31
   4  -4   3    7.03    0.81
   4  -4   3    9.07    1.54
  -4   4  -3    8.56    0.82
  -4   4  -3    9.08    1.66
   4  -4   4    1.46    1.18
   4  -4   4    0.16    0.58
  -4   4  -4    0.44    1.15
  -4   4  -4    0.10    0.87
   4  -4   5   58.83    1.41
   4  -4   5   61.02    2.52
  -4   4  -5   60.06    1.39
  -4   4  -5   56.33    2.51
   4  -4   6    1.37    1.29
   4  -4   6   -0.01    0.94
  -4   4  -6   -0.36    2.00
  -4   4  -6   -0.26    0.87
   4  -4   7   46.21    2.69
   4  -4   7   46.67    1.38
  -4   4  -7   45.60    2.58
  -4   4  -7   44.51    1.29
   4  -4   8  908.64   12.48
   4  -4   8  876.70   12.07
   4  -4   8  896.63   14.76
  -4   4  -8  880.78   12.08
  -4   4  -8  901.39   15.03
  -4   4  -8  878.33   14.44
   4  -4   9  468.63    6.66
   4  -4   9  457.87    7.12
   4  -4   9  486.11   10.66
  -4   4  -9  458.58    8.61
  -4   4  -9  477.82    7.48
  -4   4  -9  458.66   10.15
   4  -4  10    1.92    0.78
   4  -4  10    1.33    2.43
   4  -4  10    1.48    0.72
  -4   4 -10    0.77    1.35
  -4   4 -10   -0.33    2.08
   4  -4  11   59.65    2.30
   4  -4  11   58.53    2.40
  -4   4 -11   56.54    4.00
  -4   4 -11   62.97    2.73
   4  -4  12   19.39    1.15
   4  -4  12   21.41    1.23
  -4   4 -12   23.47    3.13
  -4   4 -12   17.32    2.00
  -4   4 -13   37.21    3.75
  -4   4 -13   38.33    2.36
  -4   4 -14   65.75    4.29
  -4   4 -14   62.39    2.91
  -4   4 -15   55.47    4.37
  -4   4 -15   62.67    4.22
   4  -3 -17   95.05    7.58
  -4   3  17   85.97    7.46
   4  -3 -16    5.02    2.72
  -4   3  16   10.59    3.14
  -4   3  16    7.85    2.88
   4  -3 -15    8.51    4.23
  -4   3  15    9.44    2.92
   4  -3 -14   28.19    2.93
   4  -3 -14   24.98    1.54
  -4   3  14   24.67    2.37
  -4   3  14   25.57    3.17
   4  -3 -13   12.93    3.84
   4  -3 -13   10.46    1.99
  -4   3  13   13.58    1.36
  -4   3  13   17.96    2.73
   4  -3 -12   52.52    3.14
   4  -3 -12   57.39    1.94
  -4   3  12   59.49    3.00
  -4   3  12   65.89    3.42
   4  -3 -11  514.14    8.01
   4  -3 -11  515.23    9.48
  -4   3  11  543.78    8.52
  -4   3  11  539.96   10.24
   4  -3 -10  797.18   12.06
   4  -3 -10  819.12   13.69
  -4   3  10  851.65   14.53
  -4   3  10  870.38   14.54
   4  -3  -9    0.29    1.39
   4  -3  -9    1.03    1.51
  -4   3   9    0.35    1.46
  -4   3   9    0.60    1.04
   4  -3  -8   61.08    2.48
   4  -3  -8   62.30    2.04
  -4   3   8   63.94    2.18
  -4   3   8   62.12    4.07
   4  -3  -7  257.58    4.83
   4  -3  -7  249.62    4.42
  -4   3   7  269.99    5.22
  -4   3   7  269.52    5.96
   4  -3  -6    6.00    1.15
   4  -3  -6    6.66    2.06
  -4   3   6    4.26    1.35
  -4   3   6    5.30    1.25
   4  -3  -5   45.40    1.78
   4  -3  -5   41.71    1.74
  -4   3   5   46.42    1.96
  -4   3   5   45.99    1.94
   4  -3  -4    6.50    1.12
   4  -3  -4    7.02    1.19
  -4   3   4    4.28    1.29
  -4   3   4    8.00    1.21
   4  -3  -3    4.80    0.97
   4  -3  -3    4.78    1.20
  -4   3   3    6.56    1.32
  -4   3   3    6.40    1.08
   4  -3  -2  228.60    4.44
   4  -3  -2  223.38    5.25
  -4   3   2  238.56    5.59
  -4   3   2  245.85    3.98
   4  -3  -1 1067.55   15.76
   4  -3  -1 1080.51   15.44
  -4   3   1 1138.08   16.44
  -4   3   1 1115.71   16.40
   4  -3   0  132.19    3.09
   4  -3   0  131.42    2.85
  -4   3   0  134.60    2.95
  -4   3   0  130.65    3.13
   4  -3   1 1561.36   21.67
   4  -3   1 1554.61   23.07
  -4   3  -1 1628.94   21.89
  -4   3  -1 1566.75   23.56
   4  -3   2   28.10    0.94
   4  -3   2   31.16    2.86
  -4   3  -2   28.70    1.92
  -4   3  -2   29.94    0.93
   4  -3   3  455.99    5.69
   4  -3   3  467.05    7.51
  -4   3  -3  477.61    5.91
  -4   3  -3  463.87    7.53
   4  -3   4  578.06    7.09
   4  -3   4  591.39    9.30
  -4   3  -4  616.21    7.94
  -4   3  -4  588.46    9.40
   4  -3   5  206.34    3.07
   4  -3   5  212.45    4.31
  -4   3  -5  211.26    4.34
  -4   3  -5  215.55    2.74
   4  -3   6   81.48    1.36
   4  -3   6   85.58    2.71
  -4   3  -6   83.70    1.35
  -4   3  -6   82.05    2.66
   4  -3   7  139.22    2.40
   4  -3   7  149.40    3.67
   4  -3   7  143.45    2.08
  -4   3  -7  136.76    3.56
  -4   3  -7  144.90    2.46
  -4   3  -7  149.83    3.67
   4  -3   8    9.68    1.05
   4  -3   8    8.33    1.00
   4  -3   8    7.33    1.85
  -4   3  -8    6.33    1.80
  -4   3  -8    9.31    1.75
   4  -3   9   74.99    1.49
   4  -3   9   75.67    1.92
   4  -3   9   81.71    3.00
  -4   3  -9   77.66    2.92
  -4   3  -9   73.30    2.82
   4  -3  10  141.04    2.24
   4  -3  10  139.41    2.26
  -4   3 -10  146.36    3.74
  -4   3 -10  140.78    3.64
   4  -3  11    2.19    0.63
   4  -3  11    2.05    0.63
  -4   3 -11    3.43    2.07
  -4   3 -11   -0.22    1.28
   4  -3  12   52.09    1.45
   4  -3  12   49.15    1.94
  -4   3 -12   57.45    3.82
  -4   3 -12   50.17    2.47
  -4   3 -13   90.59    4.59
  -4   3 -13   98.13    3.17
  -4   3 -14  233.30    6.88
  -4   3 -14  237.91    5.38
  -4   3 -15   87.33    4.69
  -4   3 -15   75.03    3.05
  -4   3 -16   -1.12    1.46
  -4   3 -16   -0.07    2.36
   4  -2 -17    0.86    2.60
  -4   2  17    1.99    2.27
  -4   2  17   -1.86    2.09
   4  -2 -16    1.34    2.30
  -4   2  16    1.83    2.48
  -4   2  16    1.55    2.35
   4  -2 -15    0.52    2.07
  -4   2  15    0.16    3.94
  -4   2  15    3.41    2.27
   4  -2 -14   87.30    1.99
   4  -2 -14   96.52    4.08
  -4   2  14   89.09    4.27
  -4   2  14   91.81    4.09
   4  -2 -13   12.28    1.03
   4  -2 -13   15.85    2.43
  -4   2  13   17.35    2.59
  -4   2  13   12.83    1.67
  -4   2  13   15.11    2.45
   4  -2 -12   35.62    2.78
   4  -2 -12   38.45    1.39
  -4   2  12   45.43    3.01
  -4   2  12   41.18    2.18
   4  -2 -11 1296.82   21.49
   4  -2 -11 1297.38   19.43
  -4   2  11 1357.47   22.64
  -4   2  11 1347.51   19.22
   4  -2 -10  703.00   11.89
   4  -2 -10  701.55    9.94
  -4   2  10  739.26   12.74
  -4   2  10  748.86   10.79
   4  -2  -9 1188.89   16.86
   4  -2  -9 1188.46   18.69
  -4   2   9 1235.29   19.64
  -4   2   9 1256.68   17.95
   4  -2  -8   37.80    3.06
   4  -2  -8   32.19    1.33
  -4   2   8   33.43    2.17
  -4   2   8   38.85    2.31
   4  -2  -7  242.57    3.91
   4  -2  -7  247.87    4.61
  -4   2   7  260.92    4.92
  -4   2   7  260.05    4.26
   4  -2  -6  540.06    9.25
   4  -2  -6  521.04    7.55
  -4   2   6  569.97    8.25
  -4   2   6  552.60    8.53
   4  -2  -5  299.42    4.89
   4  -2  -5  300.92    4.70
  -4   2   5  310.44    5.16
  -4   2   5  315.83    4.97
   4  -2  -4  326.92    5.93
   4  -2  -4  319.15    4.99
  -4   2   4  342.56    5.30
  -4   2   4  336.53    5.24
   4  -2  -3    1.73    0.81
   4  -2  -3    3.14    0.96
  -4   2   3    2.43    1.00
  -4   2   3    2.72    1.41
   4  -2  -2   34.68    1.20
   4  -2  -2   38.97    1.53
  -4   2   2   39.64    1.28
  -4   2   2   38.29    1.62
   4  -2  -1  111.57    1.88
   4  -2  -1  114.61    2.47
  -4   2   1  114.30    1.97
  -4   2   1  116.68    3.45
   4  -2   0  452.92    5.65
   4  -2   0  457.41    6.83
  -4   2   0  475.13    7.09
  -4   2   0  477.59    6.53
   4  -2   1   42.33    0.91
   4  -2   1   44.32    1.77
  -4   2  -1   42.35    1.86
  -4   2  -1   46.53    1.35
   4  -2   2 1307.86   19.05
   4  -2   2 1327.96   16.30
  -4   2  -2 1362.32   17.19
  -4   2  -2 1317.65   19.16
   4  -2   3  206.99    2.35
   4  -2   3  208.96    3.92
  -4   2  -3  203.41    3.88
  -4   2  -3  215.93    2.63
   4  -2   4  188.64    2.22
   4  -2   4  187.76    3.68
  -4   2  -4  191.88    2.21
  -4   2  -4  187.72    3.73
   4  -2   5  384.23    7.49
   4  -2   5  375.74    3.93
  -4   2  -5  380.01    6.28
  -4   2  -5  399.52    4.31
  -4   2  -5  357.82    5.96
   4  -2   6  143.32    4.49
   4  -2   6  146.01    1.71
   4  -2   6  144.73    1.56
  -4   2  -6  140.47    3.26
  -4   2  -6  150.30    4.48
   4  -2   7   27.21    0.49
   4  -2   7   29.54    1.83
   4  -2   7   28.75    0.71
  -4   2  -7   29.35    1.81
  -4   2  -7   28.31    1.82
   4  -2   8    0.57    0.28
   4  -2   8    0.57    0.43
   4  -2   8    1.24    1.21
  -4   2  -8    0.86    1.98
  -4   2  -8    1.21    1.21
   4  -2   9  404.69    5.17
   4  -2   9  405.17    4.80
  -4   2  -9  397.79    7.03
  -4   2  -9  401.67    8.50
   4  -2  10  265.28    3.42
   4  -2  10  263.08    3.35
  -4   2 -10  259.57    5.19
  -4   2 -10  268.82    6.63
   4  -2  11   35.34    0.99
   4  -2  11   36.77    0.96
  -4   2 -11   31.85    2.13
  -4   2 -11   35.42    3.21
   4  -2  12  114.86    2.00
   4  -2  12  112.72    2.46
  -4   2 -12  113.83    3.40
  -4   2 -12  127.55    4.71
   4  -2  13   59.66    1.51
   4  -2  13   62.85    1.50
  -4   2 -13   61.60    2.65
  -4   2 -13   60.17    2.59
  -4   2 -14   17.87    2.00
  -4   2 -14   21.62    1.94
  -4   2 -15   50.61    3.94
  -4   2 -15   46.27    2.53
  -4   2 -16    8.99    2.73
  -4   2 -16   -0.63    2.57
  -4   2 -17   29.05    3.55
  -4   2 -17   27.80    2.39
  -4   1  17  234.53    7.35
  -4   1  17  225.77    7.27
  -4   1  16  188.23    6.32
  -4   1  16  185.92    6.08
   4  -1 -15  129.99    5.24
  -4   1  15  115.33    4.97
  -4   1  15  128.61    4.74
   4  -1 -14    6.02    2.38
  -4   1  14    3.96    2.30
  -4   1  14    4.17    2.17
   4  -1 -13  164.96    2.41
   4  -1 -13  171.82    5.02
  -4   1  13  176.96    5.06
  -4   1  13  174.30    7.18
   4  -1 -12  843.12   14.55
   4  -1 -12  807.62   11.15
  -4   1  12  828.36   10.82
  -4   1  12  842.36   14.66
  -4   1  12  831.41   14.52
   4  -1 -11  106.28    3.62
   4  -1 -11  106.30    1.87
  -4   1  11  111.10    2.48
  -4   1  11  109.83    3.71
  -4   1  11  107.06    3.85
   4  -1 -10 1616.69   22.21
   4  -1 -10 1626.62   25.99
  -4   1  10 1694.68   23.33
  -4   1  10 1688.77   27.10
  -4   1  10 1684.31   27.09
   4  -1  -9   44.35    1.22
   4  -1  -9   42.78    2.36
  -4   1   9   48.37    1.95
  -4   1   9   46.40    2.49
  -4   1   9   50.25    2.52
   4  -1  -8    1.02    2.07
   4  -1  -8    3.10    0.64
  -4   1   8    0.65    0.98
  -4   1   8   -0.42    1.15
   4  -1  -7  109.47    2.75
   4  -1  -7  112.10    2.57
  -4   1   7  115.87    2.16
  -4   1   7  118.18    3.03
   4  -1  -6  522.19    7.06
   4  -1  -6  510.45    7.72
  -4   1   6  545.05    7.41
  -4   1   6  538.86    8.28
   4  -1  -5   12.95    1.78
   4  -1  -5   12.01    0.88
  -4   1   5   15.21    0.98
  -4   1   5   13.51    1.26
   4  -1  -4  418.50    6.02
   4  -1  -4  420.50    5.89
  -4   1   4  442.35    6.91
  -4   1   4  438.12    6.34
   4  -1  -3  177.04    2.85
   4  -1  -3  177.45    3.65
  -4   1   3  191.92    3.10
  -4   1   3  183.85    3.05
   4  -1  -2  354.34    4.78
   4  -1  -2  359.49    5.23
  -4   1   2  367.64    6.19
  -4   1   2  379.20    5.71
   4  -1  -1 1070.71   14.79
   4  -1  -1 1054.81   13.45
  -4   1   1 1124.56   14.34
  -4   1   1 1107.68   15.34
   4  -1   0  942.97   11.53
   4  -1   0  965.14   14.40
  -4   1   0  970.44   13.56
  -4   1   0 1000.64   12.22
   4  -1   1  298.50    3.64
   4  -1   1  295.95    4.75
  -4   1  -1  306.08    4.98
  -4   1  -1  315.04    3.57
   4  -1   2   73.25    2.12
   4  -1   2   73.85    0.85
  -4   1  -2   77.93    1.07
  -4   1  -2   77.71    2.14
  -4   1  -2   79.61    0.91
   4  -1   3   38.95    1.66
  -4   1  -3   40.53    1.74
  -4   1  -3   38.81    1.68
   4  -1   4  158.79    3.21
  -4   1  -4  163.05    3.23
  -4   1  -4  157.59    3.16
   4  -1   5   34.31    2.63
  -4   1  -5   35.07    1.70
  -4   1  -5   37.85    2.62
   4  -1   6    6.21    1.32
  -4   1  -6    8.27    2.11
  -4   1  -6    6.69    1.29
  -4   1  -7   39.86    2.02
  -4   1  -7   39.11    2.00
   4  -1   8   -0.03    0.06
  -4   1  -8  168.29    3.71
  -4   1  -8  173.32    3.77
   4  -1   9   65.93    0.85
   4  -1   9   64.63    0.84
  -4   1  -9   65.16    2.42
  -4   1  -9   66.65    2.46
   4  -1  10  370.36    4.32
   4  -1  10  364.21    4.26
  -4   1 -10  374.36    8.06
  -4   1 -10  371.02    6.71
   4  -1  11  154.15    2.13
   4  -1  11  153.10    2.45
  -4   1 -11  154.11    3.77
  -4   1 -11  153.20    3.73
   4  -1  12  291.38    3.94
   4  -1  12  280.90    3.79
  -4   1 -12  288.40    5.72
  -4   1 -12  284.41    5.72
   4  -1  13   73.86    2.09
   4  -1  13   73.31    2.03
  -4   1 -13   72.85    2.84
  -4   1 -13   73.07    4.17
   4  -1  14  136.20    3.10
   4  -1  14  138.84    2.45
  -4   1 -14  128.61    3.73
  -4   1 -14  130.19    3.74
  -4   1 -15  182.70    4.56
  -4   1 -15  186.45    4.66
  -4   1 -16   52.05    4.17
  -4   1 -16   50.13    2.67
  -4   1 -17   70.45    4.62
  -4   1 -17   72.08    3.12
  -4   0  17    1.91    2.57
  -4   0  17    2.57    2.54
  -4   0  16   99.55    4.75
  -4   0  16   99.56    4.90
  -4   0  15   84.90    6.29
  -4   0  15   86.27    4.18
  -4   0  14    8.20    2.43
  -4   0  14    6.07    2.29
  -4   0  13  112.70    4.17
  -4   0  13  112.99    4.24
  -4   0  12   14.42    3.74
  -4   0  12   14.77    2.28
   4   0 -11  133.02    3.98
   4   0 -11  125.66    1.51
  -4   0  11  131.40    1.77
  -4   0  11  128.08    4.09
  -4   0  11  136.53    5.60
   4   0 -10  498.80    8.81
   4   0 -10  480.68    5.66
  -4   0  10  502.82    5.86
  -4   0  10  504.75    8.93
  -4   0  10  513.84    8.97
   4   0  -9   59.57    2.50
   4   0  -9   52.20    1.27
  -4   0   9   54.94    1.38
  -4   0   9   58.84    3.77
  -4   0   9   56.41    2.47
   4   0  -8  247.93    4.78
   4   0  -8  243.70    3.44
  -4   0   8  260.53    3.33
  -4   0   8  246.33    4.86
  -4   0   8  248.69    4.84
   4   0  -7    0.56    1.06
   4   0  -7    0.95    0.69
  -4   0   7    0.78    0.47
  -4   0   7   -0.17    1.10
  -4   0   7    0.84    1.06
   4   0  -6    8.97    1.93
   4   0  -6    6.87    0.59
  -4   0   6    9.75    0.64
  -4   0   6    7.55    1.29
  -4   0   6    8.19    2.01
   4   0  -5  299.92    5.65
   4   0  -5  289.49    3.88
  -4   0   5  301.19    4.81
  -4   0   5  309.66    4.51
  -4   0   5  301.15    5.70
   4   0  -4    2.93    0.84
   4   0  -4    2.93    0.61
  -4   0   4    1.93    0.91
  -4   0   4    3.38    0.85
   4   0  -3  256.70    3.79
   4   0  -3  266.79    3.77
  -4   0   3  282.32    4.44
  -4   0   3  274.39    4.03
  -4   0   3  280.13    4.00
   4   0  -2    9.68    0.77
   4   0  -2   10.37    0.87
  -4   0   2   12.61    0.89
  -4   0   2   11.58    0.76
  -4   0   2   13.02    0.76
   4   0  -1  282.98    4.29
  -4   0   1  302.25    5.21
  -4   0   1  293.55    3.81
  -4   0   1  290.84    3.79
  -4   0   1  292.15    4.38
   4   0   0 1127.39   16.85
  -4   0   0 1176.37   14.59
  -4   0   0 1204.13   14.90
  -4   0   0 1153.51   16.23
  -4   0   0 1182.06   17.75
   4   0   112188.05  225.31
  -4   0  -112860.41  228.25
  -4   0  -112488.77  231.70
  -4   0  -112260.34  227.99
  -4   0  -112803.88  225.24
   4   0   2  300.94    4.89
  -4   0  -2  312.10    3.09
  -4   0  -2  316.29    3.12
  -4   0  -2  309.91    6.13
  -4   0  -2  297.19    4.81
  -4   0  -3  106.41    2.41
  -4   0  -3  107.15    2.40
  -4   0  -4  133.78    2.82
  -4   0  -4  135.17    3.75
  -4   0  -5  297.12    4.94
  -4   0  -5  304.57    5.02
  -4   0  -6   46.34    2.96
  -4   0  -6   41.94    1.88
  -4   0  -7  576.17    8.99
  -4   0  -7  581.89    9.07
  -4   0  -8   78.26    2.61
  -4   0  -8   78.13    2.52
   4   0   9    1.47    0.33
   4   0   9    2.17    0.22
  -4   0  -9    2.20    1.31
  -4   0  -9    2.09    1.26
   4   0  10    1.17    0.47
   4   0  10    1.40    0.32
  -4   0 -10    0.83    1.28
  -4   0 -10    1.79    1.24
   4   0  11    7.63    0.49
   4   0  11    6.68    0.52
  -4   0 -11    5.98    1.57
  -4   0 -11    5.46    1.53
   4   0  12  297.99    4.36
   4   0  12  310.30    4.60
  -4   0 -12  297.72    5.94
  -4   0 -12  303.88    5.93
   4   0  13    0.53    0.85
   4   0  13    0.88    0.58
  -4   0 -13    1.67    2.28
  -4   0 -13    1.27    1.39
   4   0  14   33.68    1.64
   4   0  14   31.76    1.20
  -4   0 -14   33.05    2.39
  -4   0 -14   35.82    2.31
  -4   0 -15   85.68    3.37
  -4   0 -15   92.79    3.27
  -4   0 -16   98.32    3.61
  -4   0 -16   94.59    3.38
  -4   0 -17   81.48    5.18
  -4   0 -17   91.51    3.44
  -4   0 -18   35.18    4.19
  -4   0 -18   32.97    2.65
  -4  -1  17   11.18    3.21
  -4  -1  17   11.99    3.05
  -4  -1  16   49.92    6.05
  -4  -1  16   48.00    6.04
  -4  -1  15   91.61    4.52
  -4  -1  15   99.54    4.55
  -4  -1  14   28.48    3.15
  -4  -1  14   33.45    3.11
  -4  -1  13  111.36    4.10
  -4  -1  13  109.70    4.07
  -4  -1  12    8.32    2.18
  -4  -1  12    4.08    3.28
  -4  -1  11    2.14    1.70
  -4  -1  11    2.51    1.75
  -4  -1  10  244.31    5.23
  -4  -1  10  245.18    5.34
  -4  -1   9    0.89    1.33
  -4  -1   9    0.92    1.33
  -4  -1   8   87.15    1.12
  -4  -1   8   82.24    2.78
  -4  -1   8   87.66    1.16
  -4  -1   8   88.40    2.79
  -4  -1   7  215.02    2.72
  -4  -1   7  214.19    5.54
  -4  -1   7  218.93    2.50
  -4  -1   7  223.79    4.35
  -4  -1   6  632.46    9.55
  -4  -1   6  630.94    7.47
  -4  -1   6  635.34    9.61
  -4  -1   6  642.11    7.56
  -4  -1   5  476.19    7.20
  -4  -1   5  486.78    6.29
  -4  -1   5  488.61    6.35
  -4  -1   5  487.67    8.31
  -4  -1   4   39.32    0.99
  -4  -1   4   42.23    1.48
  -4  -1   4   42.26    1.36
  -4  -1   4   40.49    1.47
  -4  -1   3   93.84    1.67
  -4  -1   3   93.82    1.93
  -4  -1   3   96.06    2.54
  -4  -1   3   93.10    2.05
  -4  -1   2   57.16    1.79
  -4  -1   2   57.52    1.27
  -4  -1   2   58.76    1.85
  -4  -1   2   58.82    1.34
  -4  -1   1  252.68    3.93
  -4  -1   1  249.46    3.83
  -4  -1   1  253.94    3.63
  -4  -1   1  257.85    4.22
  -4  -1   019360.77  391.64
  -4  -1   019727.48  394.19
  -4  -1   020259.16  404.81
  -4  -1   019784.29  400.16
  -4  -1  -1  224.97    5.13
  -4  -1  -1  219.38    2.79
  -4  -1  -1  226.51    2.87
  -4  -1  -1  210.47    3.80
  -4  -1  -2 1089.88   15.14
  -4  -1  -2 1105.71   12.95
  -4  -1  -2 1128.83   13.54
  -4  -1  -2 1077.86   15.10
  -4  -1  -3    2.31    0.94
  -4  -1  -3    1.46    0.32
  -4  -1  -3    1.77    0.95
  -4  -1  -3    1.50    0.20
   4   1   4   -0.01    0.05
  -4  -1  -4  538.67    8.00
  -4  -1  -4  584.59    5.80
  -4  -1  -4  546.25    5.36
  -4  -1  -4  535.24    7.90
   4   1   5    0.35    0.96
  -4  -1  -5   98.69    2.54
  -4  -1  -5  100.39    3.51
   4   1   6  313.52    2.83
   4   1   6  314.87    5.33
  -4  -1  -6  315.76    5.34
  -4  -1  -6  304.59    2.75
  -4  -1  -6  319.19    6.44
   4   1   7  363.23    3.75
   4   1   7  377.84    6.23
  -4  -1  -7  366.17    7.43
  -4  -1  -7  368.53    3.82
  -4  -1  -7  360.96    6.05
   4   1   8   56.53    0.76
   4   1   8   55.10    0.74
   4   1   8   55.16    2.31
  -4  -1  -8   59.89    2.37
  -4  -1  -8   59.69    0.80
  -4  -1  -8   54.53    2.26
   4   1   9  295.09    3.40
   4   1   9  289.60    3.57
  -4  -1  -9  293.17    6.96
  -4  -1  -9  283.11    6.62
   4   1  10   54.51    0.97
   4   1  10   52.63    1.33
  -4  -1 -10   53.80    2.38
  -4  -1 -10   51.88    2.35
   4   1  11  246.37    3.62
   4   1  11  251.87    3.34
  -4  -1 -11  245.51    5.19
  -4  -1 -11  239.77    5.13
   4   1  12  101.43    2.29
   4   1  12   95.70    1.68
  -4  -1 -12   95.38    4.69
  -4  -1 -12   98.94    3.22
   4   1  13    2.86    0.71
   4   1  13    3.35    1.03
  -4  -1 -13    1.88    1.60
  -4  -1 -13    2.94    1.52
   4   1  14   19.84    1.72
   4   1  14   20.20    1.05
  -4  -1 -14   21.52    2.21
  -4  -1 -14   22.67    2.11
   4   1  15    5.37    1.43
   4   1  15    5.90    1.57
  -4  -1 -15   -0.36    1.80
  -4  -1 -15    6.63    1.69
  -4  -1 -16   -0.11    1.61
  -4  -1 -16    2.18    2.36
  -4  -1 -17    0.04    1.71
  -4  -1 -17    1.86    1.55
  -4  -1 -18   -0.25    3.25
  -4  -1 -18    7.27    2.96
  -4  -2  16  118.64    5.36
  -4  -2  16  128.20    5.34
  -4  -2  15  156.68    5.57
  -4  -2  15  154.45    5.55
  -4  -2  14  383.57    8.63
  -4  -2  14  386.34    8.67
  -4  -2  13   63.16    3.48
  -4  -2  13   60.05    5.34
  -4  -2  12  111.17    4.02
  -4  -2  12  117.32    4.09
  -4  -2  11  166.89    4.60
  -4  -2  11  170.59    4.68
  -4  -2  10  152.28    4.17
  -4  -2  10  155.24    4.22
  -4  -2   9  269.16    7.05
  -4  -2   9  266.82    5.51
  -4  -2   8   35.31    2.17
  -4  -2   8   31.35    2.12
  -4  -2   7   95.73    2.87
  -4  -2   7  102.33    4.14
  -4  -2   6  715.40    8.01
  -4  -2   6  695.01   10.72
  -4  -2   6  714.69    8.27
  -4  -2   6  689.98   10.67
  -4  -2   5  200.03    3.70
  -4  -2   5  198.23    2.76
  -4  -2   5  202.45    3.77
  -4  -2   5  199.90    2.42
  -4  -2   4   58.28    1.49
  -4  -2   4   56.57    2.60
  -4  -2   4   53.52    1.76
  -4  -2   4   57.64    1.07
   4   2  -3   27.86    1.32
  -4  -2   3   33.40    0.95
  -4  -2   3   35.77    1.37
  -4  -2   3   31.92    1.38
  -4  -2   3   32.20    0.91
   4   2  -2  251.29    3.81
  -4  -2   2  254.21    3.50
  -4  -2   2  263.27    3.93
  -4  -2   2  263.26    3.95
  -4  -2   2  262.36    3.61
   4   2  -1   83.73    1.80
  -4  -2   1   83.68    1.78
  -4  -2   1   82.61    1.75
  -4  -2   1   83.91    1.79
  -4  -2   1   81.79    1.72
   4   2   0  753.98    9.82
   4   2   0  764.87   10.42
  -4  -2   0  802.71   10.40
  -4  -2   0  790.81   10.79
  -4  -2   0  793.71   10.89
   4   2   1 1211.60   15.61
   4   2   1 1191.03   16.40
  -4  -2  -1 1239.63   17.18
  -4  -2  -1 1233.85   17.09
  -4  -2  -1 1259.81   16.25
   4   2   2  516.84    6.69
   4   2   2  512.72    7.34
  -4  -2  -2  525.36    7.58
  -4  -2  -2  540.34    6.59
  -4  -2  -2  527.83    7.65
   4   2   3  477.37    5.66
   4   2   3  491.93    8.09
  -4  -2  -3  505.07    6.42
  -4  -2  -3  495.18    7.33
  -4  -2  -3  496.27    8.35
   4   2   4   26.19    1.51
   4   2   4   26.95    0.63
  -4  -2  -4   29.63    1.67
  -4  -2  -4   30.89    1.04
  -4  -2  -4   30.40    1.60
   4   2   5  253.63    4.50
   4   2   5  256.83    3.27
  -4  -2  -5  264.12    4.73
  -4  -2  -5  271.75    3.50
  -4  -2  -5  260.53    4.61
   4   2   6   13.96    1.46
   4   2   6   11.74    0.49
  -4  -2  -6   12.28    1.55
  -4  -2  -6   14.17    0.79
  -4  -2  -6   14.13    1.51
   4   2   7    1.51    1.17
   4   2   7    0.82    0.57
  -4  -2  -7    3.05    1.34
  -4  -2  -7    1.78    0.64
  -4  -2  -7    3.11    1.27
   4   2   8   24.41    1.85
   4   2   8   24.22    1.05
  -4  -2  -8   24.81    2.04
  -4  -2  -8   27.06    0.73
  -4  -2  -8   20.98    1.86
   4   2   9   32.36    3.17
   4   2   9   31.90    0.87
  -4  -2  -9   31.10    0.84
  -4  -2  -9   30.95    3.43
  -4  -2  -9   32.15    3.27
   4   2  10   60.96    1.77
   4   2  10   58.54    2.61
  -4  -2 -10   58.50    2.73
  -4  -2 -10   62.57    1.28
  -4  -2 -10   58.17    2.62
   4   2  11 1210.33   16.30
   4   2  11 1235.16   19.99
  -4  -2 -11 1220.68   17.00
  -4  -2 -11 1185.34   21.33
  -4  -2 -11 1187.74   19.42
   4   2  12   86.63    2.51
   4   2  12   88.64    3.36
  -4  -2 -12   83.86    3.43
  -4  -2 -12   84.30    2.37
  -4  -2 -12   82.35    3.29
   4   2  13   52.81    2.06
   4   2  13   51.88    2.88
   4   2  13   53.99    1.59
  -4  -2 -13   50.73    4.49
  -4  -2 -13   56.62    2.12
  -4  -2 -13   53.26    4.28
   4   2  14  195.26    4.22
   4   2  14  190.25    3.93
   4   2  14  198.41    4.96
  -4  -2 -14  190.85    4.81
  -4  -2 -14  189.03    4.97
  -4  -2 -14  182.73    3.92
   4   2  15   14.19    1.13
   4   2  15   12.87    1.25
   4   2  15   15.19    2.20
  -4  -2 -15   16.11    1.25
  -4  -2 -15   18.36    2.18
   4   2  16   43.08    1.83
   4   2  16   40.92    1.66
  -4  -2 -16   43.48    2.72
  -4  -2 -16   40.18    2.90
  -4  -2 -17  105.71    4.16
  -4  -2 -17  110.46    4.00
  -4  -2 -18  145.98    6.92
  -4  -2 -18  144.15    4.62
  -4  -3  16   13.76    3.09
  -4  -3  16   14.16    3.18
  -4  -3  15    7.67    2.67
  -4  -3  15    5.88    4.54
  -4  -3  14    1.61    1.99
  -4  -3  14   -0.62    2.07
  -4  -3  13  103.66    6.22
  -4  -3  13   97.22    4.33
  -4  -3  12   99.74    3.95
  -4  -3  12   95.46    4.07
  -4  -3  11  189.57    5.29
  -4  -3  11  190.92    5.14
  -4  -3  10  152.54    4.43
  -4  -3  10  143.73    4.43
  -4  -3   9  588.96   10.38
  -4  -3   9  588.93   10.35
  -4  -3   8  260.89    5.32
  -4  -3   8  268.94    7.18
  -4  -3   7   18.16    1.82
  -4  -3   7   16.42    1.83
   4   3  -6    0.54    1.14
  -4  -3   6    0.63    0.33
  -4  -3   6    0.37    1.18
  -4  -3   6   -0.09    1.20
  -4  -3   6    1.17    0.18
   4   3  -5  188.37    3.79
  -4  -3   5  194.03    3.85
  -4  -3   5  202.51    2.75
  -4  -3   5  202.14    4.03
  -4  -3   5  199.78    2.42
   4   3  -4  198.34    3.69
  -4  -3   4  209.25    3.89
  -4  -3   4  212.53    3.97
  -4  -3   4  212.29    2.75
  -4  -3   4  210.83    2.73
   4   3  -3   -0.25    0.75
   4   3  -3    0.01    0.42
  -4  -3   3    0.90    0.89
  -4  -3   3    0.49    0.51
  -4  -3   3    0.44    0.89
  -4  -3   3    0.60    0.47
   4   3  -2  177.99    4.04
   4   3  -2  176.30    2.68
  -4  -3   2  186.47    2.86
  -4  -3   2  189.07    2.91
  -4  -3   2  185.19    3.34
   4   3  -1  169.68    2.76
   4   3  -1  184.31    3.87
  -4  -3   1  189.30    3.09
  -4  -3   1  192.44    4.18
  -4  -3   1  185.13    2.95
   4   3   0  709.59    9.68
   4   3   0  706.61    9.65
  -4  -3   0  746.60   10.35
  -4  -3   0  753.92   10.36
   4   3   1   60.25    1.73
   4   3   1   58.63    1.44
  -4  -3  -1   62.06    2.70
  -4  -3  -1   60.29    1.54
   4   3   2   -0.26    1.35
   4   3   2   -0.43    0.85
  -4  -3  -2    0.46    0.60
  -4  -3  -2    0.92    1.47
   4   3   3  131.25    2.83
   4   3   3  134.59    2.18
  -4  -3  -3  137.34    2.82
  -4  -3  -3  132.33    2.93
   4   3   4   70.84    2.26
   4   3   4   69.71    1.91
  -4  -3  -4   72.48    1.51
  -4  -3  -4   74.73    3.49
   4   3   5  675.38   10.25
   4   3   5  671.47    8.62
  -4  -3  -5  689.42   12.16
  -4  -3  -5  721.36    9.30
   4   3   6   56.86    2.26
   4   3   6   56.14    1.26
  -4  -3  -6   59.86    2.40
  -4  -3  -6   62.55    1.89
   4   3   7  131.80    3.41
   4   3   7  128.21    2.59
  -4  -3  -7  137.21    3.62
  -4  -3  -7  142.34    2.26
   4   3   8  448.93    9.25
   4   3   8  449.10    6.00
  -4  -3  -8  472.05    6.82
  -4  -3  -8  436.68    7.80
   4   3   9   79.08    2.91
   4   3   9   75.12    1.64
  -4  -3  -9   68.91    4.56
  -4  -3  -9   79.26    2.21
   4   3  10 1880.86   30.20
   4   3  10 1864.56   26.49
  -4  -3 -10 1873.73   30.19
  -4  -3 -10 1896.89   26.81
   4   3  11   25.21    2.65
   4   3  11   31.15    1.36
  -4  -3 -11   31.06    1.33
  -4  -3 -11   35.56    2.78
   4   3  12 2217.80   36.60
   4   3  12 2194.88   32.64
  -4  -3 -12 2197.07   32.40
  -4  -3 -12 2183.74   36.25
  -4  -3 -12 2171.12   36.23
   4   3  13  102.33    3.65
   4   3  13   92.51    3.10
  -4  -3 -13   84.34    3.70
  -4  -3 -13   89.23    2.94
  -4  -3 -13   94.22    3.58
   4   3  14    3.18    2.74
   4   3  14    1.47    0.98
  -4  -3 -14    2.33    3.07
  -4  -3 -14    2.56    1.51
  -4  -3 -14    3.52    2.88
   4   3  15    6.24    1.25
   4   3  15    9.55    2.15
  -4  -3 -15    6.73    1.81
  -4  -3 -15    6.85    2.19
  -4  -3 -15    7.25    2.04
   4   3  16   21.54    1.65
   4   3  16   20.97    2.29
   4   3  16   16.68    2.60
  -4  -3 -16   17.97    4.31
  -4  -3 -16   18.50    2.49
  -4  -3 -16   19.52    2.31
   4   3  17   22.97    2.80
  -4  -3 -17   25.43    2.91
  -4  -3 -17   25.59    2.74
  -4  -4  15    0.78    2.04
  -4  -4  15   -1.17    2.12
  -4  -4  14  191.82    6.16
  -4  -4  14  191.19    6.36
  -4  -4  13   53.85    3.77
  -4  -4  13   60.06    3.86
  -4  -4  12  129.69    4.89
  -4  -4  12  125.63    4.78
  -4  -4  11   15.94    2.50
  -4  -4  11   11.98    2.56
  -4  -4  10   77.89    5.24
  -4  -4  10   84.30    3.67
  -4  -4   9  184.55    4.75
  -4  -4   9  179.71    4.86
   4   4  -8   -0.17    1.45
  -4  -4   8    0.68    2.75
  -4  -4   8    1.32    1.64
   4   4  -7   65.46    2.95
  -4  -4   7   62.46    2.96
  -4  -4   7   61.59    2.92
   4   4  -6  217.69    6.15
  -4  -4   6  221.59    2.67
  -4  -4   6  214.26    6.35
  -4  -4   6  217.28    4.82
  -4  -4   6  212.30    2.57
   4   4  -5  360.03    6.33
  -4  -4   5  379.59    6.68
  -4  -4   5  387.08    4.68
  -4  -4   5  375.64    6.76
  -4  -4   5  372.23    4.53
   4   4  -4  462.87    7.64
   4   4  -4  466.50    6.30
  -4  -4   4  507.61    9.60
  -4  -4   4  502.65    6.99
  -4  -4   4  499.82    6.85
   4   4  -3  294.24    4.04
   4   4  -3  300.15    5.26
  -4  -4   3  319.72    4.47
  -4  -4   3  316.85    5.54
   4   4  -2  560.75    7.56
   4   4  -2  566.21    8.56
  -4  -4   2  599.41    8.17
  -4  -4   2  596.68    9.14
   4   4  -1   98.03    2.71
   4   4  -1   99.46    2.40
  -4  -4   1  103.79    3.60
  -4  -4   1  105.38    2.30
   4   4   0 1271.81   18.02
   4   4   0 1261.13   18.05
  -4  -4   0 1346.82   19.49
  -4  -4   0 1358.21   19.26
   4   4   1  108.72    2.47
   4   4   1  107.73    3.15
  -4  -4  -1  113.63    2.50
  -4  -4  -1  110.05    2.66
   4   4   2  237.28    5.19
   4   4   2  231.32    3.83
  -4  -4  -2  245.69    4.06
  -4  -4  -2  240.74    4.37
   4   4   3   -0.61    1.74
   4   4   3    1.08    0.72
  -4  -4  -3    0.83    0.76
  -4  -4  -3   -0.57    1.08
   4   4   4   49.64    3.21
   4   4   4   50.60    1.49
  -4  -4  -4   58.65    1.68
  -4  -4  -4   52.90    2.33
   4   4   5   70.86    3.62
   4   4   5   70.50    1.72
  -4  -4  -5   78.07    2.72
  -4  -4  -5   76.57    1.88
   4   4   6   26.92    1.94
   4   4   6   24.86    1.17
  -4  -4  -6   21.63    2.12
  -4  -4  -6   29.82    1.26
   4   4   7    4.32    1.51
   4   4   7    4.29    0.86
  -4  -4  -7    4.27    1.75
  -4  -4  -7    6.33    0.95
   4   4   8   22.56    2.13
   4   4   8   24.82    1.21
  -4  -4  -8   23.95    1.23
  -4  -4  -8   23.68    2.21
   4   4   9   62.57    2.86
   4   4   9   56.93    1.70
  -4  -4  -9   59.44    1.72
  -4  -4  -9   52.19    4.55
   4   4  10   19.11    2.41
   4   4  10   20.61    1.33
  -4  -4 -10   22.34    2.50
  -4  -4 -10   19.43    2.03
   4   4  11 1639.38   27.18
   4   4  11 1638.13   24.39
  -4  -4 -11 1585.64   26.71
  -4  -4 -11 1655.74   24.45
   4   4  12   76.31    3.45
   4   4  12   74.75    3.05
  -4  -4 -12   73.53    3.62
  -4  -4 -12   76.05    3.06
   4   4  13   83.34    3.60
   4   4  13   80.52    2.36
  -4  -4 -13   77.05    2.22
  -4  -4 -13   82.29    3.72
   4   4  14   24.16    2.70
   4   4  14   23.86    2.59
  -4  -4 -14   25.40    1.54
  -4  -4 -14   21.03    2.83
   4   4  15   33.89    4.48
   4   4  15   27.61    1.81
  -4  -4 -15   32.30    3.01
  -4  -4 -15   25.07    1.72
   4   4  16   13.56    2.55
   4   4  16   12.95    1.69
  -4  -4 -16    9.73    2.68
  -4  -4 -16   11.83    1.52
  -4  -4 -16   12.02    2.47
   4   4  17   14.69    1.80
   4   4  17    9.44    4.24
  -4  -4 -17   10.40    1.56
  -4  -4 -17    8.64    2.80
  -4  -4 -17   11.49    3.99
  -4  -5  14    0.14    3.83
  -4  -5  14   -0.67    2.26
  -4  -5  13  218.97    9.55
  -4  -5  13  208.23    9.06
  -4  -5  12   56.64    3.74
  -4  -5  12   45.81    3.76
  -4  -5  11    3.96    2.26
  -4  -5  11    3.91    2.36
  -4  -5  10    2.25    2.04
  -4  -5  10   -0.05    3.16
   4   5  -9    0.24    1.67
  -4  -5   9    0.32    1.82
  -4  -5   9    0.52    1.74
   4   5  -8  627.48   11.78
  -4  -5   8  664.58   12.29
  -4  -5   8  642.62   11.95
   4   5  -7  754.56   13.28
  -4  -5   7  790.89   14.01
  -4  -5   7  811.62   14.19
   4   5  -6    7.95    1.94
   4   5  -6    8.44    0.47
  -4  -5   6    9.43    0.78
  -4  -5   6    9.40    2.14
  -4  -5   6    8.69    0.50
   4   5  -5  215.35    3.36
   4   5  -5  218.43    6.32
  -4  -5   5  224.47    5.12
  -4  -5   5  229.15    3.12
   4   5  -4    7.16    0.66
   4   5  -4    5.89    1.62
  -4  -5   4    7.42    1.73
  -4  -5   4    7.31    0.76
   4   5  -3  110.89    3.06
   4   5  -3  117.60    2.10
  -4  -5   3  125.86    3.35
  -4  -5   3  120.00    2.28
   4   5  -2    0.53    0.69
   4   5  -2    0.53    1.08
  -4  -5   2   -0.66    1.18
  -4  -5   2    1.17    0.80
   4   5  -1  203.87    3.57
   4   5  -1  207.11    4.15
  -4  -5   1  227.70    4.03
  -4  -5   1  223.39    4.52
   4   5   0  636.78   10.45
   4   5   0  634.46    9.74
  -4  -5   0  682.90   10.62
  -4  -5   0  671.06   10.14
   4   5   1  128.17    2.89
   4   5   1  131.98    2.99
  -4  -5  -1  146.86    4.48
  -4  -5  -1  137.09    3.19
   4   5   2  416.03    6.75
   4   5   2  407.61    6.52
  -4  -5  -2  440.36    7.14
  -4  -5  -2  434.68    7.26
   4   5   3   65.84    2.38
   4   5   3   67.41    2.91
  -4  -5  -3   73.19    3.24
  -4  -5  -3   68.87    3.85
   4   5   4  113.11    3.06
   4   5   4  109.47    3.44
  -4  -5  -4  118.38    2.81
  -4  -5  -4  114.42    3.30
   4   5   5    5.05    1.51
   4   5   5    5.23    1.71
  -4  -5  -5    4.16    1.67
  -4  -5  -5    7.13    1.19
   4   5   6  337.21    7.80
   4   5   6  321.05    5.20
  -4  -5  -6  352.12    6.74
  -4  -5  -6  350.83    5.74
   4   5   7   -0.35    1.42
   4   5   7   -0.84    1.42
  -4  -5  -7    0.82    1.55
  -4  -5  -7    0.89    0.95
   4   5   8  114.78    3.67
   4   5   8  115.27    3.58
  -4  -5  -8  111.28    3.84
  -4  -5  -8  124.89    3.81
   4   5   9   41.40    2.73
   4   5   9   41.37    1.76
  -4  -5  -9   41.72    1.79
  -4  -5  -9   37.53    2.91
   4   5  10    4.06    3.01
   4   5  10    2.51    1.13
  -4  -5 -10    3.57    1.18
  -4  -5 -10    5.58    2.04
   4   5  11    2.96    1.89
   4   5  11    1.86    1.16
  -4  -5 -11    3.01    3.60
  -4  -5 -11    4.78    1.25
   4   5  12    1.27    1.74
   4   5  12    0.06    1.03
  -4  -5 -12    2.27    1.99
  -4  -5 -12    0.85    1.78
   4   5  13   54.10    3.39
   4   5  13   57.01    2.27
  -4  -5 -13   50.60    3.72
  -4  -5 -13   55.77    2.25
   4   5  14  111.86    4.46
   4   5  14  116.79    3.23
  -4  -5 -14  107.48    4.68
  -4  -5 -14  113.15    3.05
   4   5  15  138.20    7.19
   4   5  15  140.82    4.99
  -4  -5 -15  133.02    3.53
  -4  -5 -15  148.46    5.33
   4   5  16   68.08    3.98
   4   5  16   65.95    2.91
  -4  -5 -16   63.77    3.76
  -4  -5 -16   71.65    4.22
  -4  -6  13    7.52    2.97
  -4  -6  13    9.67    3.22
  -4  -6  12    7.47    2.73
  -4  -6  12    8.32    2.94
  -4  -6  11   38.32    3.67
  -4  -6  11   39.56    5.54
   4   6 -10   42.32    3.56
  -4  -6  10   42.75    5.58
  -4  -6  10   38.93    3.35
   4   6  -9   83.82    4.06
  -4  -6   9   90.72    4.31
  -4  -6   9   89.56    4.12
   4   6  -8   11.45    2.33
  -4  -6   8    9.93    2.42
  -4  -6   8    8.49    2.45
   4   6  -7  146.28    6.52
  -4  -6   7  158.29    6.91
   4   6  -6    5.69    0.58
   4   6  -6    7.67    1.99
  -4  -6   6   10.36    2.15
  -4  -6   6    6.81    0.61
   4   6  -5   73.12    1.51
   4   6  -5   68.56    3.20
  -4  -6   5   75.72    5.06
  -4  -6   5   76.22    2.12
   4   6  -4  110.92    2.12
   4   6  -4  113.39    3.67
  -4  -6   4  119.15    2.30
  -4  -6   4  113.72    3.87
   4   6  -3  372.08    6.34
   4   6  -3  381.63    7.20
  -4  -6   3  387.22    7.52
  -4  -6   3  400.75    6.93
   4   6  -2   49.64    1.69
   4   6  -2   52.44    2.54
  -4  -6   2   53.78    4.16
  -4  -6   2   56.06    1.85
   4   6  -1   83.97    3.04
   4   6  -1   82.24    2.84
  -4  -6   1   85.92    4.52
  -4  -6   1   86.38    2.44
   4   6   0  159.08    3.33
   4   6   0  164.36    3.80
  -4  -6   0  175.90    5.64
  -4  -6   0  167.27    4.73
   4   6   1   42.49    1.90
   4   6   1   42.84    2.08
  -4  -6  -1   40.99    3.52
  -4  -6  -1   42.39    2.07
   4   6   2   14.31    1.57
   4   6   2   10.52    2.52
  -4  -6  -2   13.55    1.74
  -4  -6  -2   12.95    1.75
   4   6   3    3.48    1.43
   4   6   3    0.81    2.11
  -4  -6  -3    3.60    1.66
  -4  -6  -3    3.65    1.49
   4   6   4   56.22    2.54
   4   6   4   52.70    3.29
  -4  -6  -4   56.80    4.24
  -4  -6  -4   59.50    2.47
   4   6   5   94.30    3.28
   4   6   5   93.53    2.73
  -4  -6  -5   96.02    3.45
  -4  -6  -5   98.59    2.92
   4   6   6   62.43    4.28
   4   6   6   58.47    2.24
  -4  -6  -6   62.87    3.04
  -4  -6  -6   59.18    2.43
   4   6   7  104.21    3.60
   4   6   7  103.55    2.91
  -4  -6  -7  111.40    3.94
  -4  -6  -7  116.66    4.32
   4   6   8    8.12    2.08
   4   6   8    7.78    1.44
  -4  -6  -8    7.21    2.14
  -4  -6  -8    6.51    1.47
   4   6   9   97.16    3.82
   4   6   9   95.36    4.09
  -4  -6  -9  100.90    2.99
  -4  -6  -9  105.25    4.14
   4   6  10  725.19   13.24
   4   6  10  734.03   12.05
  -4  -6 -10  763.06   13.68
  -4  -6 -10  732.44   13.79
   4   6  11   40.17    3.09
   4   6  11   36.07    2.15
  -4  -6 -11   39.61    2.20
  -4  -6 -11   44.05    3.37
   4   6  12    2.67    2.66
   4   6  12   -0.41    1.08
  -4  -6 -12    0.55    2.20
  -4  -6 -12    2.32    1.37
   4   6  13    6.64    2.64
   4   6  13    8.55    1.71
  -4  -6 -13    9.06    4.90
  -4  -6 -13   14.39    2.78
   4   6  14    0.00    2.41
   4   6  14    3.56    1.55
  -4  -6 -14    0.68    2.63
  -4  -6 -14    4.15    1.53
   4   6  15   22.42    3.07
   4   6  15   17.77    2.18
  -4  -6 -15   16.69    1.95
  -4  -6 -15   12.99    3.34
   4   7 -11    0.12    2.08
  -4  -7  11   -0.23    2.57
  -4  -7  11   -0.97    2.37
   4   7 -10    1.86    2.43
  -4  -7  10    2.69    2.67
  -4  -7  10    1.51    2.42
   4   7  -9   12.33    4.48
  -4  -7   9   13.35    3.06
  -4  -7   9   10.76    4.92
   4   7  -8   -0.95    2.00
  -4  -7   8    0.31    2.04
  -4  -7   8    0.28    2.03
   4   7  -7   12.32    2.55
  -4  -7   7   10.81    2.64
   4   7  -6   62.18    3.44
  -4  -7   6   50.78    5.50
   4   7  -5   34.67    1.28
   4   7  -5   36.27    2.92
  -4  -7   5   39.86    3.18
  -4  -7   5   34.89    1.34
   4   7  -4    8.83    1.05
   4   7  -4    9.35    3.54
  -4  -7   4   10.37    3.98
  -4  -7   4   11.27    1.12
   4   7  -3  271.67    5.49
   4   7  -3  267.76    6.22
  -4  -7   3  289.67    6.77
  -4  -7   3  288.91    4.89
   4   7  -2  254.40    4.57
   4   7  -2  264.09    5.84
  -4  -7   2  281.49    6.46
  -4  -7   2  271.81    6.10
   4   7  -1    2.23    1.10
   4   7  -1    1.66    1.63
  -4  -7   1    3.72    1.73
  -4  -7   1    0.49    1.17
   4   7   0    2.89    1.25
   4   7   0    4.19    1.59
  -4  -7   0    2.71    2.95
  -4  -7   0    3.10    2.17
   4   7   1   50.97    3.43
   4   7   1   48.45    2.70
  -4  -7  -1   56.01    4.62
  -4  -7  -1   56.11    2.57
   4   7   2  400.08    8.86
   4   7   2  402.70    9.39
  -4  -7  -2  441.76    8.17
   4   7   3  341.07    8.45
   4   7   3  332.25    6.71
  -4  -7  -3  366.58    7.37
  -4  -7  -3  374.84    9.70
   4   7   4    4.21    1.83
   4   7   4    1.76    1.74
  -4  -7  -4    3.72    2.10
  -4  -7  -4    6.35    2.02
   4   7   5  169.52    4.60
   4   7   5  169.39    4.18
  -4  -7  -5  179.84    4.99
  -4  -7  -5  191.40    4.70
   4   7   6    1.21    1.61
   4   7   6    0.61    1.28
  -4  -7  -6    1.86    1.90
  -4  -7  -6    1.26    1.51
   4   7   7   -0.16    1.70
   4   7   7    2.67    2.11
  -4  -7  -7    2.04    1.94
  -4  -7  -7    0.33    1.46
   4   7   8    0.59    3.05
   4   7   8    1.62    1.42
  -4  -7  -8    4.04    2.29
  -4  -7  -8    4.37    2.68
   4   7   9  136.86    4.77
   4   7   9  132.10    3.84
  -4  -7  -9  139.37    4.00
  -4  -7  -9  133.09    4.96
   4   7  10   36.30    3.34
   4   7  10   35.54    2.43
  -4  -7 -10   37.86    2.55
  -4  -7 -10   40.96    3.65
   4   7  11  234.94    8.89
   4   7  11  228.08    5.31
  -4  -7 -11  227.33    5.39
  -4  -7 -11  239.55    7.02
   4   7  12   26.35    3.32
   4   7  12   30.27    2.41
  -4  -7 -12   26.91    2.29
  -4  -7 -12   26.27    3.57
   4   7  13  107.68    4.81
   4   7  13  109.92    5.28
  -4  -7 -13  117.79    5.50
  -4  -7 -13  114.01    5.26
   4   7  14   12.29    3.12
   4   7  14   10.72    2.17
  -4  -7 -14    9.91    3.42
  -4  -7 -14   14.40    2.11
   4   8  -9    1.37    2.39
  -4  -8   9    1.86    2.79
  -4  -8   9    1.03    2.65
   4   8  -8   95.04    4.84
  -4  -8   8  110.87    5.59
   4   8  -7   84.78    4.51
  -4  -8   7   84.58    7.47
   4   8  -6  160.65    5.55
  -4  -8   6  182.65    6.24
   4   8  -5   58.63    3.72
  -4  -8   5   63.41    4.12
   4   8  -4    2.39    1.63
   4   8  -4    3.39    2.17
  -4  -8   4    1.52    2.34
  -4  -8   4    1.98    1.03
   4   8  -3  141.89    3.17
   4   8  -3  142.84    4.80
  -4  -8   3  160.96    7.47
  -4  -8   3  145.65    4.35
   4   8  -2   23.05    1.66
   4   8  -2   24.09    2.66
  -4  -8   2   24.14    3.02
  -4  -8   2   24.23    1.80
   4   8  -1   11.81    2.58
   4   8  -1   20.81    2.47
  -4  -8   1   17.04    2.70
  -4  -8   1   17.77    1.81
   4   8   0    4.43    1.46
   4   8   0    2.88    1.93
  -4  -8   0    1.85    3.41
  -4  -8   0    3.39    1.56
   4   8   1   16.12    1.95
   4   8   1   29.85    3.80
  -4  -8  -1   21.69    4.36
  -4  -8  -1   19.93    2.16
   4   8   2    1.13    1.50
   4   8   2    1.15    1.74
  -4  -8  -2    0.52    1.51
  -4  -8  -2   -0.03    1.72
   4   8   3  194.22    4.85
   4   8   3  195.69    5.14
  -4  -8  -3  215.61    7.43
  -4  -8  -3  210.51    5.79
   4   8   4   91.58    3.47
   4   8   4   90.98    3.51
  -4  -8  -4  105.87    4.07
  -4  -8  -4  100.63    4.01
   4   8   5   66.74    4.94
   4   8   5   70.58    4.65
  -4  -8  -5   78.10    3.77
  -4  -8  -5   81.18    3.58
   4   8   6   57.27    3.25
   4   8   6   52.82    2.93
  -4  -8  -6   57.88    5.44
  -4  -8  -6   55.82    3.23
   4   8   7   29.81    2.83
   4   8   7   21.01    2.38
  -4  -8  -7   30.74    3.23
  -4  -8  -7   24.96    2.68
   4   8   8   41.95    3.27
   4   8   8   35.01    2.62
  -4  -8  -8   38.00    3.63
  -4  -8  -8   41.47    4.41
   4   8   9   -0.79    2.18
   4   8   9    2.27    1.65
  -4  -8  -9   -0.78    2.66
  -4  -8  -9   -0.22    2.24
   4   8  10   20.29    3.10
   4   8  10   18.68    3.73
  -4  -8 -10   21.32    2.57
  -4  -8 -10   27.86    3.57
   4   8  11    0.16    2.29
   4   8  11    1.08    1.68
  -4  -8 -11   -0.26    1.62
  -4  -8 -11   -0.94    2.45
   4   8  12   30.91    3.79
   4   8  12   31.81    2.77
  -4  -8 -12   41.89    2.88
  -4  -8 -12   38.96    4.32
   4   9  -6   17.96    3.36
  -4  -9   6   19.48    3.82
   4   9  -5    0.58    2.27
  -4  -9   5    1.26    4.21
   4   9  -4    3.33    2.47
  -4  -9   4    0.64    2.36
   4   9  -3   29.24    1.90
   4   9  -3   27.06    3.32
  -4  -9   3   32.66    3.76
  -4  -9   3   31.84    2.00
   4   9  -2   79.88    3.95
   4   9  -2   77.94    4.12
  -4  -9   2   81.37    4.68
  -4  -9   2   74.32    2.79
   4   9  -1   57.00    2.57
   4   9  -1   59.05    3.70
  -4  -9   1   66.72    4.14
  -4  -9   1   60.45    2.74
   4   9   0    0.56    1.38
   4   9   0    0.96    3.07
  -4  -9   0    1.31    1.55
  -4  -9   0   -1.18    3.57
   4   9   1   10.78    1.94
   4   9   1   10.40    2.47
  -4  -9  -1   14.16    2.19
  -4  -9  -1   12.39    2.90
   4   9   2    7.81    1.92
   4   9   2    4.09    2.24
  -4  -9  -2    6.44    2.03
  -4  -9  -2    5.73    2.62
   4   9   3    2.30    1.84
   4   9   3    3.32    2.05
  -4  -9  -3    2.59    2.22
  -4  -9  -3    1.26    1.96
   4   9   4   15.99    2.42
   4   9   4   13.17    2.53
  -4  -9  -4   14.43    2.72
  -4  -9  -4   15.06    2.81
   4   9   5   12.68    2.54
   4   9   5   14.47    2.52
  -4  -9  -5   10.46    2.86
  -4  -9  -5   20.99    2.88
   4   9   6   32.44    4.82
  -4  -9  -6   37.03    3.47
  -4  -9  -6   28.78    5.21
   4   9   7    8.58    2.68
   4   9   7   10.49    2.43
  -4  -9  -7    8.02    2.97
  -4  -9  -7   10.19    4.21
   4   9   8  281.06    7.77
   4   9   8  285.41    8.97
  -4  -9  -8  308.75    9.98
  -4  -9  -8  308.76    8.61
   4   9   9    0.04    2.29
   4   9   9    1.72    1.86
  -4  -9  -9    1.45    4.03
  -4  -9  -9    0.00    3.23
   4   9  10    5.03    4.28
   4   9  10    2.38    3.44
  -4  -9 -10    2.83    3.43
  -4  -9 -10   -0.12    4.53
   4  10  -1   56.37    4.08
   4  10  -1   58.10    6.28
  -4 -10   1   60.25    2.99
  -4 -10   1   57.50    4.69
   4  10   0   18.69    2.19
   4  10   0   14.83    3.13
  -4 -10   0   14.36    3.51
  -4 -10   0   14.31    5.67
   4  10   1    0.22    1.49
   4  10   1   -0.77    1.97
  -4 -10  -1    1.32    2.57
  -4 -10  -1    0.54    1.70
   4  10   2   61.88    3.40
   4  10   2   70.02    6.23
  -4 -10  -2   76.34    4.77
  -4 -10  -2   71.94    3.80
   4  10   3   70.47    3.63
   4  10   3   62.64    4.14
  -4 -10  -3   78.15    4.02
  -4 -10  -3   79.53    4.73
   4  10   4   28.59    3.02
   4  10   4   32.10    3.36
  -4 -10  -4   34.35    3.39
  -4 -10  -4   31.53    6.07
   4  10   5   -0.34    2.07
   4  10   5    2.82    2.17
  -4 -10  -5   -0.52    2.03
  -4 -10  -5   -0.01    2.26
   5  -8  -7   33.50    3.60
   5  -8  -7   30.86    3.09
  -5   8   7    0.01    4.48
  -5   8   7   23.94    5.60
   5  -8  -6   53.86    4.15
   5  -8  -6   53.43    3.33
  -5   8   6   57.53    4.72
  -5   8   6   58.88    3.78
   5  -8  -5   58.62    6.13
   5  -8  -5   48.95    3.16
  -5   8   5   45.49    3.54
  -5   8   5   52.76    4.42
   5  -8  -4    1.84    1.85
   5  -8  -4    3.95    2.38
  -5   8   4   -0.01    2.88
  -5   8   4    1.15    2.52
   5  -8  -3    1.58    3.01
   5  -8  -3    7.89    2.56
  -5   8   3   -0.17    1.93
  -5   8   3    8.84    2.85
   5  -8  -2    2.96    1.75
   5  -8  -2    5.30    3.98
  -5   8   2    3.39    1.89
  -5   8   2    1.37    2.75
   5  -8  -1   60.59    3.01
   5  -8  -1   63.19    4.14
  -5   8   1   69.70    3.14
  -5   8   1   75.65    4.76
   5  -8   0    6.35    1.84
   5  -8   0    6.97    2.73
  -5   8   0    8.33    1.91
  -5   8   0    6.99    3.14
   5  -8   1   50.01    2.68
   5  -8   1   50.24    3.84
  -5   8  -1   49.44    3.95
  -5   8  -1   58.36    6.50
   5  -8   2   10.85    1.86
   5  -8   2    7.28    4.52
  -5   8  -2    9.77    2.86
  -5   8  -2    9.94    3.08
   5  -8   3   26.63    3.30
   5  -8   3   25.60    2.14
  -5   8  -3   25.02    2.14
  -5   8  -3   25.35    3.65
   5  -8   4   11.47    1.82
   5  -8   4   12.57    2.80
  -5   8  -4   11.31    4.84
  -5   8  -4    9.53    1.72
   5  -8   5   21.92    2.05
   5  -8   5   19.32    3.18
  -5   8  -5   22.05    3.43
  -5   8  -5   21.37    2.99
   5  -7 -10   15.10    2.72
   5  -7 -10   16.27    2.68
  -5   7  10    0.32    2.77
  -5   7  10   17.29    4.47
   5  -7  -9    1.21    3.58
   5  -7  -9    9.92    3.71
  -5   7   9    9.32    2.92
  -5   7   9   11.31    2.84
   5  -7  -8    4.95    2.21
   5  -7  -8    5.07    2.35
  -5   7   8    9.59    2.92
  -5   7   8   10.63    4.34
   5  -7  -7   51.16    3.56
   5  -7  -7   55.75    3.27
  -5   7   7   52.68    3.60
  -5   7   7   64.11    6.40
   5  -7  -6   92.18    4.16
   5  -7  -6   84.38    3.53
  -5   7   6  101.17    6.06
  -5   7   6   95.72    4.77
   5  -7  -5   38.25    3.20
   5  -7  -5   33.86    2.57
  -5   7   5   36.25    2.96
  -5   7   5   39.33    3.58
   5  -7  -4   45.76    4.00
   5  -7  -4   46.32    3.31
  -5   7   4   50.05    2.84
  -5   7   4   47.19    3.84
   5  -7  -3   44.41    2.48
   5  -7  -3   38.22    3.27
  -5   7   3   45.10    2.66
  -5   7   3   41.62    3.72
   5  -7  -2   14.95    1.88
   5  -7  -2   11.28    4.22
  -5   7   2    9.32    1.96
  -5   7   2   13.29    4.51
   5  -7  -1   15.28    2.90
   5  -7  -1   19.44    2.78
  -5   7   1   19.90    2.00
  -5   7   1   16.44    3.06
   5  -7   0   57.63    2.45
   5  -7   0   58.77    3.61
  -5   7   0   68.24    6.10
  -5   7   0   67.34    2.66
   5  -7   1   -0.79    0.98
   5  -7   1    2.04    1.58
  -5   7  -1   -1.26    2.10
  -5   7  -1    4.33    2.22
   5  -7   2   31.99    2.00
   5  -7   2   29.75    4.92
  -5   7  -2   30.33    1.94
  -5   7  -2   37.26    3.35
   5  -7   3   -0.19    0.91
   5  -7   3    0.55    1.56
  -5   7  -3   -0.50    1.10
  -5   7  -3   -0.83    2.00
   5  -7   4   27.26    2.81
   5  -7   4   26.97    3.03
  -5   7  -4   25.72    2.70
  -5   7  -4   26.15    3.25
   5  -7   5   15.84    4.40
   5  -7   5   19.12    1.67
  -5   7  -5   16.89    2.97
  -5   7  -5   20.46    1.59
   5  -7   6   -0.49    1.84
   5  -7   6   -1.90    1.96
  -5   7  -6   -0.00    3.17
  -5   7  -6    0.53    1.03
   5  -7   7   -0.25    1.84
  -5   7  -7    1.66    3.43
   5  -7   8   21.64    2.98
  -5   7  -8   21.93    2.93
   5  -6 -12    0.61    2.07
   5  -6 -12    0.92    1.69
  -5   6  12   -0.63    1.75
  -5   6  12    2.03    2.24
   5  -6 -11   38.16    3.31
   5  -6 -11   41.94    2.87
  -5   6  11   44.97    3.78
  -5   6  11   41.90    3.27
   5  -6 -10  107.35    4.21
   5  -6 -10  109.83    5.73
  -5   6  10  119.24    4.91
  -5   6  10  126.27    4.63
   5  -6  -9   47.19    3.01
   5  -6  -9   50.31    4.63
  -5   6   9   57.74    3.64
  -5   6   9   49.71    5.51
   5  -6  -8   87.92    5.15
   5  -6  -8   86.27    3.72
  -5   6   8   92.54    6.15
  -5   6   8   93.15    4.08
   5  -6  -7    0.90    1.61
   5  -6  -7    0.15    1.51
  -5   6   7   -0.12    1.82
  -5   6   7    2.39    1.97
   5  -6  -6   -0.08    1.62
   5  -6  -6   -0.58    1.35
  -5   6   6   -0.47    1.80
  -5   6   6   -0.34    1.55
   5  -6  -5   50.39    4.67
   5  -6  -5   50.03    2.50
  -5   6   5   60.43    4.16
  -5   6   5   50.42    3.39
   5  -6  -4  115.87    4.12
   5  -6  -4  110.36    3.39
  -5   6   4  118.16    5.21
  -5   6   4  117.22    6.73
   5  -6  -3   69.96    4.28
   5  -6  -3   73.07    3.80
  -5   6   3   66.68    3.09
  -5   6   3   81.66    4.01
   5  -6  -2 1474.97   23.84
   5  -6  -2 1439.35   24.63
  -5   6   2 1596.81   27.60
  -5   6   2 1574.88   27.57
   5  -6  -1   13.39    1.56
   5  -6  -1   13.84    2.58
  -5   6   1   12.55    2.79
  -5   6   1   14.46    2.83
   5  -6   0    1.63    1.80
   5  -6   0    1.63    3.03
  -5   6   0    0.96    1.23
  -5   6   0    4.34    1.98
   5  -6   1   75.51    3.47
   5  -6   1   74.34    2.34
  -5   6  -1   78.30    2.39
  -5   6  -1   79.69    3.73
   5  -6   2    0.07    0.90
   5  -6   2    0.85    1.63
  -5   6  -2    1.85    1.01
  -5   6  -2    0.18    1.95
   5  -6   3    0.12    1.39
   5  -6   3    0.32    1.69
  -5   6  -3   -0.72    1.49
  -5   6  -3   -0.23    1.81
   5  -6   4  142.38    3.04
   5  -6   4  145.31    4.76
  -5   6  -4  142.47    3.05
  -5   6  -4  156.26    7.00
   5  -6   5  114.90    2.68
   5  -6   5  114.22    4.23
  -5   6  -5  115.48    2.63
  -5   6  -5  115.73    4.44
   5  -6   6   32.38    2.38
   5  -6   6   33.18    4.49
  -5   6  -6   43.69    3.06
  -5   6  -6   28.59    1.51
   5  -6   7    3.94    1.07
   5  -6   7    6.32    2.13
  -5   6  -7    5.20    2.24
   5  -6   8   29.11    2.86
  -5   6  -8   34.80    2.98
   5  -6   9   27.95    2.85
  -5   6  -9    0.31    4.28
  -5   6  -9   27.65    2.66
   5  -6  10   -0.18    1.76
  -5   6 -10    4.63    3.76
  -5   6 -10   11.20    2.32
   5  -6  11   38.00    4.84
  -5   6 -11   44.40    4.93
  -5   6 -11   43.39    4.66
   5  -5 -14  201.56    6.52
   5  -5 -14  188.95    4.90
  -5   5  14  194.85    6.67
   5  -5 -13    6.50    1.79
   5  -5 -13    2.79    2.59
  -5   5  13    8.90    1.99
  -5   5  13    4.49    5.04
   5  -5 -12    4.45    1.72
   5  -5 -12    3.19    2.34
  -5   5  12    0.13    1.70
  -5   5  12    6.27    2.51
   5  -5 -11   22.60    2.68
   5  -5 -11   19.73    2.16
  -5   5  11   22.04    2.45
  -5   5  11   22.85    3.09
   5  -5 -10   31.66    2.78
   5  -5 -10   40.52    2.47
  -5   5  10   41.52    2.82
  -5   5  10   42.61    3.30
   5  -5  -9   38.36    2.73
   5  -5  -9   40.85    2.56
  -5   5   9   42.46    2.88
  -5   5   9   48.19    4.88
   5  -5  -8   11.65    3.27
   5  -5  -8   17.12    2.02
  -5   5   8   14.75    2.27
  -5   5   8   14.75    2.34
   5  -5  -7   24.82    2.12
   5  -5  -7   27.05    2.23
  -5   5   7   28.31    2.51
  -5   5   7   24.67    2.43
   5  -5  -6   12.24    1.76
   5  -5  -6    8.61    3.07
  -5   5   6    9.42    2.13
  -5   5   6   10.35    1.90
   5  -5  -5  118.86    3.33
   5  -5  -5  120.10    3.79
  -5   5   5  128.14    3.71
  -5   5   5  136.91    4.22
   5  -5  -4    6.10    1.97
   5  -5  -4    6.67    1.50
  -5   5   4    4.44    3.41
  -5   5   4    4.98    2.59
   5  -5  -3 2307.14   40.92
   5  -5  -3 2360.01   37.34
  -5   5   3 2510.17   42.36
  -5   5   3 2463.94   41.21
   5  -5  -2  147.72    4.72
   5  -5  -2  140.95    3.52
  -5   5   2  151.23    3.83
  -5   5   2  158.45    5.07
   5  -5  -1  706.44   10.94
   5  -5  -1  695.03   14.46
  -5   5   1  741.44   13.08
  -5   5   1  738.90   11.52
   5  -5   0   10.69    1.19
   5  -5   0    9.99    2.03
  -5   5   0    9.06    1.95
  -5   5   0   10.87    2.21
   5  -5   1    7.74    1.64
   5  -5   1    7.66    3.16
  -5   5  -1    5.67    1.05
  -5   5  -1    5.79    1.98
   5  -5   2    3.91    0.91
   5  -5   2    5.17    1.85
  -5   5  -2    4.20    0.93
  -5   5  -2    4.40    1.87
   5  -5   3   13.08    1.09
   5  -5   3   15.39    2.22
  -5   5  -3   12.66    1.06
  -5   5  -3   14.58    2.30
   5  -5   4   70.27    1.79
   5  -5   4   79.21    4.90
  -5   5  -4   70.64    1.81
  -5   5  -4   73.96    3.46
   5  -5   5   14.90    1.60
   5  -5   5   13.21    2.27
  -5   5  -5   12.39    0.98
  -5   5  -5   13.44    3.67
   5  -5   6  135.17    2.48
   5  -5   6  129.34    4.24
  -5   5  -6  127.69    4.34
  -5   5  -6  131.55    3.01
   5  -5   7   76.29    1.82
   5  -5   7   78.68    3.47
  -5   5  -7   76.47    3.52
  -5   5  -7   73.97    2.32
   5  -5   8   50.19    4.62
  -5   5  -8   47.83    3.01
  -5   5  -8   40.96    2.83
   5  -5   9    0.36    1.73
  -5   5  -9   18.59    2.46
  -5   5  -9   18.73    2.38
   5  -5  10    0.68    1.73
  -5   5 -10    1.69    1.85
  -5   5 -10    3.24    1.83
   5  -5  11   19.26    2.58
  -5   5 -11   19.42    2.52
  -5   5 -11   22.22    2.45
  -5   5 -12   56.21    3.27
  -5   5 -12   59.70    3.26
   5  -4 -15   68.53    4.30
  -5   4  15   66.65    4.91
   5  -4 -14   80.71    4.35
   5  -4 -14   77.72    3.88
  -5   4  14   79.27    2.84
  -5   4  14   86.21    4.84
   5  -4 -13   86.24    4.05
   5  -4 -13   86.01    4.24
  -5   4  13   95.89    4.38
  -5   4  13   96.12    4.67
   5  -4 -12   64.72    3.59
   5  -4 -12   62.67    2.53
  -5   4  12   65.18    2.67
  -5   4  12   83.34    4.04
   5  -4 -11    4.29    1.45
   5  -4 -11    7.30    2.09
  -5   4  11   -0.70    1.44
  -5   4  11    4.57    2.01
   5  -4 -10   62.18    2.49
   5  -4 -10   54.99    3.03
  -5   4  10   63.71    4.00
  -5   4  10   63.52    3.36
   5  -4  -9    0.47    1.42
   5  -4  -9    0.34    1.19
  -5   4   9    0.08    2.15
  -5   4   9   -1.20    2.62
   5  -4  -8   13.60    1.86
   5  -4  -8   11.68    2.67
  -5   4   8   18.93    1.95
  -5   4   8   16.55    2.23
   5  -4  -7    1.39    1.44
   5  -4  -7    3.75    1.38
  -5   4   7    2.82    1.58
  -5   4   7    3.30    1.64
   5  -4  -6   -1.33    1.90
   5  -4  -6    1.62    1.26
  -5   4   6   -1.04    1.32
  -5   4   6    0.38    1.29
   5  -4  -5  104.69    2.88
   5  -4  -5  105.87    3.17
  -5   4   5  116.33    3.50
  -5   4   5  119.79    4.43
   5  -4  -4    2.25    1.71
   5  -4  -4    0.63    1.38
  -5   4   4    1.61    1.46
  -5   4   4    0.47    1.92
   5  -4  -3   12.10    1.32
   5  -4  -3   14.17    1.88
  -5   4   3   10.42    1.88
  -5   4   3   12.17    2.24
   5  -4  -2  226.20    6.43
   5  -4  -2  231.57    4.05
  -5   4   2  234.29    6.69
  -5   4   2  236.18    4.25
   5  -4  -1  133.93    3.75
   5  -4  -1  133.90    3.45
  -5   4   1  138.66    2.80
  -5   4   1  138.94    3.86
   5  -4   0  246.52    5.28
   5  -4   0  252.51    4.03
  -5   4   0  269.00    4.27
  -5   4   0  265.59    5.62
   5  -4   1  196.04    3.18
   5  -4   1  196.28    4.67
  -5   4  -1  202.77    3.31
  -5   4  -1  199.11    6.49
   5  -4   2  170.07    2.78
   5  -4   2  182.32    4.43
  -5   4  -2  176.69    2.88
  -5   4  -2  178.41    4.58
   5  -4   3   62.09    1.92
   5  -4   3   66.66    4.21
  -5   4  -3   59.44    1.92
  -5   4  -3   65.63    4.28
   5  -4   4    2.41    0.95
   5  -4   4    3.66    1.62
  -5   4  -4    2.44    0.59
  -5   4  -4    2.25    1.68
   5  -4   5   22.27    0.84
   5  -4   5   21.41    2.22
  -5   4  -5   23.61    0.83
  -5   4  -5   25.31    2.32
   5  -4   6    0.26    0.45
   5  -4   6    2.20    1.47
  -5   4  -6    2.52    1.66
  -5   4  -6    1.16    0.48
   5  -4   7    5.91    0.60
   5  -4   7   10.54    3.29
  -5   4  -7   20.18    2.32
  -5   4  -7   15.40    1.10
  -5   4  -7    7.62    2.21
   5  -4   8  201.28    2.82
   5  -4   8  200.95    2.87
   5  -4   8  215.52    5.38
  -5   4  -8  210.01    5.39
  -5   4  -8  198.65    2.85
  -5   4  -8  212.38    5.33
   5  -4   9   81.50    3.54
  -5   4  -9   83.32    3.43
  -5   4  -9   86.22    3.46
   5  -4  10  160.45    4.77
  -5   4 -10  166.00    4.74
  -5   4 -10  162.24    4.66
  -5   4 -11   97.63    3.64
  -5   4 -11   94.90    3.67
  -5   4 -12   17.05    2.39
  -5   4 -12   22.27    2.39
  -5   4 -13   20.47    4.04
  -5   4 -13   25.63    2.53
  -5   4 -14   57.07    5.05
  -5   4 -14   59.33    3.21
   5  -3 -15   13.10    3.04
  -5   3  15   10.53    5.08
   5  -3 -14   40.36    3.41
  -5   3  14   45.23    3.79
   5  -3 -13   48.33    3.26
   5  -3 -13   43.87    2.76
  -5   3  13   43.01    1.94
  -5   3  13   47.09    3.62
   5  -3 -12   21.80    2.59
   5  -3 -12   19.06    1.49
  -5   3  12   21.19    2.87
  -5   3  12   21.19    1.60
   5  -3 -11  153.59    6.39
   5  -3 -11  148.65    3.34
  -5   3  11  158.05    4.93
  -5   3  11  158.57    3.61
   5  -3 -10    9.65    2.04
   5  -3 -10    7.87    1.34
  -5   3  10   12.20    2.24
  -5   3  10    5.71    2.40
   5  -3  -9   68.42    2.30
  -5   3   9   74.35    4.83
  -5   3   9   78.05    2.54
   5  -3  -8  181.49    4.88
   5  -3  -8  182.18    4.28
  -5   3   8  200.57    4.80
  -5   3   8  205.78    4.21
   5  -3  -7   30.53    2.64
   5  -3  -7   27.79    1.90
  -5   3   7   27.50    2.17
  -5   3   7   32.42    1.92
   5  -3  -6    4.38    1.32
   5  -3  -6    5.60    1.27
  -5   3   6    6.70    1.47
  -5   3   6    6.19    1.42
   5  -3  -5   48.39    1.93
   5  -3  -5   51.48    2.11
  -5   3   5   57.00    2.16
  -5   3   5   54.53    2.30
   5  -3  -4  588.68    8.99
   5  -3  -4  598.06   10.79
  -5   3   4  619.66   10.02
  -5   3   4  628.73    9.72
   5  -3  -3   -1.18    0.94
   5  -3  -3    6.36    1.29
  -5   3   3   14.34    1.78
  -5   3   3   22.30    1.43
   5  -3  -2   11.69    1.04
   5  -3  -2    8.36    2.47
  -5   3   2   11.76    1.61
  -5   3   2    9.12    1.10
   5  -3  -1   50.94    1.42
   5  -3  -1   48.84    2.27
  -5   3   1   52.63    1.60
  -5   3   1   54.06    2.38
   5  -3   0   17.03    1.77
   5  -3   0   17.75    0.94
  -5   3   0   18.87    1.57
  -5   3   0   21.45    3.01
   5  -3   1   35.12    1.54
   5  -3   1   38.82    2.19
  -5   3  -1   37.37    1.15
  -5   3  -1   44.09    2.29
   5  -3   2  302.26    3.95
   5  -3   2  310.52    5.80
  -5   3  -2  315.31    6.08
  -5   3  -2  313.32    4.11
   5  -3   3  173.37    4.08
   5  -3   3  171.97    2.65
  -5   3  -3  173.57    2.69
  -5   3  -3  175.99    4.22
   5  -3   4   10.93    1.76
   5  -3   4   10.28    0.48
  -5   3  -4   11.76    0.73
  -5   3  -4   15.55    1.84
   5  -3   5  134.95    1.66
   5  -3   5  136.35    3.76
  -5   3  -5  139.05    3.79
  -5   3  -5  136.91    1.89
   5  -3   6   95.98    1.16
   5  -3   6   94.42    1.14
   5  -3   6   94.31    3.34
  -5   3  -6  104.98    4.88
  -5   3  -6   95.81    1.18
  -5   3  -6   96.16    3.34
   5  -3   7  624.71    6.89
   5  -3   7  664.81   13.51
   5  -3   7  623.31    7.01
  -5   3  -7  647.32   11.52
  -5   3  -7  645.22   13.21
   5  -3   8  677.32    7.75
   5  -3   8  748.81   13.14
  -5   3  -8  735.90   13.22
  -5   3  -8  723.56   12.74
   5  -3   9  998.60   11.52
   5  -3   9 1126.46   19.32
  -5   3  -9 1118.34   19.39
  -5   3  -9 1096.84   18.93
  -5   3 -10   22.23    2.35
  -5   3 -10   20.13    2.39
  -5   3 -11   45.54    2.73
  -5   3 -11   44.55    2.69
  -5   3 -12   -1.63    1.58
  -5   3 -12    0.10    1.54
  -5   3 -13   25.11    4.10
  -5   3 -13   27.65    2.50
  -5   3 -14   -1.71    1.60
  -5   3 -14    0.77    1.60
  -5   3 -15    6.96    1.99
  -5   3 -15    0.19    1.90
   5  -2 -16  102.66    5.34
  -5   2  16   94.65    5.30
  -5   2  16  100.93    4.94
   5  -2 -15  132.29    8.26
  -5   2  15  122.76    5.43
  -5   2  15  117.35    7.46
   5  -2 -14  110.91    4.76
  -5   2  14  129.35    5.12
   5  -2 -13    0.16    1.76
  -5   2  13    1.89    3.62
   5  -2 -12  104.82    2.40
   5  -2 -12  116.66    4.11
  -5   2  12  110.22    6.31
  -5   2  12  115.69    2.54
  -5   2  12  111.01    4.25
   5  -2 -11    1.93    0.96
   5  -2 -11    3.43    1.87
  -5   2  11    4.27    2.04
  -5   2  11    2.90    1.05
  -5   2  11    2.56    1.98
   5  -2 -10  114.43    2.56
   5  -2 -10  120.28    5.52
  -5   2  10  112.97    4.08
  -5   2  10  126.79    3.80
   5  -2  -9    5.40    1.67
   5  -2  -9    6.19    1.08
  -5   2   9    5.77    2.83
  -5   2   9    3.63    1.13
   5  -2  -8  109.75    3.10
   5  -2  -8  108.63    2.52
  -5   2   8  123.75    4.92
  -5   2   8  118.13    2.70
   5  -2  -7   19.48    1.60
   5  -2  -7   17.22    1.31
  -5   2   7   17.15    1.77
  -5   2   7   15.88    2.16
   5  -2  -6  146.97    3.27
   5  -2  -6  141.21    2.96
  -5   2   6  153.48    3.48
  -5   2   6  146.24    3.13
   5  -2  -5  162.94    3.21
   5  -2  -5  153.56    3.17
  -5   2   5  170.78    4.57
  -5   2   5  162.56    3.36
   5  -2  -4   20.49    1.56
   5  -2  -4   23.33    2.12
  -5   2   4   20.43    1.51
  -5   2   4   22.40    2.55
   5  -2  -3 2081.96   33.15
   5  -2  -3 2118.89   31.03
  -5   2   3 2294.80   33.95
  -5   2   3 2208.35   33.68
   5  -2  -2  129.78    3.07
   5  -2  -2  130.00    2.39
  -5   2   2  139.77    2.60
  -5   2   2  138.25    3.18
   5  -2  -1  167.75    4.64
   5  -2  -1  158.34    2.51
  -5   2   1  168.48    3.67
  -5   2   1  174.68    3.43
   5  -2   0    4.76    1.26
   5  -2   0    3.50    0.93
  -5   2   0    3.90    2.05
  -5   2   0    2.84    1.00
   5  -2   1   13.45    1.52
   5  -2   1   12.17    0.89
  -5   2  -1   12.57    1.57
  -5   2  -1   13.01    0.98
   5  -2   2   18.98    1.65
   5  -2   2   16.89    0.51
  -5   2  -2   16.47    0.79
  -5   2  -2   17.59    1.69
   5  -2   3  209.18    4.30
   5  -2   3  192.28    2.05
  -5   2  -3  207.40    2.20
  -5   2  -3  202.78    5.59
   5  -2   4    0.83    1.21
  -5   2  -4    4.10    1.41
  -5   2  -4    2.21    1.41
   5  -2   5   50.99    2.38
  -5   2  -5   49.60    2.39
  -5   2  -5   49.83    2.37
   5  -2   6  109.43    3.37
  -5   2  -6  103.87    3.21
  -5   2  -6  100.50    3.26
   5  -2   7   10.37    1.92
  -5   2  -7    9.50    1.94
  -5   2  -7    9.39    1.86
  -5   2  -8 1146.95   20.80
  -5   2  -8 1134.07   18.86
  -5   2  -9  201.13    5.03
  -5   2  -9  193.81    4.96
  -5   2 -10    2.23    1.64
  -5   2 -10    2.62    1.67
  -5   2 -11   30.32    2.44
  -5   2 -11   35.51    2.39
  -5   2 -12   24.24    2.36
  -5   2 -12   26.29    2.31
  -5   2 -13   71.35    4.84
  -5   2 -13   72.97    3.14
  -5   2 -14   19.41    2.41
  -5   2 -14   18.36    2.28
  -5   2 -15   32.09    2.65
  -5   2 -15   28.77    3.93
  -5   2 -16   21.94    2.54
  -5   2 -16   23.43    2.45
  -5   1  16   12.28    3.31
  -5   1  16   12.43    3.21
  -5   1  15  171.88    5.94
  -5   1  15  180.95    6.00
   5  -1 -14   26.27    3.23
  -5   1  14   28.74    3.19
   5  -1 -13   80.01    4.09
  -5   1  13   78.13    3.93
  -5   1  13   77.88    3.79
   5  -1 -12    6.41    2.35
   5  -1 -12    7.89    0.75
  -5   1  12    8.62    2.36
  -5   1  12    7.99    2.29
   5  -1 -11  207.36    7.22
   5  -1 -11  199.97    3.71
  -5   1  11  210.63    7.50
  -5   1  11  205.51    3.22
  -5   1  11  211.60    7.33
   5  -1 -10  688.28   11.93
   5  -1 -10  663.70    9.96
  -5   1  10  716.34    9.93
  -5   1  10  720.32   12.56
  -5   1  10  696.16   12.28
   5  -1  -9   97.93    3.25
   5  -1  -9   92.65    1.99
  -5   1   9   99.77    2.15
  -5   1   9  105.61    3.40
  -5   1   9  102.46    3.49
   5  -1  -8    1.12    1.18
   5  -1  -8    0.39    0.70
  -5   1   8    0.48    0.78
  -5   1   8    1.32    1.29
  -5   1   8    2.04    1.34
   5  -1  -7    6.32    0.90
   5  -1  -7    7.17    2.17
  -5   1   7    7.42    0.98
  -5   1   7    6.53    2.32
  -5   1   7    8.51    1.51
   5  -1  -6   16.49    1.41
   5  -1  -6   11.93    1.67
  -5   1   6   13.67    1.13
  -5   1   6   13.20    1.46
  -5   1   6   13.88    2.41
   5  -1  -5  111.77    2.54
   5  -1  -5  107.17    2.34
  -5   1   5  123.35    2.80
  -5   1   5  119.59    3.38
  -5   1   5  116.23    2.71
   5  -1  -4  452.46    6.90
   5  -1  -4  463.36    6.95
  -5   1   4  495.54    7.51
  -5   1   4  493.52    7.41
  -5   1   4  501.34    7.45
   5  -1  -3  213.63    4.73
   5  -1  -3  215.47    3.56
  -5   1   3  235.54    4.70
  -5   1   3  225.85    3.97
  -5   1   3  224.73    3.66
   5  -1  -2    2.34    0.90
   5  -1  -2    0.21    0.63
  -5   1   2   -0.23    1.11
  -5   1   2    3.47    1.50
  -5   1   2    0.76    0.64
   5  -1  -1  239.58    3.82
   5  -1  -1  245.12    5.23
  -5   1   1  261.35    4.17
  -5   1   1  250.73    4.40
  -5   1   1  259.10    4.09
   5  -1   0   84.27    1.38
   5  -1   0   84.27    2.32
  -5   1   0   91.07    1.92
  -5   1   0   93.09    3.39
  -5   1   0   86.96    1.47
   5  -1   1  106.09    1.44
   5  -1   1  114.64    3.74
  -5   1  -1  117.11    1.60
  -5   1  -1  113.51    2.82
  -5   1  -1  120.41    1.88
   5  -1   2   58.22    2.15
  -5   1  -2   58.20    0.91
  -5   1  -2   57.94    0.72
  -5   1  -2   59.36    2.24
  -5   1  -2   57.73    2.22
   5  -1   3  526.47    8.36
  -5   1  -3  526.61    8.37
  -5   1  -3  530.87    8.36
   5  -1   4  162.50    3.73
  -5   1  -4  166.29    3.78
  -5   1  -4  165.75    3.72
   5  -1   5  254.03    5.02
  -5   1  -5  252.62    6.20
  -5   1  -5  239.38    4.81
  -5   1  -6  197.85    4.42
  -5   1  -6  200.49    4.40
  -5   1  -7   18.25    1.99
  -5   1  -7   23.02    1.98
  -5   1  -8    9.78    1.80
  -5   1  -8   10.75    1.85
  -5   1  -9   48.63    2.49
  -5   1  -9   44.52    2.59
  -5   1 -10    3.18    2.88
  -5   1 -10    6.53    1.77
  -5   1 -11   26.34    2.41
  -5   1 -11   29.85    2.34
  -5   1 -12  142.77    4.27
  -5   1 -12  146.76    4.30
  -5   1 -13  146.93    4.40
  -5   1 -13  152.16    4.43
  -5   1 -14    8.33    3.03
  -5   1 -14    1.43    1.83
  -5   1 -15   20.79    2.32
  -5   1 -15    0.29    3.63
  -5   1 -16   53.64    3.04
  -5   1 -16   48.05    3.03
  -5   0  16   89.15    7.48
  -5   0  16   91.88    4.89
  -5   0  15    1.20    2.36
  -5   0  15    2.57    2.46
  -5   0  14   14.00    2.76
  -5   0  14   13.13    2.88
  -5   0  13   28.82    3.05
  -5   0  13   28.00    3.01
  -5   0  12   37.44    3.09
  -5   0  12   50.38    3.11
   5   0 -11   19.37    0.58
  -5   0  11   25.11    2.53
  -5   0  11   19.68    2.52
   5   0 -10  134.69    1.98
  -5   0  10  146.24    2.52
  -5   0  10  148.07    5.96
  -5   0  10  148.59    4.20
  -5   0  10  144.26    2.03
   5   0  -9   76.46    1.43
  -5   0   9   85.88    2.05
  -5   0   9   80.17    3.08
  -5   0   9   83.75    3.05
  -5   0   9   83.82    1.49
   5   0  -8  205.49    2.99
  -5   0   8  219.32    3.68
  -5   0   8  213.20    4.57
  -5   0   8  214.88    4.55
  -5   0   8  211.12    3.03
   5   0  -7  146.58    2.41
  -5   0   7  165.81    2.63
  -5   0   7  170.41    3.83
  -5   0   7  156.34    3.57
  -5   0   7  157.27    2.54
   5   0  -6   13.45    1.62
  -5   0   6  651.55    8.78
  -5   0   6  637.21    9.89
  -5   0   6  637.35    9.84
  -5   0   6  650.18    8.73
   5   0  -5   71.46    1.67
  -5   0   5   83.46    1.79
  -5   0   5   78.24    2.30
  -5   0   5   74.43    2.23
  -5   0   5   77.78    1.78
   5   0  -4  350.85    5.20
  -5   0   4  376.21    5.52
  -5   0   4  378.10    5.85
  -5   0   4  382.87    5.85
  -5   0   4  379.02    5.54
   5   0  -3   48.72    1.55
  -5   0   3   53.41    1.47
  -5   0   3   53.77    2.25
  -5   0   3   49.95    1.55
  -5   0   3   56.39    1.56
   5   0  -2   18.35    1.82
  -5   0   2   16.10    0.90
  -5   0   2   17.78    1.14
  -5   0   2   16.86    0.94
  -5   0   2   20.05    1.83
   5   0  -1   18.79    1.33
  -5   0   1   19.75    1.34
  -5   0   1   22.61    1.29
  -5   0   1   22.57    0.88
  -5   0   1   20.80    1.33
   5   0   0    3.19    1.04
  -5   0   0    4.20    1.08
  -5   0   0    3.52    0.51
  -5   0   0    3.59    1.07
  -5   0   0    3.02    0.52
   5   0   1  193.41    3.76
  -5   0  -1  200.49    2.76
  -5   0  -1  189.69    2.59
  -5   0  -1  185.43    3.65
  -5   0  -1  182.13    3.60
   5   0   2  110.11    2.79
  -5   0  -2  107.68    2.77
  -5   0  -2  105.82    1.17
  -5   0  -2  113.01    1.39
  -5   0  -2  105.03    2.73
  -5   0  -3   56.05    2.19
  -5   0  -3   59.66    2.20
  -5   0  -4   61.55    2.30
  -5   0  -4   65.82    2.30
  -5   0  -5    1.23    1.26
  -5   0  -5    1.70    1.22
  -5   0  -6   23.61    3.22
  -5   0  -6   20.00    1.98
  -5   0  -7 1563.19   24.58
  -5   0  -7 1571.97   24.85
  -5   0  -8  314.36    6.14
  -5   0  -8  307.56    6.18
  -5   0  -9   22.71    2.10
  -5   0  -9   19.84    2.15
  -5   0 -10  180.48    4.54
  -5   0 -10  187.89    4.61
  -5   0 -11   23.31    2.22
  -5   0 -11   18.99    2.24
  -5   0 -12   64.29    3.08
  -5   0 -12   65.52    3.06
  -5   0 -13    8.62    2.11
  -5   0 -13    9.19    2.01
  -5   0 -14   -0.31    1.51
  -5   0 -14    0.13    2.30
  -5   0 -15    0.31    3.01
  -5   0 -15    3.19    1.82
  -5   0 -16    0.27    1.79
  -5   0 -16    1.15    1.76
  -5   0 -17   49.92    3.28
  -5   0 -17   45.19    4.87
  -5  -1  16    0.94    2.26
  -5  -1  16   -0.30    2.29
  -5  -1  15  120.27    5.18
  -5  -1  15  107.62    7.45
  -5  -1  14   29.20    3.35
  -5  -1  14   30.72    5.23
  -5  -1  13  159.60    5.22
  -5  -1  13  157.55    5.15
  -5  -1  12  163.47    5.01
  -5  -1  12  157.42    4.95
  -5  -1  11   33.96    2.72
  -5  -1  11   36.63    2.75
  -5  -1  10   57.89    4.43
  -5  -1  10   56.23    2.98
  -5  -1   9   70.87    0.93
  -5  -1   9   73.63    2.88
  -5  -1   9   72.94    1.16
  -5  -1   9   79.13    3.00
  -5  -1   8    2.61    0.40
  -5  -1   8    3.30    1.43
  -5  -1   8    2.42    0.41
  -5  -1   8    1.86    1.44
  -5  -1   7  455.92    5.72
  -5  -1   7  481.38    9.49
  -5  -1   7  478.84    6.37
  -5  -1   7  477.00    8.03
  -5  -1   6   27.41    0.95
  -5  -1   6   25.71    1.83
  -5  -1   6   29.69    1.40
  -5  -1   6   32.22    1.86
  -5  -1   5 1309.77   17.61
  -5  -1   5 1316.01   19.69
  -5  -1   5 1320.49   17.83
  -5  -1   5 1295.62   19.27
  -5  -1   4  106.96    2.04
  -5  -1   4  114.54    2.61
  -5  -1   4  110.78    2.51
  -5  -1   4  109.45    2.03
  -5  -1   3  101.04    2.94
  -5  -1   3   98.63    2.00
  -5  -1   3  103.22    2.14
  -5  -1   3   98.91    1.96
  -5  -1   2  239.28    3.63
  -5  -1   2  236.48    3.77
  -5  -1   2  242.62    3.67
  -5  -1   2  237.44    3.76
  -5  -1   1  383.28    5.25
  -5  -1   1  384.84    5.87
  -5  -1   1  386.34    5.23
  -5  -1   1  386.81    5.82
  -5  -1   0  467.36    6.01
  -5  -1   0  460.77    7.00
  -5  -1   0  481.92    6.16
  -5  -1   0  466.43    7.08
  -5  -1  -1   87.27    1.78
  -5  -1  -1   86.22    3.37
  -5  -1  -1   90.52    1.82
  -5  -1  -1   85.60    2.34
  -5  -1  -2   10.76    1.44
  -5  -1  -2   14.13    0.49
  -5  -1  -2   13.84    0.48
  -5  -1  -2   15.39    1.43
  -5  -1  -3   23.96    0.52
  -5  -1  -3   25.45    1.68
  -5  -1  -3   24.43    1.62
  -5  -1  -3   24.30    0.54
  -5  -1  -4  114.04    2.98
  -5  -1  -4  115.94    4.02
  -5  -1  -5   27.72    1.93
  -5  -1  -5   34.16    1.98
  -5  -1  -6  747.39   13.57
  -5  -1  -6  752.72   12.00
  -5  -1  -7   94.68    3.23
  -5  -1  -7   88.44    3.23
  -5  -1  -8  636.95   12.66
  -5  -1  -8  648.55   11.02
  -5  -1  -9   66.72    2.93
  -5  -1  -9   66.46    2.86
  -5  -1 -10  272.61    5.85
  -5  -1 -10  275.38    5.96
  -5  -1 -11    1.99    1.82
  -5  -1 -11    5.25    1.78
  -5  -1 -12   12.08    2.17
  -5  -1 -12   13.83    2.15
  -5  -1 -13   98.29    3.75
  -5  -1 -13   99.11    5.42
  -5  -1 -14  312.19    7.18
  -5  -1 -14  309.80    6.91
  -5  -1 -15   45.09    3.11
  -5  -1 -15   42.00    2.92
  -5  -1 -16  134.73    4.76
  -5  -1 -16  141.90    4.54
  -5  -1 -17   -0.59    1.96
  -5  -1 -17    2.15    1.85
  -5  -2  15   13.65    3.30
  -5  -2  15   16.69    3.25
  -5  -2  14   92.14    4.69
  -5  -2  14   93.98    4.59
  -5  -2  13    4.95    2.29
  -5  -2  13    4.78    2.36
  -5  -2  12    1.77    2.09
  -5  -2  12    5.61    2.12
  -5  -2  11   61.53    3.23
  -5  -2  11   67.31    3.38
  -5  -2  10   79.13    3.38
  -5  -2  10   81.47    3.45
  -5  -2   9  379.16    9.10
  -5  -2   9  381.56    7.49
  -5  -2   8   28.17    2.12
  -5  -2   8   23.39    2.14
  -5  -2   7    0.55    0.29
  -5  -2   7    0.19    0.46
  -5  -2   7    0.37    1.24
  -5  -2   7    1.85    1.98
  -5  -2   6  890.63   11.14
  -5  -2   6  908.63   11.83
  -5  -2   6  890.99   13.93
  -5  -2   6  908.46   14.12
  -5  -2   5   21.62    0.86
  -5  -2   5   20.82    1.61
  -5  -2   5   23.64    1.24
  -5  -2   5   20.83    2.56
  -5  -2   4    2.08    0.65
  -5  -2   4    2.31    1.07
  -5  -2   4    3.81    1.03
  -5  -2   4    1.87    1.00
  -5  -2   3  155.99    2.59
  -5  -2   3  159.86    3.90
  -5  -2   3  156.38    3.07
  -5  -2   3  160.92    2.64
  -5  -2   2   18.13    1.10
  -5  -2   2   21.83    1.66
  -5  -2   2   18.57    1.17
  -5  -2   2   20.40    1.05
  -5  -2   1    2.28    1.12
  -5  -2   1    0.36    1.37
  -5  -2   1    0.76    0.67
   5   2   0  419.92    5.75
  -5  -2   0  421.79    7.50
  -5  -2   0  430.22    5.80
  -5  -2   0  426.18    5.83
  -5  -2   0  417.91    6.32
   5   2   1  374.32    4.93
  -5  -2  -1  383.06    7.22
  -5  -2  -1  399.18    5.22
  -5  -2  -1  378.89    4.98
  -5  -2  -1  388.71    7.07
   5   2   2   40.82    1.35
  -5  -2  -2   38.21    1.84
  -5  -2  -2   38.45    0.94
  -5  -2  -2   40.50    1.36
  -5  -2  -2   41.58    1.80
   5   2   3  225.69    2.82
  -5  -2  -3  239.51    2.99
  -5  -2  -3  230.73    4.35
  -5  -2  -3  228.83    2.87
  -5  -2  -3  229.36    4.29
   5   2   4   61.06    0.96
   5   2   4   61.35    2.32
  -5  -2  -4   66.23    2.43
  -5  -2  -4   68.41    1.38
  -5  -2  -4   59.62    2.33
   5   2   5  393.96    4.42
   5   2   5  419.14    7.11
  -5  -2  -5  412.06    7.13
  -5  -2  -5  418.88    4.71
  -5  -2  -5  409.75    7.03
   5   2   6   24.72    0.63
   5   2   6   26.91    2.03
  -5  -2  -6   25.61    2.02
  -5  -2  -6   25.61    2.09
  -5  -2  -6   25.15    0.48
   5   2   7  117.30    1.45
   5   2   7  124.50    3.48
  -5  -2  -7  119.36    3.52
  -5  -2  -7  122.28    1.52
  -5  -2  -7  116.38    3.47
   5   2   8    1.02    0.32
   5   2   8    1.86    1.44
  -5  -2  -8    1.49    2.38
  -5  -2  -8    0.73    0.31
  -5  -2  -8    0.42    1.40
   5   2   9  199.12    2.22
   5   2   9  212.50    4.92
  -5  -2  -9  205.81    4.92
  -5  -2  -9  205.93    2.48
  -5  -2  -9  199.94    4.85
   5   2  10   70.03    1.23
   5   2  10   68.56    0.99
   5   2  10   74.63    3.18
  -5  -2 -10   74.68    3.12
  -5  -2 -10   73.16    3.14
  -5  -2 -10   70.33    1.02
   5   2  11  169.41    2.21
   5   2  11  160.67    2.10
   5   2  11  178.41    4.85
  -5  -2 -11  174.00    4.83
  -5  -2 -11  162.50    2.18
  -5  -2 -11  174.55    4.80
   5   2  12   40.94    1.28
   5   2  12   40.56    0.91
  -5  -2 -12   43.71    3.02
  -5  -2 -12   35.33    2.97
  -5  -2 -13    7.23    2.33
  -5  -2 -13    9.62    2.23
  -5  -2 -14   22.11    2.74
  -5  -2 -14   20.59    2.62
  -5  -2 -15   46.01    3.29
  -5  -2 -15   41.76    4.72
  -5  -2 -16   -0.91    4.11
  -5  -2 -16   13.32    2.40
  -5  -2 -17  150.13    5.36
  -5  -2 -17  154.59    5.17
  -5  -3  15    5.62    2.83
  -5  -3  15    6.69    2.94
  -5  -3  14    6.47    2.58
  -5  -3  14    3.81    2.65
  -5  -3  13    3.98    2.28
  -5  -3  13   -1.71    3.72
  -5  -3  12   16.58    4.29
  -5  -3  12   15.11    4.31
  -5  -3  11   47.50    4.97
  -5  -3  11   47.19    3.16
  -5  -3  10    1.55    3.10
  -5  -3  10    3.66    3.05
  -5  -3   9   49.37    2.84
  -5  -3   9   39.74    2.83
  -5  -3   8   12.53    3.12
  -5  -3   8   11.95    2.01
  -5  -3   7   42.13    2.42
  -5  -3   7   42.13    2.45
  -5  -3   6   39.63    2.12
  -5  -3   6   41.28    1.11
  -5  -3   6   40.56    3.46
  -5  -3   6   39.02    0.79
  -5  -3   5  118.70    3.06
  -5  -3   5  118.23    1.83
  -5  -3   5  116.58    3.12
  -5  -3   5  115.52    1.78
   5   3  -4  502.75    8.07
  -5  -3   4  525.61    6.89
  -5  -3   4  515.14    8.27
  -5  -3   4  495.97    7.99
  -5  -3   4  518.80    6.81
   5   3  -3  153.55    3.22
  -5  -3   3  165.38    2.74
  -5  -3   3  170.97    4.52
  -5  -3   3  160.38    3.31
  -5  -3   3  165.03    2.69
   5   3  -2  327.20    6.13
  -5  -3   2  329.30    4.90
  -5  -3   2  337.90    5.44
  -5  -3   2  330.46    4.93
  -5  -3   2  337.18    6.34
   5   3  -1   16.89    1.17
  -5  -3   1   20.28    1.27
  -5  -3   1   16.89    1.96
  -5  -3   1   18.83    1.17
  -5  -3   1   16.52    1.09
   5   3   0   21.89    1.26
   5   3   0   20.06    1.10
  -5  -3   0   20.99    1.22
  -5  -3   0   19.41    1.41
  -5  -3   0   21.14    1.18
   5   3   1   50.84    1.42
   5   3   1   50.16    2.62
  -5  -3  -1   50.16    3.01
  -5  -3  -1   53.98    1.50
  -5  -3  -1   52.51    2.75
   5   3   2  434.41    5.94
   5   3   2  431.70    6.88
  -5  -3  -2  463.02    6.41
  -5  -3  -2  463.10    8.76
  -5  -3  -2  456.77    7.36
   5   3   3    2.19    0.60
   5   3   3    1.88    1.22
  -5  -3  -3    1.63    0.67
  -5  -3  -3    2.36    2.14
  -5  -3  -3    3.27    1.23
   5   3   4   23.92    2.99
   5   3   4   26.73    0.97
  -5  -3  -4   30.69    3.35
  -5  -3  -4   32.69    1.13
  -5  -3  -4   28.02    3.14
   5   3   5 1424.55   21.88
   5   3   5 1427.29   19.49
  -5  -3  -5 1474.11   22.91
  -5  -3  -5 1541.41   20.56
  -5  -3  -5 1483.13   23.16
   5   3   6   51.92    2.41
   5   3   6   47.61    1.08
  -5  -3  -6   51.93    2.61
  -5  -3  -6   51.74    1.17
  -5  -3  -6   49.80    2.51
   5   3   7   12.50    1.85
   5   3   7   11.84    0.67
  -5  -3  -7   13.72    0.70
  -5  -3  -7   17.34    2.01
  -5  -3  -7   19.22    1.99
   5   3   8   19.72    2.15
   5   3   8   20.03    1.13
  -5  -3  -8   16.02    3.56
  -5  -3  -8   20.16    2.21
  -5  -3  -8   19.66    1.15
   5   3   9   85.26    1.51
   5   3   9   94.05    4.90
  -5  -3  -9   85.87    3.42
  -5  -3  -9   85.35    1.53
  -5  -3  -9   85.17    5.05
   5   3  10   64.49    1.83
   5   3  10   69.79    3.19
  -5  -3 -10   64.27    1.33
  -5  -3 -10   68.94    3.32
  -5  -3 -10   63.90    3.27
   5   3  11  222.26    3.84
   5   3  11  231.54    5.84
  -5  -3 -11  212.57    7.94
  -5  -3 -11  222.05    5.81
  -5  -3 -11  217.41    3.74
   5   3  12  168.75    3.39
   5   3  12  170.96    5.22
  -5  -3 -12  166.57    5.30
  -5  -3 -12  168.64    2.74
  -5  -3 -12  166.40    5.21
   5   3  13    0.74    2.96
  -5  -3 -13    2.23    2.05
  -5  -3 -13    0.21    3.15
   5   3  14   50.97    3.31
  -5  -3 -14   48.20    3.44
  -5  -3 -14   46.84    3.28
   5   3  15   62.40    3.72
  -5  -3 -15   64.25    3.61
  -5  -3 -15   57.32    3.76
   5   3  16   35.90    3.43
  -5  -3 -16   79.53    4.25
  -5  -3 -16   84.66    5.83
  -5  -3 -17   39.45    3.65
  -5  -3 -17   40.32    3.44
  -5  -4  14   84.08    4.66
  -5  -4  14   77.49    4.76
  -5  -4  13   73.67    4.39
  -5  -4  13   68.61    4.25
  -5  -4  12  162.41    5.58
  -5  -4  12  159.90    7.61
  -5  -4  11   51.20    3.59
  -5  -4  11   53.31    3.43
  -5  -4  10    3.87    2.24
  -5  -4  10    7.03    2.23
  -5  -4   9  168.81    4.89
  -5  -4   9  178.05    7.13
  -5  -4   8   27.98    2.57
  -5  -4   8   17.67    2.69
  -5  -4   7 1192.20   21.66
  -5  -4   7 1225.68   20.62
   5   4  -6   16.18    2.09
  -5  -4   6   18.15    2.12
  -5  -4   6   27.35    3.49
  -5  -4   6   16.78    0.87
   5   4  -5    0.93    1.30
  -5  -4   5   -0.83    0.46
  -5  -4   5    1.56    1.23
  -5  -4   5    0.91    1.18
  -5  -4   5    0.07    0.42
   5   4  -4  150.96    3.57
  -5  -4   4  157.91    2.53
  -5  -4   4  157.36    3.70
  -5  -4   4  155.72    3.72
  -5  -4   4  156.16    2.48
   5   4  -3    0.72    1.48
   5   4  -3   -0.15    0.53
  -5  -4   3    0.54    0.62
  -5  -4   3    0.03    1.04
  -5  -4   3   -0.31    1.02
  -5  -4   3   -0.19    0.94
   5   4  -2   14.23    1.38
   5   4  -2   11.95    1.55
  -5  -4   2   12.25    1.11
  -5  -4   2   15.46    1.47
  -5  -4   2   12.72    1.60
   5   4  -1  107.28    2.65
   5   4  -1  107.93    2.32
  -5  -4   1  107.56    2.52
  -5  -4   1  113.53    3.81
  -5  -4   1  109.93    2.37
   5   4   0  257.84    4.41
   5   4   0  259.92    4.46
  -5  -4   0  276.04    4.81
  -5  -4   0  274.24    4.80
  -5  -4   0  273.03    4.60
   5   4   1  217.35    5.01
   5   4   1  219.04    3.80
  -5  -4  -1  235.09    4.11
  -5  -4  -1  224.29    5.58
   5   4   2  237.17    4.48
   5   4   2  233.70    3.89
  -5  -4  -2  251.59    4.19
  -5  -4  -2  249.77    4.84
   5   4   3   23.59    1.80
   5   4   3   24.43    1.20
  -5  -4  -3   28.02    1.33
  -5  -4  -3   25.46    2.01
   5   4   4  972.14   15.32
   5   4   4  986.82   13.77
  -5  -4  -4 1024.46   16.13
  -5  -4  -4 1060.82   14.85
   5   4   5  178.77    4.21
   5   4   5  169.61    2.91
  -5  -4  -5  184.04    4.42
  -5  -4  -5  190.31    3.23
   5   4   6   85.65    3.05
   5   4   6   85.70    1.83
  -5  -4  -6   75.80    3.24
  -5  -4  -6   91.28    1.96
   5   4   7  159.86    4.26
   5   4   7  157.98    2.69
  -5  -4  -7  163.29    4.42
  -5  -4  -7  168.86    2.87
   5   4   8   -0.72    1.77
   5   4   8    4.61    1.20
  -5  -4  -8    5.52    1.94
  -5  -4  -8    4.47    0.83
   5   4   9   -0.34    2.13
   5   4   9   11.88    1.41
  -5  -4  -9   11.79    0.96
  -5  -4  -9   13.29    3.77
   5   4  10  183.27    5.03
   5   4  10  173.55    3.71
  -5  -4 -10  175.28    5.14
  -5  -4 -10  170.81    2.97
   5   4  11   44.86    3.23
   5   4  11   47.95    1.54
  -5  -4 -11   49.61    3.39
  -5  -4 -11   47.33    1.55
  -5  -4 -11   47.59    3.27
   5   4  12   26.13    2.79
   5   4  12   20.64    1.31
  -5  -4 -12   20.15    1.84
  -5  -4 -12   32.80    4.68
  -5  -4 -12   25.90    2.90
   5   4  13   29.95    2.90
   5   4  13   23.79    2.09
  -5  -4 -13   21.95    2.95
  -5  -4 -13   21.85    2.94
  -5  -4 -13   25.11    1.30
   5   4  14    0.89    3.23
  -5  -4 -14    0.39    1.98
  -5  -4 -14   -2.31    3.14
   5   4  15   84.24    4.18
  -5  -4 -15   84.81    6.68
  -5  -4 -15   82.81    4.26
   5   4  16   92.88    4.53
  -5  -4 -16   89.77    4.49
  -5  -4 -16   86.82    4.68
  -5  -5  13    7.20    3.11
  -5  -5  13    9.07    3.05
  -5  -5  12   81.18    4.57
  -5  -5  12   77.43    4.47
  -5  -5  11    9.82    2.72
  -5  -5  11    8.76    2.82
  -5  -5  10   33.26    3.25
  -5  -5  10   42.43    3.46
  -5  -5   9  360.48    8.06
  -5  -5   9  362.20    8.42
   5   5  -8  537.11   10.83
  -5  -5   8  546.05   13.39
  -5  -5   8  546.37   10.71
   5   5  -7  268.98    6.29
  -5  -5   7  278.47    6.67
  -5  -5   7  270.77    6.38
   5   5  -6  536.82    9.92
  -5  -5   6  569.50   10.55
  -5  -5   6  553.64    7.26
  -5  -5   6  556.17   10.16
  -5  -5   6  537.91    6.63
   5   5  -5    1.31    1.52
  -5  -5   5   -0.69    1.38
  -5  -5   5    0.55    1.41
  -5  -5   5   -0.32    0.82
  -5  -5   5   -0.11    0.75
   5   5  -4   17.68    1.88
   5   5  -4   18.09    0.93
  -5  -5   4   17.46    1.98
  -5  -5   4   19.00    1.57
  -5  -5   4   17.26    0.96
   5   5  -3   10.72    2.60
   5   5  -3   11.07    1.40
  -5  -5   3    9.95    1.73
  -5  -5   3    9.36    1.04
  -5  -5   3   12.27    1.52
   5   5  -2   77.15    2.64
   5   5  -2   84.00    2.62
  -5  -5   2   86.64    2.86
  -5  -5   2   85.95    2.17
   5   5  -1  193.06    3.57
   5   5  -1  199.71    4.10
  -5  -5   1  216.06    4.50
  -5  -5   1  207.19    3.92
   5   5   0    1.46    1.73
   5   5   0    4.51    1.22
  -5  -5   0    2.55    1.26
  -5  -5   0    1.33    1.85
   5   5   1   38.31    1.83
   5   5   1   35.94    1.76
  -5  -5  -1   42.89    1.98
  -5  -5  -1   41.68    2.03
   5   5   2   93.96    2.69
   5   5   2   92.59    2.45
  -5  -5  -2  104.99    2.74
  -5  -5  -2  102.05    2.96
   5   5   3    1.10    1.26
   5   5   3    1.67    1.00
  -5  -5  -3    1.99    1.10
  -5  -5  -3    2.10    1.46
   5   5   4    2.39    2.27
   5   5   4    1.36    0.97
  -5  -5  -4   -0.13    1.22
  -5  -5  -4   -0.02    0.88
   5   5   5  225.03    6.41
   5   5   5  206.66    3.82
  -5  -5  -5  228.40    5.29
  -5  -5  -5  234.06    5.26
   5   5   6  272.17    5.76
   5   5   6  265.07    4.47
  -5  -5  -6  272.99    6.10
  -5  -5  -6  281.40    4.82
   5   5   7  186.47    4.81
   5   5   7  188.53    4.37
  -5  -5  -7  198.06    5.12
  -5  -5  -7  192.96    3.67
   5   5   8   36.77    2.75
   5   5   8   37.46    2.28
  -5  -5  -8   36.98    2.92
  -5  -5  -8   37.50    1.62
   5   5   9   57.24    3.09
   5   5   9   50.34    1.78
  -5  -5  -9   54.76    2.64
  -5  -5  -9   54.64    3.31
   5   5  10   56.99    3.38
   5   5  10   61.55    1.95
  -5  -5 -10   60.20    1.92
  -5  -5 -10   69.61    5.40
   5   5  11    2.46    3.24
   5   5  11    1.81    1.01
  -5  -5 -11    2.58    2.19
  -5  -5 -11    2.12    1.01
   5   5  12   75.65    3.87
   5   5  12   64.55    3.09
  -5  -5 -12   63.29    3.95
  -5  -5 -12   66.35    2.13
   5   5  13   12.32    2.60
   5   5  13    6.97    1.40
  -5  -5 -13   11.92    2.97
  -5  -5 -13   10.45    1.32
   5   5  14    8.00    4.18
   5   5  14    6.85    1.41
  -5  -5 -14   -0.33    3.44
   5   5  15    8.97    2.76
  -5  -5 -15    7.61    3.11
  -5  -5 -15    8.49    2.80
  -5  -6  11    9.23    2.80
  -5  -6  11    4.04    2.98
  -5  -6  10  101.95    4.62
  -5  -6  10  101.09    7.32
   5   6  -9  136.08    5.10
  -5  -6   9  143.10    5.34
  -5  -6   9  137.88    5.17
   5   6  -8    3.87    2.26
  -5  -6   8    3.81    2.40
  -5  -6   8    4.93    2.22
   5   6  -7   30.14    4.45
  -5  -6   7   34.69    4.84
  -5  -6   7   37.62    4.55
   5   6  -6   37.50    2.85
  -5  -6   6   43.86    3.11
  -5  -6   6   44.87    3.07
   5   6  -5    0.90    1.56
   5   6  -5    0.29    0.89
  -5  -6   5    3.85    1.85
  -5  -6   5    0.89    1.08
  -5  -6   5    1.66    1.06
   5   6  -4   92.87    1.98
   5   6  -4  100.16    3.49
  -5  -6   4  103.75    3.77
  -5  -6   4  102.05    2.93
  -5  -6   4  100.77    2.13
   5   6  -3   79.68    1.96
   5   6  -3   82.19    3.09
  -5  -6   3   88.33    3.39
  -5  -6   3   83.94    2.18
   5   6  -2   73.61    2.05
   5   6  -2   78.48    2.93
  -5  -6   2   84.07    4.73
  -5  -6   2   81.01    2.31
   5   6  -1   45.75    1.75
   5   6  -1   46.53    2.38
  -5  -6   1   49.79    2.61
  -5  -6   1   49.32    1.99
   5   6   0    5.04    1.22
   5   6   0    5.32    1.50
  -5  -6   0    5.54    1.62
  -5  -6   0    5.47    1.37
   5   6   1    4.05    1.29
   5   6   1    3.39    1.38
  -5  -6  -1    6.40    1.56
  -5  -6  -1    4.55    1.50
   5   6   2   92.18    2.97
   5   6   2   95.00    4.10
  -5  -6  -2  111.93    4.63
  -5  -6  -2  103.57    3.29
   5   6   3  877.24   14.29
   5   6   3  872.36   13.89
  -5  -6  -3  940.11   17.49
  -5  -6  -3  923.85   15.06
   5   6   4   29.62    2.42
   5   6   4   28.47    1.96
  -5  -6  -4   32.67    2.69
  -5  -6  -4   36.16    2.29
   5   6   5  182.26    4.68
   5   6   5  178.16    3.93
  -5  -6  -5  183.61    5.03
  -5  -6  -5  192.05    5.50
   5   6   6    0.43    1.61
   5   6   6   -1.31    1.08
  -5  -6  -6    0.13    1.48
  -5  -6  -6   -0.13    1.01
   5   6   7   27.62    2.49
   5   6   7   23.87    2.52
  -5  -6  -7   26.42    2.81
  -5  -6  -7   27.02    2.80
   5   6   8    1.20    1.84
   5   6   8    1.03    1.08
  -5  -6  -8    1.42    1.76
  -5  -6  -8   -0.80    1.02
   5   6   9   38.78    3.08
   5   6   9   32.65    1.87
  -5  -6  -9   30.99    3.27
  -5  -6  -9   35.01    2.94
   5   6  10   12.84    4.36
   5   6  10   14.10    2.50
  -5  -6 -10   15.91    1.62
  -5  -6 -10   12.78    2.91
   5   6  11  124.35    4.71
   5   6  11  119.58    3.17
  -5  -6 -11  118.44    3.14
  -5  -6 -11  117.33    5.07
   5   6  12   66.65    4.05
   5   6  12   71.79    2.54
  -5  -6 -12   70.96    6.79
  -5  -6 -12   67.96    2.44
   5   6  13   46.97    3.73
   5   6  13   44.72    2.29
  -5  -6 -13   44.20    4.12
  -5  -6 -13   47.50    2.21
   5   6  14   59.37    4.18
   5   6  14   59.36    3.83
  -5  -6 -14   53.41    4.35
  -5  -6 -14   54.56    2.43
   5   7 -10   43.68    4.02
  -5  -7  10   50.94    4.28
  -5  -7  10   35.67    4.02
   5   7  -9    6.58    4.37
  -5  -7   9   11.29    3.13
  -5  -7   9    6.79    4.60
   5   7  -8   34.84    3.33
  -5  -7   8   37.30    5.70
  -5  -7   8   34.48    3.34
   5   7  -7   32.63    3.14
  -5  -7   7   32.97    3.37
  -5  -7   7   29.49    3.37
   5   7  -6    6.19    2.35
  -5  -7   6    4.43    2.39
   5   7  -5  134.34    4.57
  -5  -7   5  141.29    5.05
   5   7  -4   -0.18    0.70
   5   7  -4    1.62    1.59
  -5  -7   4    0.83    1.74
  -5  -7   4   -0.17    1.27
   5   7  -3    0.63    0.89
   5   7  -3    2.88    1.75
  -5  -7   3    1.98    1.85
  -5  -7   3    0.46    1.01
   5   7  -2   49.73    1.88
   5   7  -2   40.81    2.83
  -5  -7   2   49.33    3.11
  -5  -7   2   48.21    2.01
   5   7  -1   37.28    1.84
   5   7  -1   31.70    2.47
  -5  -7   1   42.56    4.39
  -5  -7   1   38.33    2.03
   5   7   0    1.90    1.94
   5   7   0    2.25    1.60
  -5  -7   0    3.07    1.74
  -5  -7   0    1.35    1.37
   5   7   1  175.03    4.05
   5   7   1  163.81    4.36
  -5  -7  -1  193.66    4.98
  -5  -7  -1  196.22    6.13
   5   7   2  199.30    4.76
   5   7   2  202.38    4.82
  -5  -7  -2  227.98    5.49
  -5  -7  -2  236.15    5.36
   5   7   3   20.41    2.22
   5   7   3    6.55    3.61
  -5  -7  -3   18.98    2.45
  -5  -7  -3   10.32    3.99
   5   7   4 1669.68   28.12
   5   7   4 1662.15   27.52
  -5  -7  -4 1828.52   31.04
  -5  -7  -4 1825.64   32.59
   5   7   5    3.63    1.81
   5   7   5    0.44    1.46
  -5  -7  -5    0.15    1.97
  -5  -7  -5    1.71    1.54
   5   7   6    6.54    2.00
   5   7   6    6.35    1.55
  -5  -7  -6    6.19    2.31
  -5  -7  -6    5.45    1.70
   5   7   7   23.97    2.78
   5   7   7   25.41    1.94
  -5  -7  -7   25.37    3.02
  -5  -7  -7   24.97    2.14
   5   7   8  104.42    4.22
   5   7   8  100.43    3.17
  -5  -7  -8  104.18    4.69
  -5  -7  -8  106.62    4.85
   5   7   9   44.18    5.46
   5   7   9   40.87    3.47
  -5  -7  -9   45.70    2.51
  -5  -7  -9   43.16    3.81
   5   7  10    0.95    2.25
   5   7  10    1.07    1.35
  -5  -7 -10    0.01    1.45
  -5  -7 -10    3.19    2.44
   5   7  11   14.62    3.15
   5   7  11   15.71    3.01
  -5  -7 -11   22.14    3.16
  -5  -7 -11   15.58    3.55
   5   7  12   18.91    3.17
   5   7  12   18.78    2.04
  -5  -7 -12   30.74    3.66
  -5  -7 -12   16.46    2.05
   5   7  13    1.14    2.68
   5   7  13    8.81    2.63
  -5  -7 -13    0.85    2.47
  -5  -7 -13    0.07    1.29
   5   8  -7   62.73    4.09
  -5  -8   7   66.11    4.56
  -5  -8   7   71.84    4.69
   5   8  -6   31.23    3.42
  -5  -8   6   30.91    3.69
   5   8  -5   10.30    2.66
  -5  -8   5    6.15    2.74
   5   8  -4   14.61    4.36
  -5  -8   4   18.41    3.17
   5   8  -3  154.42    3.41
   5   8  -3  159.55    5.27
  -5  -8   3  166.45    5.69
  -5  -8   3  158.99    3.64
   5   8  -2   21.69    2.60
   5   8  -2   25.73    2.76
  -5  -8   2   25.55    3.07
  -5  -8   2   26.65    1.86
   5   8  -1    1.87    1.21
   5   8  -1   -0.73    3.03
  -5  -8   1    1.50    1.98
  -5  -8   1    0.38    1.31
   5   8   0   55.87    2.41
   5   8   0   58.16    3.16
  -5  -8   0   61.62    3.64
  -5  -8   0   63.04    2.77
   5   8   1    2.72    1.53
   5   8   1    4.18    1.91
  -5  -8  -1    4.86    2.17
  -5  -8  -1    2.81    2.84
   5   8   2  167.18    6.06
   5   8   2  171.26    5.00
  -5  -8  -2  191.30    5.14
  -5  -8  -2  190.40    5.58
   5   8   3  370.49    9.58
   5   8   3  347.11    7.53
  -5  -8  -3  409.40   10.83
  -5  -8  -3  408.88    8.89
   5   8   4    9.14    3.30
   5   8   4    4.42    1.95
  -5  -8  -4    4.16    2.19
  -5  -8  -4    2.94    2.05
   5   8   5   23.34    3.98
   5   8   5   18.73    2.30
  -5  -8  -5   20.33    2.92
  -5  -8  -5   23.20    2.57
   5   8   6   21.73    4.31
   5   8   6   24.73    2.30
  -5  -8  -6   18.97    5.04
  -5  -8  -6   29.66    2.66
   5   8   7   50.44    3.40
   5   8   7   43.67    2.68
  -5  -8  -7   56.20    3.84
  -5  -8  -7   49.29    3.12
   5   8   8   13.67    2.75
   5   8   8   10.28    3.20
  -5  -8  -8   13.65    3.08
  -5  -8  -8    9.79    3.54
   5   8   9   47.19    3.67
   5   8   9   47.28    2.76
  -5  -8  -9   53.92    4.53
  -5  -8  -9   48.33    4.28
   5   8  10   16.58    3.12
   5   8  10   17.74    3.47
  -5  -8 -10   20.67    2.37
  -5  -8 -10   20.53    3.65
   5   8  11   33.90    3.72
   5   8  11   32.04    2.53
  -5  -8 -11   37.91    2.72
  -5  -8 -11   36.91    4.21
   5   9  -4    5.63    4.40
  -5  -9   4    8.36    3.14
   5   9  -3   29.15    3.54
  -5  -9   3   31.68    5.91
   5   9  -2   12.41    1.68
   5   9  -2   10.82    2.77
  -5  -9   2   16.93    3.30
  -5  -9   2   16.17    1.82
   5   9  -1   59.91    2.56
   5   9  -1   62.81    5.66
  -5  -9   1   58.78    4.18
  -5  -9   1   63.62    2.76
   5   9   0   16.83    2.92
   5   9   0    7.98    2.58
  -5  -9   0   13.68    3.02
  -5  -9   0   14.04    2.09
   5   9   1    0.54    2.15
   5   9   1   -0.51    1.68
  -5  -9  -1   -0.53    1.48
  -5  -9  -1    1.11    1.91
   5   9   2   20.36    2.35
   5   9   2    5.00    4.19
  -5  -9  -2   32.17    2.89
  -5  -9  -2   33.34    3.50
   5   9   3   64.76    3.38
   5   9   3   67.95    3.56
  -5  -9  -3   70.01    3.73
  -5  -9  -3   69.53    3.99
   5   9   4    4.62    2.15
   5   9   4    6.40    2.17
  -5  -9  -4    4.62    2.37
  -5  -9  -4    3.99    2.36
   5   9   5   28.80    2.91
   5   9   5   25.02    2.70
  -5  -9  -5   30.67    5.23
  -5  -9  -5   37.36    5.11
   5   9   6    7.27    2.55
   5   9   6    8.11    2.25
  -5  -9  -6    6.08    2.76
   5   9   7    2.27    3.69
   5   9   7    1.85    3.08
  -5  -9  -7    1.76    2.47
  -5  -9  -7    0.02    3.29
   5   9   8   -0.77    2.02
   5   9   8    0.73    1.59
  -5  -9  -8   -1.09    2.46
  -5  -9  -8   -0.06    3.14
   6  -7  -7   98.03    3.91
   6  -7  -7  101.05    4.65
  -6   7   7  114.52    4.67
  -6   7   7  117.81    5.37
   6  -7  -6    0.43    2.52
   6  -7  -6    0.04    1.92
  -6   7   6    0.00    1.80
  -6   7   6   -1.41    3.69
   6  -7  -5    6.69    2.02
   6  -7  -5   10.32    2.71
  -6   7   5    0.08    3.19
  -6   7   5    5.49    2.83
   6  -7  -4    0.37    2.08
   6  -7  -4    0.53    2.32
  -6   7   4    0.07    1.65
  -6   7   4    2.97    2.48
   6  -7  -3   25.04    3.28
   6  -7  -3   25.27    2.21
  -6   7   3   24.31    2.38
  -6   7   3   29.58    3.77
   6  -7  -2   10.54    2.90
   6  -7  -2   13.10    2.80
  -6   7   2   12.90    1.97
  -6   7   2   11.13    3.15
   6  -7  -1   23.88    4.95
   6  -7  -1   21.73    1.92
  -6   7   1   24.09    2.08
  -6   7   1   19.64    3.52
   6  -7   0   18.90    2.79
   6  -7   0   18.44    3.17
  -6   7   0   16.47    2.77
  -6   7   0   16.30    3.37
   6  -7   1    8.26    1.50
   6  -7   1    9.52    2.80
  -6   7  -1    6.90    1.46
  -6   7  -1    5.10    2.88
   6  -7   2   23.56    2.67
   6  -7   2   22.88    3.29
  -6   7  -2   22.03    1.76
  -6   7  -2   22.12    3.38
   6  -7   3   68.50    6.49
  -6   7  -3   71.71    4.51
   6  -7   4   42.11    3.78
  -6   7  -4   55.12    4.20
   6  -7   5    1.11    3.67
  -6   7  -5    2.81    4.17
   6  -7   6    3.96    2.62
  -6   7  -6    5.73    2.82
   6  -6 -10    9.27    2.42
   6  -6 -10   10.89    3.68
  -6   6  10   10.18    2.69
  -6   6  10    9.09    2.82
   6  -6  -9  126.04    4.37
   6  -6  -9  131.35    6.46
  -6   6   9  142.37    5.36
  -6   6   9  143.09    7.60
   6  -6  -8   22.27    2.44
   6  -6  -8   20.77    2.74
  -6   6   8   22.56    3.10
  -6   6   8   28.31    2.98
   6  -6  -7   43.24    2.66
   6  -6  -7   39.84    3.15
  -6   6   7   40.95    3.57
  -6   6   7   37.96    4.74
   6  -6  -6    2.12    1.54
   6  -6  -6    0.75    2.00
  -6   6   6    3.75    3.77
  -6   6   6    2.43    1.85
   6  -6  -5    2.26    1.45
   6  -6  -5    2.19    2.07
  -6   6   5   -0.00    1.47
  -6   6   5    1.32    2.05
   6  -6  -4   17.03    4.14
   6  -6  -4   15.34    1.88
  -6   6   4   16.66    2.11
  -6   6   4   15.13    2.96
   6  -6  -3   21.58    1.91
   6  -6  -3   21.42    2.90
  -6   6   3   18.49    1.99
  -6   6   3   16.09    4.90
   6  -6  -2  140.83    5.01
   6  -6  -2  142.06    3.66
  -6   6   2  149.84    3.95
  -6   6   2  150.24    5.68
   6  -6  -1    8.14    2.46
   6  -6  -1    4.51    2.20
  -6   6   1    0.03    1.29
  -6   6   1    5.71    2.30
   6  -6   0   12.78    2.69
   6  -6   0   12.56    1.41
  -6   6   0    9.72    1.50
  -6   6   0   10.91    2.70
   6  -6   1    9.21    2.56
   6  -6   1   10.28    1.28
  -6   6  -1    6.37    1.30
  -6   6  -1    8.93    2.60
   6  -6   2   15.65    1.38
   6  -6   2   20.70    2.87
  -6   6  -2   21.35    2.21
  -6   6  -2   23.71    3.10
   6  -6   3   -0.14    0.85
   6  -6   3   -1.65    1.96
  -6   6  -3    0.32    0.81
  -6   6  -3   -0.20    2.01
   6  -6   4  191.98    6.02
  -6   6  -4  200.38    6.34
   6  -6   5   82.63    4.24
  -6   6  -5   79.32    4.40
   6  -6   6   21.55    4.86
  -6   6  -6   23.31    3.25
   6  -6   7   29.87    3.24
  -6   6  -7   26.37    3.27
   6  -6   8   16.51    3.01
  -6   6  -8   16.75    4.88
  -6   6  -8   21.45    2.94
   6  -6   9   77.26    4.31
  -6   6  -9   84.23    4.36
  -6   6  -9   76.24    4.14
   6  -5 -12   25.81    3.06
   6  -5 -12   25.54    2.42
  -6   5  12   30.49    4.30
  -6   5  12   32.42    3.68
   6  -5 -11   12.54    2.14
   6  -5 -11   12.26    4.06
  -6   5  11   19.05    2.47
  -6   5  11   16.40    3.16
   6  -5 -10  143.96    4.43
   6  -5 -10  146.91    4.80
  -6   5  10  158.64    4.99
  -6   5  10  157.79    7.94
   6  -5  -9   50.04    3.04
   6  -5  -9   52.56    4.74
  -6   5   9   59.91    3.46
  -6   5   9   57.44    3.67
   6  -5  -8  212.92    5.35
   6  -5  -8  217.32    5.61
  -6   5   8  237.42    6.16
  -6   5   8  233.47    6.12
   6  -5  -7   69.37    4.20
   6  -5  -7   62.70    3.16
  -6   5   7   65.82    5.37
  -6   5   7   67.72    3.24
   6  -5  -6    4.84    1.52
   6  -5  -6    2.70    1.87
  -6   5   6    4.49    3.43
  -6   5   6    4.39    1.76
   6  -5  -5   47.35    2.27
   6  -5  -5   45.50    2.90
  -6   5   5   48.97    3.20
  -6   5   5   54.32    2.67
   6  -5  -4    1.09    1.74
   6  -5  -4    1.12    1.19
  -6   5   4    2.41    1.93
  -6   5   4    0.53    1.34
   6  -5  -3    3.80    1.30
   6  -5  -3    4.95    2.14
  -6   5   3    4.67    1.52
  -6   5   3    4.32    2.27
   6  -5  -2   47.54    2.08
   6  -5  -2   52.94    3.31
  -6   5   2   59.91    2.35
  -6   5   2   58.62    3.58
   6  -5  -1  137.01    3.07
   6  -5  -1  127.56    4.56
  -6   5   1  144.97    4.36
  -6   5   1  142.88    4.87
   6  -5   0   28.46    1.43
   6  -5   0   21.85    4.33
  -6   5   0   28.25    1.56
  -6   5   0   31.71    4.60
   6  -5   1   25.13    1.32
   6  -5   1   25.29    2.65
  -6   5  -1   24.93    2.06
  -6   5  -1   24.94    2.79
   6  -5   2    4.33    2.02
   6  -5   2    2.59    1.33
  -6   5  -2    2.82    1.34
  -6   5  -2    2.36    3.42
   6  -5   3   47.73    3.18
   6  -5   3   42.81    1.41
  -6   5  -3   45.30    1.41
  -6   5  -3   41.56    3.31
   6  -5   4  153.16    5.02
  -6   5  -4  157.51    5.20
   6  -5   5   29.66    3.04
  -6   5  -5   27.93    4.93
   6  -5   6    8.37    2.54
  -6   5  -6   10.64    2.61
   6  -5   7   30.34    3.12
  -6   5  -7   30.28    3.18
  -6   5  -7   33.92    3.10
   6  -5   8    8.89    2.56
  -6   5  -8   10.94    2.74
  -6   5  -8   16.27    2.61
   6  -5   9   15.78    2.82
  -6   5  -9   12.97    2.85
  -6   5  -9   19.28    2.67
   6  -5  10   21.72    3.03
  -6   5 -10   26.65    3.06
  -6   5 -10   24.74    3.03
  -6   5 -11   47.09    3.40
  -6   5 -11   45.38    3.52
   6  -4 -13   23.21    3.07
   6  -4 -13   22.53    2.02
  -6   4  13   23.61    2.15
  -6   4  13   19.80    3.43
   6  -4 -12   81.83    3.93
   6  -4 -12   72.02    2.86
  -6   4  12   87.58    3.25
  -6   4  12   81.12    6.72
   6  -4 -11   20.12    3.04
   6  -4 -11   20.77    4.12
  -6   4  11   26.40    2.24
  -6   4  11    0.33    4.87
   6  -4 -10    2.12    1.78
   6  -4 -10    0.26    2.29
  -6   4  10    3.33    1.65
  -6   4  10    0.16    2.12
   6  -4  -9  242.51    6.92
   6  -4  -9  246.24    7.60
  -6   4   9  269.51    5.99
  -6   4   9  278.98    6.74
   6  -4  -8  134.53    3.85
   6  -4  -8  142.78    4.04
  -6   4   8  152.80    4.27
  -6   4   8  152.62    4.49
   6  -4  -7   10.51    1.86
   6  -4  -7   10.25    1.79
  -6   4   7   10.40    3.33
  -6   4   7   15.92    2.06
   6  -4  -6   64.28    2.48
   6  -4  -6   61.09    2.79
  -6   4   6   62.73    2.96
  -6   4   6   69.23    2.87
   6  -4  -5   24.94    1.82
   6  -4  -5   26.49    2.29
  -6   4   5   33.38    2.48
  -6   4   5   31.00    2.13
   6  -4  -4    0.83    1.91
   6  -4  -4    5.42    1.74
  -6   4   4    1.88    1.74
  -6   4   4    2.99    1.34
   6  -4  -3    0.72    0.99
   6  -4  -3    0.95    1.55
  -6   4   3   -0.50    1.58
  -6   4   3    1.01    1.07
   6  -4  -2  123.10    2.73
   6  -4  -2  117.72    3.96
  -6   4   2  133.72    4.19
  -6   4   2  137.73    3.07
   6  -4  -1    1.66    1.34
   6  -4  -1    2.06    1.70
  -6   4   1   -0.07    1.35
  -6   4   1    1.42    1.61
   6  -4   0   40.18    1.41
   6  -4   0   40.43    2.71
  -6   4   0   41.89    1.53
  -6   4   0   45.04    2.90
   6  -4   1    0.15    0.62
   6  -4   1    3.64    1.58
  -6   4  -1    0.04    0.64
  -6   4  -1    2.72    2.52
   6  -4   2   37.57    1.60
   6  -4   2   37.98    2.75
  -6   4  -2   39.98    1.71
  -6   4  -2   39.72    2.84
   6  -4   3    2.41    0.89
   6  -4   3    2.37    1.83
  -6   4  -3    2.32    0.90
  -6   4  -3    2.63    3.11
   6  -4   4  147.40    2.12
   6  -4   4  158.93    6.52
  -6   4  -4  142.58    2.49
  -6   4  -4  166.69    4.90
   6  -4   5   48.39    3.13
  -6   4  -5   51.78    3.25
   6  -4   6  115.34    4.31
  -6   4  -6  123.17    6.33
  -6   4  -6  119.26    4.34
   6  -4   7   45.93    3.26
  -6   4  -7   51.80    3.44
  -6   4  -7   50.92    3.28
   6  -4   8   73.95    3.81
  -6   4  -8   83.22    3.95
  -6   4  -8   73.23    3.74
   6  -4   9    1.12    2.03
  -6   4  -9    4.75    2.15
  -6   4  -9    0.04    2.08
  -6   4 -10    3.43    3.68
  -6   4 -10    8.29    2.35
  -6   4 -11   20.78    2.87
  -6   4 -11   27.80    2.88
  -6   4 -12    3.41    2.04
  -6   4 -12    0.40    2.03
   6  -3 -14   45.67    3.72
  -6   3  14   45.57    4.16
   6  -3 -13   31.29    5.03
  -6   3  13   40.89    3.74
   6  -3 -12    3.27    1.30
   6  -3 -12    3.68    2.14
  -6   3  12    3.32    2.17
  -6   3  12    2.44    2.37
   6  -3 -11   12.75    1.64
   6  -3 -11   11.56    2.36
  -6   3  11   12.35    1.67
  -6   3  11   -0.10    2.53
   6  -3 -10    3.66    1.90
   6  -3 -10    3.52    1.42
  -6   3  10    3.52    2.24
  -6   3  10    0.20    1.96
   6  -3  -9   30.84    2.39
   6  -3  -9   27.08    1.96
  -6   3   9   34.39    2.75
  -6   3   9   33.24    2.17
   6  -3  -8    4.16    2.64
   6  -3  -8    6.54    1.49
  -6   3   8    7.90    1.94
  -6   3   8    7.08    1.61
   6  -3  -7  211.10    4.63
   6  -3  -7  206.93    4.56
  -6   3   7  222.22    4.87
  -6   3   7  223.24    5.03
   6  -3  -6   62.32    2.41
   6  -3  -6   58.97    2.57
  -6   3   6   68.85    2.64
  -6   3   6   68.31    2.70
   6  -3  -5  250.23    5.89
   6  -3  -5  244.81    5.19
  -6   3   5  269.98    7.03
  -6   3   5  275.24    5.41
   6  -3  -4   19.03    2.94
   6  -3  -4   20.03    1.45
  -6   3   4   21.20    2.04
   6  -3  -3   25.42    2.04
   6  -3  -3   23.25    1.38
  -6   3   3   25.88    2.13
  -6   3   3   28.07    2.37
   6  -3  -2    6.95    1.69
   6  -3  -2    6.09    0.99
  -6   3   2    7.21    1.78
  -6   3   2    6.78    1.08
   6  -3  -1  144.37    3.87
   6  -3  -1  141.20    2.59
  -6   3   1  151.46    4.04
  -6   3   1  152.04    2.82
   6  -3   0   75.30    3.00
   6  -3   0   72.03    2.15
  -6   3   0   73.86    1.71
  -6   3   0   79.35    4.60
   6  -3   1  212.63    5.16
   6  -3   1  205.38    3.50
  -6   3  -1  218.29    3.76
  -6   3  -1  214.62    5.20
   6  -3   2  241.54    5.56
   6  -3   2  223.72    2.99
  -6   3  -2  232.03    3.54
  -6   3  -2  244.46    5.69
   6  -3   3  142.65    4.26
  -6   3  -3  145.39    2.14
  -6   3  -3  153.37    4.40
   6  -3   4    6.98    0.31
   6  -3   4    8.16    1.99
  -6   3  -4    7.21    2.03
  -6   3  -4    7.04    0.21
   6  -3   5    8.30    2.02
  -6   3  -5    7.05    2.08
  -6   3  -5    7.50    2.00
   6  -3   6    5.29    2.01
  -6   3  -6    1.05    1.94
  -6   3  -6    5.05    1.87
   6  -3   7   19.88    2.59
  -6   3  -7   11.44    4.14
  -6   3  -7   17.42    2.44
   6  -3   8   81.87    4.04
  -6   3  -8   82.79    4.13
  -6   3  -8   85.42    3.93
  -6   3  -9  412.29    8.82
  -6   3  -9  424.69    9.22
  -6   3 -10   77.62    3.75
  -6   3 -10   74.70    3.70
  -6   3 -11    9.65    2.30
  -6   3 -11    8.09    2.35
  -6   3 -12   62.28    3.56
  -6   3 -12   57.14    3.49
  -6   3 -13    6.09    2.16
  -6   3 -13    0.25    2.11
   6  -2 -14   72.77    4.46
  -6   2  14   80.09    4.71
   6  -2 -13   -0.09    1.90
  -6   2  13    0.89    2.15
   6  -2 -12   52.40    3.29
  -6   2  12   52.74    3.68
   6  -2 -11   39.22    2.95
   6  -2 -11   29.08    2.48
  -6   2  11   44.51    3.22
  -6   2  11   28.69    1.78
   6  -2 -10 1299.62   22.33
   6  -2 -10 1248.37   20.51
  -6   2  10 1378.87   24.19
  -6   2  10 1370.53   22.57
   6  -2  -9  135.16    3.18
   6  -2  -9  139.10    4.10
  -6   2   9  150.06    4.63
  -6   2   9  149.40    3.50
  -6   2   9  150.42    4.39
   6  -2  -8    4.30    1.26
   6  -2  -8    7.00    1.63
  -6   2   8    3.71    1.84
  -6   2   8    6.01    1.32
  -6   2   8    6.08    1.74
   6  -2  -7    0.77    0.92
   6  -2  -7   -0.77    1.07
  -6   2   7   -0.13    2.03
  -6   2   7    0.51    1.05
  -6   2   7    0.30    1.22
   6  -2  -6   22.79    2.51
   6  -2  -6   26.37    1.72
  -6   2   6   25.81    1.89
  -6   2   6   22.77    1.75
  -6   2   6   24.17    1.73
   6  -2  -5   38.45    2.64
   6  -2  -5   38.06    1.91
  -6   2   5   36.37    1.92
  -6   2   5   38.15    2.98
   6  -2  -4   14.53    1.25
   6  -2  -4   15.56    1.60
  -6   2   4   16.28    1.43
  -6   2   4   15.15    1.62
   6  -2  -3    2.62    0.87
   6  -2  -3    2.27    1.27
  -6   2   3    1.58    0.95
  -6   2   3    2.27    1.30
   6  -2  -2    8.98    1.51
   6  -2  -2   16.38    1.71
  -6   2   2   13.34    1.13
  -6   2   2   14.41    1.80
   6  -2  -1  210.61    4.55
   6  -2  -1  206.51    3.81
  -6   2   1  219.26    3.46
  -6   2   1  217.51    6.18
   6  -2   0   39.24    3.54
   6  -2   0   44.43    1.12
  -6   2   0   42.80    2.46
  -6   2   0   45.70    1.20
  -6   2   0   46.72    1.19
   6  -2   1  701.97    9.19
   6  -2   1  703.95   11.84
  -6   2  -1  727.00    9.14
  -6   2  -1  731.98   12.31
  -6   2  -1  723.84    9.05
   6  -2   2  424.08    4.86
   6  -2   2  451.79    9.97
  -6   2  -2  463.14    5.66
  -6   2  -2  462.73   10.36
  -6   2  -2  456.68    5.54
   6  -2   3  220.78    5.13
  -6   2  -3  240.87    5.36
  -6   2  -3  238.79    5.40
   6  -2   4    3.63    1.70
  -6   2  -4    2.47    2.58
  -6   2  -4    1.13    1.54
   6  -2   5  130.34    4.03
  -6   2  -5  132.97    3.96
  -6   2  -5  120.41    3.83
   6  -2   6   24.43    2.45
  -6   2  -6   24.36    2.42
  -6   2  -6   27.83    2.41
  -6   2  -7   21.22    2.44
  -6   2  -7   23.18    3.86
  -6   2  -8    2.99    1.89
  -6   2  -8   -0.52    3.09
  -6   2  -9   20.66    2.52
  -6   2  -9   20.30    4.21
  -6   2 -10   53.67    4.85
  -6   2 -10   54.26    3.20
  -6   2 -11   10.30    2.39
  -6   2 -11   12.69    2.34
  -6   2 -12    4.20    2.10
  -6   2 -12    2.79    3.26
  -6   2 -13   53.79    5.35
  -6   2 -13   64.21    5.17
  -6   2 -14   20.45    2.91
  -6   2 -14   23.93    2.78
  -6   1  14   56.39    4.13
  -6   1  13    4.38    3.94
  -6   1  12  290.15    7.28
   6  -1 -11  529.87   10.58
  -6   1  11  550.16   10.99
   6  -1 -10   47.03    3.08
   6  -1 -10   38.87    1.56
  -6   1  10   44.13    3.13
  -6   1  10   43.61    2.47
   6  -1  -9  994.41   17.10
   6  -1  -9  943.01   13.78
  -6   1   9 1037.76   17.84
  -6   1   9 1043.92   16.38
  -6   1   9 1038.04   17.70
   6  -1  -8   58.94    2.72
   6  -1  -8   59.40    2.66
  -6   1   8   57.73    2.85
  -6   1   8   61.26    1.92
  -6   1   8   61.40    2.77
   6  -1  -7   37.52    2.07
   6  -1  -7   38.05    2.34
  -6   1   7   35.87    2.16
  -6   1   7   38.87    1.63
  -6   1   7   42.08    2.11
   6  -1  -6   49.10    2.12
   6  -1  -6   50.11    2.62
  -6   1   6   49.59    2.24
  -6   1   6   48.98    2.72
  -6   1   6   50.66    2.05
   6  -1  -5   38.76    1.86
   6  -1  -5   42.36    1.80
  -6   1   5   42.08    2.93
  -6   1   5   44.46    1.81
  -6   1   5   44.00    1.85
   6  -1  -4  446.64    7.05
   6  -1  -4  431.79    7.21
  -6   1   4  466.80    7.26
  -6   1   4  480.70    7.61
  -6   1   4  465.92    7.56
   6  -1  -3  164.41    3.09
   6  -1  -3  160.86    3.60
  -6   1   3  172.50    4.15
  -6   1   3  173.94    3.20
  -6   1   3  171.61    3.71
   6  -1  -2    8.22    0.93
   6  -1  -2   11.24    2.29
  -6   1   2   15.03    1.60
  -6   1   2   10.11    0.98
  -6   1   2   13.42    1.54
   6  -1  -1   61.72    2.35
  -6   1   1   67.40    1.55
  -6   1   1   68.93    2.41
  -6   1   1   64.88    1.48
  -6   1   1   61.71    2.42
   6  -1   0   48.82    2.23
  -6   1   0   48.10    1.59
  -6   1   0   53.92    2.30
  -6   1   0   49.17    1.12
  -6   1   0   55.84    2.31
   6  -1   1    5.56    1.55
  -6   1  -1    6.77    1.56
  -6   1  -1    5.88    1.60
   6  -1   2   14.29    1.87
  -6   1  -2   10.47    0.41
  -6   1  -2   10.93    0.40
  -6   1  -2    9.62    1.72
  -6   1  -2   17.81    1.76
   6  -1   3  101.01    4.73
  -6   1  -3  105.03    3.36
  -6   1  -3  108.37    4.66
   6  -1   4   85.02    3.13
  -6   1  -4   79.36    2.98
  -6   1  -4   80.27    2.99
  -6   1  -5  150.74    4.16
  -6   1  -5  154.29    4.16
  -6   1  -6  180.90    4.65
  -6   1  -6  179.03    4.70
  -6   1  -7   71.42    3.14
  -6   1  -7   67.35    3.25
  -6   1  -8    8.52    2.03
  -6   1  -8    9.35    2.15
  -6   1  -9    5.64    1.96
  -6   1  -9    2.95    2.02
  -6   1 -10  135.97    4.39
  -6   1 -10  135.63    6.31
  -6   1 -11   29.15    2.72
  -6   1 -11   25.25    2.78
  -6   1 -12   38.75    3.16
  -6   1 -12   39.10    3.11
  -6   1 -13   34.24    3.11
  -6   1 -13   36.67    3.15
  -6   1 -14   41.62    3.20
  -6   1 -14   44.82    3.20
  -6   1 -15   -1.46    1.92
  -6   1 -15    0.37    1.83
  -6   0  14    0.15    2.07
  -6   0  13  159.74    5.54
  -6   0  12    3.69    2.28
  -6   0  11   10.66    3.82
  -6   0  10   73.16    3.39
  -6   0  10   71.55    3.38
   6   0  -9   19.32    0.99
  -6   0   9   19.02    1.57
  -6   0   9   21.52    2.24
  -6   0   9   20.77    2.28
  -6   0   9   19.32    0.95
   6   0  -8    4.94    0.83
  -6   0   8    6.81    0.87
  -6   0   8    7.90    1.69
  -6   0   8    5.26    1.72
  -6   0   8    5.33    0.82
   6   0  -7    0.11    1.05
  -6   0   7    1.18    0.73
  -6   0   7    0.95    1.30
  -6   0   7    1.57    1.30
  -6   0   7    0.05    1.17
   6   0  -6   20.51    1.24
  -6   0   6   26.43    1.27
  -6   0   6   26.49    1.75
  -6   0   6   24.62    1.77
  -6   0   6   25.20    1.24
   6   0  -5   29.17    1.43
  -6   0   5   34.57    1.47
  -6   0   5   35.58    1.75
  -6   0   5   36.58    1.82
  -6   0   5   33.58    1.43
   6   0  -4  266.07    4.57
  -6   0   4  277.00    4.69
  -6   0   4  285.47    4.75
  -6   0   4  280.03    4.86
  -6   0   4  270.67    4.56
   6   0  -3   49.46    2.74
  -6   0   3   48.56    1.86
  -6   0   3   51.25    1.60
  -6   0   3   52.42    1.65
  -6   0   3   48.17    2.60
   6   0  -2    7.99    1.28
  -6   0   2    9.17    1.30
  -6   0   2    8.03    1.42
  -6   0   2   10.88    1.26
   6   0  -1   25.39    1.82
  -6   0   1   27.41    1.63
  -6   0   1   27.03    1.63
  -6   0   1   28.95    1.74
  -6   0   1   26.81    1.82
   6   0   0 1412.97   22.00
  -6   0   0 1447.61   19.38
  -6   0   0 1483.97   19.82
  -6   0   0 1498.94   23.27
  -6   0   0 1467.26   22.61
  -6   0  -1  782.23   14.74
  -6   0  -1  790.50   10.25
  -6   0  -1  787.49   10.18
  -6   0  -1  792.14   12.87
  -6   0  -2  112.52    3.36
  -6   0  -2  106.04    1.22
  -6   0  -2  109.61    1.44
  -6   0  -2  112.99    3.31
  -6   0  -3   70.67    2.76
  -6   0  -3   67.33    2.76
  -6   0  -4   84.47    3.00
  -6   0  -4   82.08    3.00
  -6   0  -5   32.66    2.31
  -6   0  -5   35.23    3.64
  -6   0  -6   30.89    2.37
  -6   0  -6   28.21    2.43
  -6   0  -7   72.19    3.17
  -6   0  -7   73.13    3.22
  -6   0  -8   10.63    2.16
  -6   0  -8    8.66    2.12
  -6   0  -9   52.96    3.13
  -6   0  -9   62.89    3.25
  -6   0 -10  122.22    4.22
  -6   0 -10  125.31    4.29
  -6   0 -11  125.37    6.38
  -6   0 -11  132.33    4.52
  -6   0 -12  261.01    6.58
  -6   0 -12  252.95    6.77
  -6   0 -13   37.86    3.22
  -6   0 -13   39.26    3.22
  -6   0 -14    2.57    3.47
  -6   0 -14    3.11    2.10
  -6   0 -15  103.33    4.43
  -6   0 -15  118.39    6.46
  -6  -1  14   68.13    4.33
  -6  -1  13  156.68    8.00
  -6  -1  12    3.22    2.22
  -6  -1  11   19.21    2.58
  -6  -1  10  124.52    6.10
  -6  -1  10  128.29    6.06
  -6  -1   9    0.25    1.74
  -6  -1   9    7.25    2.78
  -6  -1   8  253.81    3.55
  -6  -1   8  263.43    3.66
  -6  -1   8  273.10    5.78
  -6  -1   8  274.57    5.82
  -6  -1   7  147.84    3.06
  -6  -1   7  150.89    3.89
  -6  -1   7  151.08    3.02
  -6  -1   7  155.77    3.89
  -6  -1   6    1.40    0.70
  -6  -1   6   -0.19    2.02
  -6  -1   6    1.67    0.69
  -6  -1   6    1.39    1.22
  -6  -1   5   12.32    1.60
  -6  -1   5   12.80    1.46
  -6  -1   5   13.37    1.00
  -6  -1   5   10.49    1.44
  -6  -1   4  126.85    3.26
  -6  -1   4  124.72    2.84
  -6  -1   4  126.48    2.78
  -6  -1   4  125.00    3.14
  -6  -1   3   23.01    1.26
  -6  -1   3   22.59    1.27
  -6  -1   3   24.35    1.26
  -6  -1   3   23.00    1.25
  -6  -1   2   13.44    1.21
  -6  -1   2   10.17    1.00
  -6  -1   2    9.77    0.98
  -6  -1   2   10.62    1.20
  -6  -1   1  418.82    8.21
  -6  -1   1  430.25    6.83
  -6  -1   1  430.05    6.87
  -6  -1   1  429.26    7.02
  -6  -1   0  902.35   14.38
  -6  -1   0  922.45   12.38
  -6  -1   0  909.66   12.20
  -6  -1   0  920.24   14.61
  -6  -1  -1 5646.48   97.92
  -6  -1  -1 5710.51   92.45
  -6  -1  -1 5644.04   91.16
  -6  -1  -1 5717.14   98.74
  -6  -1  -2  657.38   11.00
  -6  -1  -2  656.32    7.83
  -6  -1  -2  650.19   11.10
  -6  -1  -2  652.22    7.75
  -6  -1  -3    4.09    2.43
  -6  -1  -3    2.62    0.26
  -6  -1  -3    3.64    1.43
  -6  -1  -3    2.64    0.25
  -6  -1  -4   34.56    2.26
  -6  -1  -4   32.50    2.21
  -6  -1  -5   25.20    2.16
  -6  -1  -5   25.70    2.15
  -6  -1  -6  142.98    5.77
  -6  -1  -6  154.57    4.13
  -6  -1  -7  161.41    4.50
  -6  -1  -7  160.75    4.48
  -6  -1  -8   42.82    4.50
  -6  -1  -8   43.44    2.87
  -6  -1  -9    3.39    1.82
  -6  -1  -9    1.33    1.89
  -6  -1 -10   25.26    4.15
  -6  -1 -10   24.12    2.56
  -6  -1 -11    5.39    2.15
  -6  -1 -11    5.16    2.10
  -6  -1 -12   40.97    3.15
  -6  -1 -13   40.95    3.12
  -6  -1 -13   40.25    4.91
  -6  -1 -14    4.41    2.34
  -6  -1 -14    4.07    2.28
  -6  -1 -15   11.44    2.79
  -6  -1 -15   12.27    2.65
  -6  -2  14    2.87    5.36
  -6  -2  14   22.22    3.31
  -6  -2  13   95.41    4.74
  -6  -2  12   21.36    2.96
  -6  -2  11  132.42    4.55
  -6  -2  10    7.25    2.19
  -6  -2   9   38.42    4.13
  -6  -2   9   34.79    2.66
  -6  -2   8  120.19    3.74
  -6  -2   8  122.67    5.33
  -6  -2   7   93.30    3.14
  -6  -2   7   87.66    1.96
  -6  -2   7   89.09    1.99
  -6  -2   7   96.45    3.12
  -6  -2   6  218.60    3.80
  -6  -2   6  234.04    4.88
  -6  -2   6  228.36    3.90
  -6  -2   6  217.81    4.62
  -6  -2   5   16.35    1.50
  -6  -2   5   17.86    2.53
  -6  -2   5   15.20    1.48
  -6  -2   5   17.26    1.59
  -6  -2   4   12.29    1.00
  -6  -2   4   11.99    1.37
  -6  -2   4   12.41    1.53
  -6  -2   4   10.78    1.36
  -6  -2   3  124.44    3.22
  -6  -2   3  120.59    2.77
  -6  -2   3  117.45    2.63
  -6  -2   3  118.42    2.48
  -6  -2   2  277.43    5.54
  -6  -2   2  278.66    4.56
  -6  -2   2  283.60    4.55
  -6  -2   2  284.10    4.65
  -6  -2   1  321.47    5.43
  -6  -2   1  331.03    5.03
  -6  -2   1  331.37    5.04
  -6  -2   1  326.56    5.51
  -6  -2   0  583.69    9.36
  -6  -2   0  599.74    9.08
  -6  -2   0  588.25    9.01
  -6  -2   0  597.49    9.45
  -6  -2  -1  139.87    3.63
  -6  -2  -1  147.29    2.99
  -6  -2  -1  142.87    4.89
[truncated: 717,966 more chars]
