# Supplementary material for: Crystal structures of iso­quinoline–3-chloro-2-nitro­benzoic acid (1/1) and isoquinolinium 4-chloro-2-nitro­benzoate
Source: Acta Crystallogr E Crystallogr Commun. 2015 Jan 1;71(Pt 1):31–4. doi: 10.1107/S2056989014026152 (PMC4331863; doi:10.1107/S2056989014026152)
Supplement: Supplementary file 2 [file e-71-00031-IIsup3.hkl]

#
# h,k,l, Fc-squared, Fo-squared, sigma(Fo-squared), status flag
#
data_II
_shelx_title ' 10041210'
_shelx_refln_list_code          4
_shelx_F_calc_maximum      150.33
_exptl_crystal_F_000       340.00
_reflns_d_resolution_high  0.7101

loop_
 _space_group_symop_operation_xyz
 'x, y, z'
 '-x, -y, -z'

_cell_length_a     7.5916
_cell_length_b     7.7607
_cell_length_c    13.0456
_cell_angle_alpha  74.836
_cell_angle_beta   80.174
_cell_angle_gamma  80.364

_shelx_F_squared_multiplier     1.000

loop_
 _refln_index_h
 _refln_index_k
 _refln_index_l
 _refln_F_squared_calc
 _refln_F_squared_meas
 _refln_F_squared_sigma
 _refln_observed_status
   2   0   0       5493.17       5896.21        66.18 o
   3   0   0       1806.96       1985.34        15.48 o
   4   0   0        354.32        437.28         4.28 o
   5   0   0        191.05        185.02         2.02 o
   6   0   0         29.42         24.39         0.51 o
   7   0   0          0.37          1.53         0.23 o
   8   0   0         13.43         13.88         0.72 o
   9   0   0          1.61          2.04         0.60 o
  10   0   0          5.45          2.13         1.19 o
 -10   1   0         29.80         31.54         1.69 o
  -9   1   0         25.14         26.78         1.28 o
  -8   1   0          4.11          5.74         0.35 o
  -7   1   0         30.01         26.02         0.59 o
  -6   1   0        226.27        228.06         1.96 o
  -5   1   0         13.89         18.47         1.18 o
  -4   1   0        640.19        666.83         5.99 o
  -3   1   0        540.06        530.50         4.12 o
  -2   1   0       4198.08       4926.60        44.33 o
  -1   1   0       3469.63       3647.19        30.45 o
   1   1   0          0.07          7.49         3.87 o
   2   1   0        194.85        203.59         1.26 o
   3   1   0          8.74          5.11         0.14 o
   4   1   0       1396.10       1483.57        14.28 o
   5   1   0         29.97         28.29         0.33 o
   6   1   0        222.16        220.84         1.63 o
   7   1   0         35.71         37.73         0.89 o
   8   1   0          0.02          0.32         0.39 o
   9   1   0         11.89         12.60         0.78 o
  10   1   0          2.80          2.13         0.64 o
  -9   2   0         77.70         87.74         2.15 o
  -8   2   0          6.43          6.90         0.56 o
  -7   2   0         35.14         35.31         0.73 o
  -6   2   0        212.76        242.20         2.55 o
  -5   2   0          0.69          2.24         0.32 o
  -4   2   0        993.09       1104.57        17.17 o
  -3   2   0         25.19         22.48         0.36 o
  -2   2   0        100.93         82.65         0.80 o
  -1   2   0         98.41         98.02         0.78 o
   0   2   0          3.76          6.21         0.29 o
   1   2   0        505.89        515.89         3.40 o
   2   2   0         48.77         43.56         0.35 o
   3   2   0        451.62        447.85         8.13 o
   4   2   0         43.59         38.73         0.45 o
   5   2   0         39.41         37.20         0.47 o
   6   2   0          0.95          0.74         0.33 o
   7   2   0         89.78         89.74         1.36 o
   8   2   0         52.42         52.45         1.29 o
   9   2   0         13.08         12.76         0.79 o
  10   2   0          2.29          1.64         0.65 o
  -9   3   0         31.49         33.95         1.43 o
  -8   3   0          0.15          0.64         0.42 o
  -7   3   0          0.00          0.04         0.37 o
  -6   3   0          1.13          2.10         0.49 o
  -5   3   0        225.04        219.28         2.00 o
  -4   3   0          3.56          2.77         0.29 o
  -3   3   0          4.04         27.47         2.08 o
  -2   3   0          3.91          3.67         0.24 o
  -1   3   0         99.30         89.58         2.68 o
   0   3   0       2326.83       2486.85        20.61 o
   1   3   0         35.83         37.94         0.40 o
   2   3   0        123.11        119.60         0.84 o
   3   3   0        219.02        210.03         1.45 o
   4   3   0        146.68        149.61         1.12 o
   5   3   0        328.30        319.14         2.67 o
   6   3   0        439.49        434.19         3.18 o
   7   3   0         86.51         87.21         1.40 o
   8   3   0        137.39        138.21         2.42 o
   9   3   0          0.14          0.26         0.51 o
  10   3   0          8.77         12.22         1.22 o
  -9   4   0          2.59          1.32         0.77 o
  -8   4   0          9.78         11.17         0.79 o
  -7   4   0          1.10          1.06         0.42 o
  -6   4   0         14.58         14.14         0.58 o
  -5   4   0         35.30         30.15         0.71 o
  -4   4   0         99.58         93.52         1.20 o
  -3   4   0         38.40         36.47         0.67 o
  -2   4   0         46.14         42.44         0.74 o
  -1   4   0        310.86        305.37         4.68 o
   0   4   0        704.36        752.53         8.14 o
   1   4   0        229.81        230.49         1.69 o
   2   4   0         19.49         31.12         1.33 o
   3   4   0        167.95        186.33         1.60 o
   4   4   0        187.84        189.92         1.76 o
   5   4   0        249.07        242.13         1.93 o
   6   4   0        212.15        209.90         2.32 o
   7   4   0        206.15        209.61         2.39 o
   8   4   0         44.75         46.96         1.17 o
   9   4   0         87.69         87.57         1.62 o
  10   4   0          0.06          0.22         0.69 o
  -8   5   0          7.14          5.25         1.09 o
  -7   5   0          9.33          8.62         0.64 o
  -6   5   0          1.47          1.22         0.43 o
  -5   5   0         73.14         69.63         1.43 o
  -4   5   0         22.97         23.03         0.84 o
  -3   5   0        286.88        294.64         2.64 o
  -2   5   0        348.80        358.67         3.45 o
  -1   5   0         24.84         29.98         0.61 o
   0   5   0          0.24          0.23         0.20 o
   1   5   0        979.55        929.71         7.81 o
   2   5   0        638.38        637.56         4.93 o
   3   5   0        164.37        156.26         1.34 o
   4   5   0        255.98        260.55         2.09 o
   5   5   0        210.68        196.64         1.78 o
   6   5   0         35.29         35.03         0.54 o
   7   5   0        262.48        243.41         4.27 o
   8   5   0         61.95         58.60         1.15 o
   9   5   0          0.19          0.28         0.99 o
  -7   6   0          1.29          0.66         1.07 o
  -6   6   0         20.74         22.97         0.86 o
  -5   6   0          0.58          0.67         0.50 o
  -4   6   0         58.15         61.97         1.19 o
  -3   6   0         58.21         57.03         1.10 o
  -2   6   0         56.48         54.68         0.98 o
  -1   6   0          9.20          6.86         0.44 o
   0   6   0          1.02          0.64         0.28 o
   1   6   0        430.44        405.63         3.37 o
   2   6   0         63.44         61.39         0.72 o
   3   6   0        918.07        884.60         7.41 o
   4   6   0         11.86          9.79         0.39 o
   5   6   0          6.13          7.78         0.29 o
   6   6   0         36.99         37.47         0.67 o
   7   6   0          2.63          1.36         0.56 o
   8   6   0         42.99         46.94         2.28 o
   9   6   0          0.64          0.00         0.94 o
  -6   7   0          7.80          6.20         1.72 o
  -5   7   0          4.50          5.38         0.66 o
  -4   7   0         10.96         10.73         0.66 o
  -3   7   0          0.12          0.18         0.35 o
  -2   7   0         15.67         16.19         0.62 o
  -1   7   0         36.40         38.26         0.85 o
   0   7   0         41.06         39.33         0.91 o
   1   7   0        167.08        164.52         2.00 o
   2   7   0        133.48        127.60         1.57 o
   3   7   0         68.83         64.75         1.23 o
   4   7   0         22.81         23.57         0.55 o
   5   7   0          2.26          1.98         0.29 o
   6   7   0          3.60          3.89         0.96 o
   7   7   0         18.76         23.92         1.80 o
   8   7   0          4.95          1.46         1.99 o
  -5   8   0          0.00          0.11         0.51 o
  -4   8   0          8.42         10.52         0.78 o
  -3   8   0         60.15         61.09         3.53 o
  -2   8   0          6.60          5.51         0.75 o
  -1   8   0         14.54         13.77         0.73 o
   0   8   0         10.94         11.15         0.65 o
   1   8   0         12.53         13.57         0.58 o
   2   8   0        110.28        109.74         1.67 o
   3   8   0         20.14         20.37         0.78 o
   4   8   0          0.00          0.01         0.34 o
   5   8   0         29.10         25.81         0.95 o
   6   8   0         19.55         20.49         0.81 o
   7   8   0         25.27         25.10         1.72 o
  -4   9   0          1.91          1.86         0.89 o
  -3   9   0          2.98          2.76         0.63 o
  -2   9   0          1.47          0.91         0.55 o
  -1   9   0          0.42          0.31         0.53 o
   0   9   0         40.23         37.40         0.95 o
   1   9   0         29.47         29.61         1.51 o
   2   9   0          0.38          0.05         0.32 o
   3   9   0         41.30         41.07         1.78 o
   4   9   0         12.58         13.53         0.93 o
   5   9   0         27.46         31.18         1.19 o
   6   9   0          1.08          1.23         0.61 o
  -2  10   0          0.00          0.13         0.52 o
  -1  10   0         13.44         14.71         1.06 o
   0  10   0          0.24          0.05         0.33 o
   1  10   0          0.31         -0.14         0.41 o
   2  10   0         39.40         42.52         1.58 o
   3  10   0         23.42         23.87         1.24 o
   4  10   0         21.70         20.83         1.26 o
  -3 -10   1          1.24          1.84         0.83 o
  -2 -10   1         85.76         84.42         2.18 o
  -1 -10   1         10.41         12.17         1.15 o
   0 -10   1          1.73          1.89         0.55 o
   1 -10   1          8.79          8.60         0.79 o
  -6  -9   1          0.28          0.27         0.67 o
  -5  -9   1         44.99         44.78         2.51 o
  -4  -9   1          9.02          9.39         0.94 o
  -3  -9   1         29.21         25.63         1.47 o
  -2  -9   1         26.66         29.40         1.40 o
  -1  -9   1          2.66          1.90         0.40 o
   0  -9   1         22.49         23.10         0.79 o
   1  -9   1          2.62          2.87         0.61 o
   2  -9   1          1.90          1.71         0.66 o
   3  -9   1          0.47          0.06         0.45 o
   4  -9   1          5.41          4.40         0.79 o
  -7  -8   1          6.54          2.41         3.22 o
  -6  -8   1         30.97         30.23         1.11 o
  -5  -8   1          9.33         11.16         0.79 o
  -4  -8   1          0.25          0.75         0.54 o
  -3  -8   1         53.79         54.20         1.83 o
  -2  -8   1          3.60          3.48         0.34 o
  -1  -8   1         35.15         31.19         0.71 o
   0  -8   1          5.42          5.10         0.48 o
   1  -8   1         93.24         92.69         1.32 o
   2  -8   1          7.12          8.96         0.72 o
   3  -8   1         89.28         96.98         4.53 o
   4  -8   1         10.51         13.59         1.03 o
   5  -8   1         30.48         35.00         4.39 o
  -8  -7   1         15.65         18.12         1.61 o
  -7  -7   1          0.94          0.16         0.99 o
  -6  -7   1          0.42          0.25         0.44 o
  -5  -7   1         35.90         37.36         0.90 o
  -4  -7   1         60.50         61.77         0.89 o
  -3  -7   1          0.36          0.89         0.22 o
  -2  -7   1        172.06        160.24         1.64 o
  -1  -7   1        136.47        128.36         1.79 o
   0  -7   1        104.62        101.63         1.64 o
   1  -7   1        189.85        187.56         2.02 o
   2  -7   1          3.88          3.97         0.46 o
   3  -7   1         66.68         65.96         1.14 o
   4  -7   1         76.20         77.34         1.44 o
   5  -7   1          3.26          2.15         0.58 o
   6  -7   1          0.01          0.23         0.62 o
  -9  -6   1         26.24         30.95         2.17 o
  -8  -6   1          2.48          1.78         1.58 o
  -7  -6   1         61.93         66.67         2.41 o
  -6  -6   1          0.16          0.33         0.22 o
  -5  -6   1        537.70        508.47         5.64 o
  -4  -6   1         25.75         26.84         0.53 o
  -3  -6   1        104.95         93.88         0.95 o
  -2  -6   1          1.13          1.03         0.24 o
  -1  -6   1        287.91        273.92         2.30 o
   0  -6   1         61.00         58.10         0.90 o
   1  -6   1        873.41        883.68         7.67 o
   2  -6   1          2.27          2.36         0.46 o
   3  -6   1          0.01          0.40         0.39 o
   4  -6   1        385.74        401.74         4.07 o
   5  -6   1          5.70          5.65         1.03 o
   6  -6   1          4.33          3.34         0.58 o
   7  -6   1         11.39         10.68         1.01 o
  -9  -5   1          1.41          0.67         1.44 o
  -8  -5   1          0.36          0.31         0.89 o
  -7  -5   1        102.09         97.18         1.52 o
  -6  -5   1        245.31        246.21         2.60 o
  -5  -5   1        304.70        306.46         2.42 o
  -4  -5   1          1.91          3.43         0.32 o
  -3  -5   1        554.56        548.22         5.10 o
  -2  -5   1         48.13         52.32         0.60 o
  -1  -5   1         38.52         33.44         0.50 o
   0  -5   1         13.16         11.86         0.43 o
   1  -5   1        213.55        211.92         2.33 o
   2  -5   1          0.18          0.48         0.31 o
   3  -5   1          6.07          5.82         0.45 o
   4  -5   1          4.80          3.97         0.47 o
   5  -5   1          0.44          0.62         0.41 o
   6  -5   1          2.30          1.84         0.50 o
   7  -5   1          0.30          0.48         0.41 o
   8  -5   1          3.89          3.87         0.69 o
  -9  -4   1         13.74         12.82         1.02 o
  -8  -4   1          6.26          4.12         0.96 o
  -7  -4   1         26.19         24.76         0.44 o
  -6  -4   1        259.60        249.95         2.04 o
  -5  -4   1         27.22         24.82         0.43 o
  -4  -4   1        455.12        446.53         4.52 o
  -3  -4   1        221.66        210.07         2.45 o
  -2  -4   1        133.57        127.01         1.43 o
  -1  -4   1         37.83         41.78         0.89 o
   0  -4   1         19.23         17.82         0.65 o
   1  -4   1        148.72        145.35         1.73 o
   2  -4   1        243.37        225.57         2.28 o
   3  -4   1        107.37         96.90         1.09 o
   4  -4   1         13.13         10.62         0.48 o
   5  -4   1          4.52          4.09         0.43 o
   6  -4   1          2.02          2.25         0.45 o
   7  -4   1          2.38          1.82         0.53 o
   8  -4   1          0.28         -0.03         0.35 o
   9  -4   1          1.79          0.77         1.01 o
 -10  -3   1         10.53          8.50         2.61 o
  -9  -3   1          7.45          7.78         0.71 o
  -8  -3   1         11.03          8.72         1.59 o
  -7  -3   1         23.98         21.62         0.59 o
  -6  -3   1        198.16        186.80         1.51 o
  -5  -3   1        305.36        305.05         2.89 o
  -4  -3   1          5.50          5.38         0.24 o
  -3  -3   1         76.28         75.90         1.18 o
  -2  -3   1        189.17        194.97         2.87 o
  -1  -3   1        259.53        266.98         8.36 o
   0  -3   1         15.24         20.18         2.16 o
   1  -3   1        281.53        280.72         2.07 o
   2  -3   1          6.79         13.44         1.15 o
   3  -3   1         82.41         70.06         0.80 o
   4  -3   1        155.32        156.12         1.46 o
   5  -3   1          3.17          3.72         0.35 o
   6  -3   1        184.93        199.45         2.03 o
   7  -3   1         66.93         63.45         1.10 o
   8  -3   1        220.78        199.58         3.45 o
   9  -3   1          4.69          4.15         1.07 o
 -10  -2   1          5.73          3.70         2.27 o
  -9  -2   1          2.70          2.66         0.69 o
  -8  -2   1          3.33          2.69         0.45 o
  -7  -2   1         50.96         45.88         0.79 o
  -6  -2   1         61.56         63.41         0.59 o
  -5  -2   1          0.24          0.30         0.14 o
  -4  -2   1        117.74        117.62         0.98 o
  -3  -2   1         85.59         94.80         0.93 o
  -2  -2   1        977.26       1023.78         7.95 o
  -1  -2   1        105.94         93.61         0.69 o
   0  -2   1        782.41       1006.09        17.90 o
   1  -2   1        599.08        640.05         4.46 o
   2  -2   1        174.22        218.62         5.73 o
   3  -2   1        265.08        282.57         2.73 o
   4  -2   1       1775.21       2026.45        23.29 o
   5  -2   1         65.42         64.33         0.99 o
   6  -2   1        766.57        758.21         7.42 o
   7  -2   1         89.24         77.99         1.01 o
   8  -2   1        135.33        129.56         3.27 o
   9  -2   1          2.72          4.23         0.83 o
  10  -2   1         39.87         44.51         1.85 o
 -10  -1   1         14.03         17.66         1.12 o
  -9  -1   1         23.21         26.86         1.14 o
  -8  -1   1         42.76         45.85         1.89 o
  -7  -1   1         15.28         15.41         0.33 o
  -6  -1   1         26.48         34.32         0.60 o
  -5  -1   1         61.71         59.45         0.88 o
  -4  -1   1          4.36          5.88         0.35 o
  -3  -1   1        556.09        520.29        29.12 o
  -2  -1   1        503.34        453.80         3.43 o
  -1  -1   1       1382.46       1515.39        16.12 o
   0  -1   1       2593.74       2669.92        20.83 o
   1  -1   1       1887.59       2025.51        15.46 o
   2  -1   1      22599.96      23915.20       291.57 o
   3  -1   1         65.31         75.04         1.33 o
   4  -1   1       2215.40       2550.35        21.67 o
   5  -1   1        120.57        123.04         2.34 o
   6  -1   1         17.49         31.68         1.32 o
   7  -1   1          3.33          3.05         0.30 o
   8  -1   1          0.37         -0.04         0.18 o
   9  -1   1          1.43          1.85         0.64 o
  10  -1   1         23.10         27.64         1.46 o
 -10   0   1         55.69         60.64         1.55 o
  -9   0   1          0.12          0.25         0.51 o
  -8   0   1         50.09         42.24         1.50 o
  -7   0   1         40.59         32.53         0.59 o
  -6   0   1        272.64        239.23         1.93 o
  -5   0   1         29.07         29.76         0.46 o
  -4   0   1         15.65         12.03         0.74 o
  -3   0   1        290.55        296.20         3.93 o
  -2   0   1       4715.46       4772.97        96.18 o
  -1   0   1        191.23        285.37         5.36 o
   1   0   1          0.27          6.18         0.82 o
   2   0   1        194.73        321.47        18.24 o
   3   0   1        863.15        969.46         6.96 o
   4   0   1         80.29         89.57         3.23 o
   5   0   1          0.71          2.14         0.70 o
   6   0   1        194.14        181.68        24.83 o
   7   0   1         10.54          8.26         0.34 o
   8   0   1         35.60         36.86         1.05 o
   9   0   1         18.75         21.84         0.96 o
  10   0   1          0.56          1.87         0.69 o
 -10   1   1         10.88         16.56         1.41 o
  -9   1   1         35.11         33.81         1.26 o
  -8   1   1         49.43         40.51         0.75 o
  -7   1   1        423.31        401.21         3.53 o
  -6   1   1         27.02         32.31         0.65 o
  -5   1   1          0.72          0.60         0.21 o
  -4   1   1        509.41        596.19         5.86 o
  -3   1   1        335.07        370.05         2.61 o
  -2   1   1        984.42       1242.70        16.62 o
  -1   1   1        334.63        353.32         4.06 o
   1   1   1        598.74        556.44         3.47 o
   3   1   1        242.37        213.81         1.89 o
   4   1   1         68.07         67.92         0.95 o
   5   1   1        187.88        183.30         2.13 o
   6   1   1         36.94         37.06         1.05 o
   7   1   1         15.46         15.92         0.89 o
   8   1   1          2.00          2.44         0.53 o
   9   1   1          5.21          5.74         0.81 o
  10   1   1          1.44          1.00         0.68 o
  -9   2   1          6.04          4.99         2.03 o
  -8   2   1         12.46          9.91         0.56 o
  -7   2   1         48.15         44.98         0.88 o
  -6   2   1          1.43          0.98         0.28 o
  -5   2   1         37.32         42.98         0.83 o
  -4   2   1        231.03        233.27         2.03 o
  -3   2   1       1584.50       1639.18        13.06 o
  -2   2   1         19.57         30.00         1.81 o
  -1   2   1        108.33        126.74         1.03 o
   0   2   1        397.73        478.65        29.96 o
   1   2   1        437.93        393.23         2.57 o
   2   2   1       1308.60       1432.68        10.52 o
   3   2   1        151.89        156.23         1.04 o
   4   2   1         87.44         83.39         0.55 o
   5   2   1        258.84        254.93         3.01 o
   6   2   1        262.88        252.20         2.87 o
   7   2   1         48.11         50.65         1.06 o
   8   2   1         48.91         50.03         1.14 o
   9   2   1         11.29         14.41         1.12 o
  10   2   1         40.41         39.72         1.30 o
  -9   3   1          0.36          0.35         0.52 o
  -8   3   1          1.67          1.23         0.42 o
  -7   3   1          5.50          5.29         0.45 o
  -6   3   1         23.76         24.56         0.74 o
  -5   3   1         33.92         32.02         0.66 o
  -4   3   1          3.71          4.49         0.45 o
  -3   3   1        214.38        212.94         1.73 o
  -2   3   1         19.58         21.27         0.42 o
  -1   3   1         19.57         24.47         1.28 o
   0   3   1        551.09        560.96         3.95 o
   1   3   1        190.93        197.38         2.43 o
   2   3   1        349.17        360.18         2.45 o
   3   3   1         30.46         33.90         0.48 o
   4   3   1        218.86        204.54         1.48 o
   5   3   1         57.27         55.36         0.58 o
   6   3   1         79.40         79.21         1.14 o
   7   3   1         10.66          9.35         0.54 o
   8   3   1          4.26          3.47         0.81 o
   9   3   1        225.25        230.36         3.02 o
  10   3   1          3.21          3.16         0.93 o
  -9   4   1          0.00          0.26         0.64 o
  -8   4   1          5.89          5.99         0.93 o
  -7   4   1          0.26          0.32         0.35 o
  -6   4   1          0.60          0.57         0.32 o
  -5   4   1         43.22         43.99         0.83 o
  -4   4   1        192.97        189.33         2.07 o
  -3   4   1         17.68         15.11         0.46 o
  -2   4   1        137.69        136.28         1.23 o
  -1   4   1       1745.76       1869.68        15.65 o
   0   4   1         41.57         33.89         0.47 o
   1   4   1        165.64        178.37         1.36 o
   2   4   1         45.79         51.21         1.36 o
   3   4   1       1531.01       1578.74        21.39 o
   4   4   1        113.25        104.55         0.98 o
   5   4   1          4.33          4.84         0.22 o
   6   4   1        563.66        551.89         5.31 o
   7   4   1        527.09        523.15         5.49 o
   8   4   1          2.94          2.72         0.60 o
   9   4   1        114.42        109.31         2.14 o
  10   4   1         27.33         28.69         1.16 o
  -8   5   1          0.03          0.70         0.50 o
  -7   5   1          0.45          0.48         0.45 o
  -6   5   1          4.83          3.56         0.58 o
  -5   5   1          1.53          1.12         0.41 o
  -4   5   1        279.13        275.14         2.65 o
  -3   5   1          0.09          0.22         0.34 o
  -2   5   1         32.72         34.52         0.76 o
  -1   5   1         47.16         45.83         0.70 o
   0   5   1        170.81        157.41         1.40 o
   1   5   1         20.73         22.19         0.72 o
   2   5   1        570.81        556.22         4.24 o
   3   5   1         60.32         44.37         0.85 o
   4   5   1          0.06          0.23         0.17 o
   5   5   1       1241.28       1206.16         9.69 o
   6   5   1         38.78         38.10         0.78 o
   7   5   1          3.00          2.17         0.70 o
   8   5   1         37.11         40.15         1.15 o
   9   5   1         11.81         11.31         0.78 o
  -7   6   1         46.01         43.25         1.58 o
  -6   6   1         25.22         28.41         0.87 o
  -5   6   1        177.27        170.38         2.07 o
  -4   6   1          5.29          4.24         0.56 o
  -3   6   1        243.19        241.58         2.53 o
  -2   6   1         26.48         25.57         0.67 o
  -1   6   1         18.97         21.01         0.61 o
   0   6   1          3.28          4.18         0.36 o
   1   6   1         41.08         40.16         0.63 o
   2   6   1         10.02          9.63         0.40 o
   3   6   1         64.48         63.43         0.77 o
   4   6   1        254.57        245.12         2.08 o
   5   6   1         63.08         62.04         0.99 o
   6   6   1         22.85         21.33         0.54 o
   7   6   1          7.80          7.68         1.48 o
   8   6   1          8.27         11.02         0.92 o
   9   6   1         30.69         34.20         1.94 o
  -6   7   1          0.13          0.04         0.58 o
  -5   7   1         55.05         57.80         1.19 o
  -4   7   1         12.22         13.47         0.70 o
  -3   7   1         15.90         15.29         0.67 o
  -2   7   1        152.60        147.28         1.77 o
  -1   7   1        158.85        155.32         1.85 o
   0   7   1          0.22          0.17         0.28 o
   1   7   1        123.57        116.13         1.40 o
   2   7   1          3.58          4.32         0.35 o
   3   7   1         69.08         66.25         0.83 o
   4   7   1         42.36         43.28         0.75 o
   5   7   1         58.43         54.54         0.80 o
   6   7   1         22.64         20.82         0.67 o
   7   7   1          4.91          1.83         2.43 o
   8   7   1         51.31         44.67        30.12 o
  -5   8   1         15.82         14.94         1.80 o
  -4   8   1          1.39          0.22         0.42 o
  -3   8   1          0.51          0.68         0.57 o
  -2   8   1          2.30          1.74         0.74 o
  -1   8   1         15.44         16.14         0.63 o
   0   8   1          0.25          0.43         0.36 o
   1   8   1          1.53          1.77         0.36 o
   2   8   1        409.50        394.45         3.77 o
   3   8   1          0.02          0.32         0.30 o
   4   8   1          7.06          5.97         0.38 o
   5   8   1        157.41        150.06         2.07 o
   6   8   1          0.35          0.55         0.39 o
   7   8   1         62.12         67.98         3.80 o
   8   8   1          0.16         -0.57         1.01 o
  -4   9   1         11.66         13.62         1.02 o
  -3   9   1          0.46          0.33         0.65 o
  -2   9   1          0.14          0.11         0.50 o
  -1   9   1         28.53         30.54         1.39 o
   0   9   1          2.30          3.25         0.52 o
   1   9   1         44.78         48.15         2.77 o
   2   9   1         58.02         52.02         1.04 o
   3   9   1          3.24          3.46         0.39 o
   4   9   1          3.34          4.04         0.72 o
   5   9   1         12.40         12.33         0.88 o
   6   9   1         77.96         72.13         3.03 o
  -2  10   1          8.47          9.31         0.86 o
  -1  10   1         14.11         16.52         0.88 o
   0  10   1          2.20          2.52         0.67 o
   1  10   1          7.04          5.02         0.57 o
   2  10   1         42.20         41.21         1.48 o
   3  10   1          0.86          1.36         0.67 o
   4  10   1          0.00          0.07         0.55 o
   5  10   1         12.91         12.64         0.90 o
  -3 -10   2         17.04         19.69         1.16 o
  -2 -10   2         19.52         21.05         1.31 o
  -1 -10   2          4.96          5.06         0.94 o
   0 -10   2          6.26          6.48         1.09 o
  -5  -9   2         15.64         15.96         1.12 o
  -4  -9   2         14.16         15.59         0.94 o
  -3  -9   2          9.75          9.22         1.05 o
  -2  -9   2         10.47         12.91         1.13 o
  -1  -9   2         50.74         57.34         1.54 o
   0  -9   2          0.38          0.25         0.43 o
   1  -9   2          0.06          0.01         0.42 o
   2  -9   2          0.43          0.33         0.52 o
   3  -9   2         38.02         35.90         1.27 o
  -7  -8   2         32.45         34.41         2.08 o
  -6  -8   2         20.22         20.62         0.99 o
  -5  -8   2          0.50          0.59         0.54 o
  -4  -8   2          5.50          7.03         0.78 o
  -3  -8   2         25.06         24.52         1.25 o
  -2  -8   2         39.33         39.30         1.50 o
  -1  -8   2          1.47          1.81         0.36 o
   0  -8   2         19.29         17.94         0.78 o
   1  -8   2         54.16         52.38         1.15 o
   2  -8   2         44.54         44.36         1.01 o
   3  -8   2         49.94         54.55         1.90 o
   4  -8   2          1.06          1.23         0.63 o
   5  -8   2         65.50         68.98         1.77 o
  -8  -7   2         48.13         52.11         2.25 o
  -7  -7   2         37.71         40.59         2.24 o
  -6  -7   2          9.47         10.66         0.88 o
  -5  -7   2         35.77         41.27         0.99 o
  -4  -7   2          5.77          4.60         0.66 o
  -3  -7   2        228.74        210.06         3.99 o
  -2  -7   2          0.04         -0.12         0.35 o
  -1  -7   2        168.84        162.51         1.95 o
   0  -7   2          0.15          0.29         0.30 o
   1  -7   2        205.50        195.65         2.63 o
   2  -7   2         68.39         70.10         1.23 o
   3  -7   2        232.34        239.66         2.71 o
   4  -7   2          0.97          0.94         0.52 o
   5  -7   2         42.04         43.55         1.16 o
   6  -7   2         18.83         21.46         1.18 o
  -8  -6   2          1.70          0.71         1.00 o
  -7  -6   2          0.57          0.23         0.36 o
  -6  -6   2         23.89         26.12         0.79 o
  -5  -6   2         29.48         30.96         0.91 o
  -4  -6   2        143.09        146.39         2.05 o
  -3  -6   2        119.53        119.80         1.80 o
  -2  -6   2        125.29        122.53         1.38 o
  -1  -6   2        211.23        205.30         1.81 o
   0  -6   2         37.99         36.84         0.82 o
   1  -6   2        207.90        197.45         2.60 o
   2  -6   2         10.78         11.13         0.52 o
   3  -6   2         33.56         31.82         0.82 o
   4  -6   2         94.31        113.14        10.57 o
   5  -6   2         48.33         46.11         1.04 o
   6  -6   2          0.19          0.38         0.43 o
   7  -6   2          0.72          0.59         0.60 o
  -9  -5   2          0.24          0.46         1.04 o
  -8  -5   2          4.08          2.08         1.84 o
  -7  -5   2          2.32          1.08         0.46 o
  -6  -5   2        286.66        279.27         3.35 o
  -5  -5   2         88.85         84.09         1.23 o
  -4  -5   2         12.42         11.05         0.39 o
  -3  -5   2        161.68        159.94         1.49 o
  -2  -5   2        297.90        279.97         2.11 o
  -1  -5   2          0.88          1.83         0.19 o
   0  -5   2        323.85        323.67         2.66 o
   1  -5   2         78.64         79.74         1.08 o
   2  -5   2          1.12          0.94         0.30 o
   3  -5   2         36.51         37.68         0.83 o
   4  -5   2          0.50          0.62         0.36 o
   5  -5   2         49.21         48.72         0.96 o
   6  -5   2          5.48          4.97         0.59 o
   7  -5   2          0.08         -0.03         0.37 o
   8  -5   2          3.73          3.58         0.73 o
  -9  -4   2          8.51          5.76         5.05 o
  -8  -4   2         92.66         89.29         1.90 o
  -7  -4   2         22.56         20.71         0.41 o
  -6  -4   2         39.93         37.32         0.62 o
  -5  -4   2         89.91         82.67         0.90 o
  -4  -4   2         30.78         30.37         0.43 o
  -3  -4   2        330.62        320.20         2.80 o
  -2  -4   2          0.40          0.74         0.14 o
  -1  -4   2         19.46         22.58         0.35 o
   0  -4   2        573.64        589.27         4.56 o
   1  -4   2        164.84        156.02         1.94 o
   2  -4   2         25.95         19.85         0.48 o
   3  -4   2          2.02          2.19         0.38 o
   4  -4   2         28.17         29.82         0.80 o
   5  -4   2         54.42         51.61         0.90 o
   6  -4   2          8.14          9.41         0.59 o
   7  -4   2          0.00         -0.19         0.34 o
   8  -4   2         28.30         25.35         1.05 o
   9  -4   2         28.16         33.20         1.48 o
 -10  -3   2          0.01          0.08         0.75 o
  -9  -3   2         36.30         39.23         1.07 o
  -8  -3   2          5.80          5.50         1.28 o
  -7  -3   2          6.17          5.41         0.26 o
  -6  -3   2          0.31          0.22         0.18 o
  -5  -3   2         41.20         38.92         0.53 o
  -4  -3   2        430.97        417.54         4.08 o
  -3  -3   2        145.42        151.30         2.26 o
  -2  -3   2          3.21          5.26         0.30 o
  -1  -3   2         16.56         14.38         0.44 o
   0  -3   2          2.83          9.23         0.41 o
   1  -3   2        616.49        635.33         4.79 o
   2  -3   2         78.86         81.31         1.45 o
   3  -3   2          6.47         17.12         3.57 o
   4  -3   2        337.82        351.97         2.90 o
   5  -3   2          8.83          8.68         0.64 o
   6  -3   2        243.21        246.89         3.01 o
   7  -3   2         24.08         21.95         0.72 o
   8  -3   2        185.12        175.70         3.47 o
   9  -3   2         39.73         42.61         1.52 o
 -10  -2   2          9.85          8.68         3.16 o
  -9  -2   2          1.32          0.91         0.53 o
  -8  -2   2          8.38          9.86         0.71 o
  -7  -2   2         78.14         78.44         0.79 o
  -6  -2   2        186.71        181.81         1.66 o
  -5  -2   2         87.97         92.49         0.80 o
  -4  -2   2        585.32        635.58         5.45 o
  -3  -2   2         66.87         87.95         1.96 o
  -2  -2   2         39.87         33.56         0.41 o
  -1  -2   2        168.38        165.83         1.21 o
   0  -2   2       9629.64      10192.37       104.78 o
   1  -2   2       1633.93       1903.48        14.99 o
   2  -2   2        149.42        189.34         2.37 o
   3  -2   2        843.41        899.26         7.39 o
   4  -2   2        796.88        807.50         6.28 o
   5  -2   2         61.83         57.41         0.80 o
   6  -2   2        348.29        367.41         4.28 o
   7  -2   2         61.86         53.26         1.24 o
   8  -2   2         46.05         39.09         0.88 o
   9  -2   2          0.04          0.55         0.62 o
  10  -2   2          3.66          4.15         1.02 o
 -10  -1   2          0.81         -0.04         0.53 o
  -9  -1   2          0.16          0.13         0.57 o
  -8  -1   2          0.32         -0.33         0.41 o
  -7  -1   2          8.17          5.64         0.29 o
  -6  -1   2         40.90         39.83         0.61 o
  -5  -1   2        255.34        256.07         1.91 o
  -4  -1   2         61.43         44.50         0.47 o
  -3  -1   2        309.58        319.07         2.64 o
  -2  -1   2        125.97        140.75         0.93 o
  -1  -1   2       2739.19       2891.01        22.91 o
   0  -1   2      12989.55      14052.31       151.83 o
   1  -1   2         40.05         29.67         0.61 o
   2  -1   2          0.09         86.27        23.23 o
   3  -1   2          0.28          0.55         0.18 o
   4  -1   2        271.66        316.73         2.34 o
   5  -1   2        537.33        535.82         4.20 o
   6  -1   2        261.73        254.44         2.60 o
   7  -1   2         28.50         22.18         0.52 o
   8  -1   2          0.09         -0.01         0.20 o
   9  -1   2          0.25         -0.13         0.62 o
  10  -1   2          0.14          0.30         0.66 o
 -10   0   2          0.23          0.50         0.59 o
  -9   0   2         14.88         18.04         0.87 o
  -8   0   2          8.19          8.45         0.75 o
  -7   0   2        156.80        153.48         1.44 o
  -6   0   2         26.65         33.93         0.58 o
  -5   0   2        309.03        305.62         2.27 o
  -4   0   2       1432.20       1586.63        12.48 o
  -3   0   2          5.20          5.40         0.29 o
  -2   0   2        275.98        243.86         1.53 o
  -1   0   2       2560.45       2706.84        21.33 o
   0   0   2          0.42          4.96         0.21 o
   1   0   2        537.01        548.60         3.50 o
   3   0   2        446.22        473.88         3.50 o
   4   0   2         66.30         53.73         1.83 o
   5   0   2         21.16         20.60         0.75 o
   6   0   2          5.18          6.49         0.27 o
   7   0   2         20.69         20.28         0.74 o
   8   0   2          0.57          0.75         0.47 o
   9   0   2         22.05         24.70         1.20 o
  10   0   2          0.79          0.61         0.64 o
 -10   1   2         93.51         95.69         2.52 o
  -9   1   2         75.09         82.99         2.08 o
  -8   1   2         36.17         37.82         0.72 o
  -7   1   2         99.25         89.38         1.09 o
  -6   1   2          0.04         -0.20         0.20 o
  -5   1   2          0.20          0.56         0.20 o
  -4   1   2          9.16         10.26         0.43 o
  -3   1   2          4.26          4.47         0.32 o
  -2   1   2        509.63        494.71         3.35 o
  -1   1   2       2363.33       2687.85        21.46 o
   0   1   2        853.07        953.65         6.38 o
   1   1   2        187.71        292.97         3.20 o
   2   1   2        831.47        915.16        11.16 o
   3   1   2       1551.57       1642.23        15.82 o
   4   1   2         55.87         63.46         1.36 o
   5   1   2         39.47         34.53         0.71 o
   6   1   2         42.57         39.57         1.05 o
   7   1   2        200.28        198.05         2.36 o
   8   1   2         64.11         64.43         1.67 o
   9   1   2          0.02          0.77         0.54 o
  10   1   2          0.47         -0.06         0.73 o
  -9   2   2          1.36          0.26         0.57 o
  -8   2   2         16.36         14.09         0.58 o
  -7   2   2         19.88         16.61         0.65 o
  -6   2   2          7.41          6.50         0.38 o
  -5   2   2          2.70          9.81         1.46 o
  -4   2   2         10.27         10.96         0.32 o
  -3   2   2        795.53        751.14         5.70 o
  -2   2   2          8.33         19.68         5.31 o
  -1   2   2       1021.19       1043.94         7.58 o
   0   2   2       1837.84       1900.37        14.54 o
   1   2   2       1046.37       1103.22        15.59 o
   2   2   2         49.56         50.03         1.15 o
   3   2   2        211.09        230.46         2.23 o
   4   2   2          8.72         11.87         0.38 o
   5   2   2         11.84          9.85         0.75 o
   6   2   2        658.91        624.90         6.23 o
   7   2   2          0.03          0.38         0.44 o
   8   2   2          0.00          0.02         0.37 o
   9   2   2          9.12         10.54         1.37 o
  10   2   2          0.26          0.82         0.59 o
  -9   3   2         10.06         10.75         0.91 o
  -8   3   2          2.10          1.75         0.41 o
  -7   3   2          0.16          0.18         0.33 o
  -6   3   2         20.83         20.83         0.55 o
  -5   3   2         47.76         44.00         0.66 o
  -4   3   2        144.21        132.93         1.27 o
  -3   3   2        343.53        333.78         3.60 o
  -2   3   2        189.23        210.51         4.85 o
  -1   3   2        512.98        529.86         3.83 o
   0   3   2        140.75        149.96         1.15 o
   1   3   2       3155.53       3312.18        28.30 o
   2   3   2        414.45        440.56         5.05 o
   3   3   2        991.02       1105.97         8.24 o
   4   3   2        265.07        272.20         1.89 o
   5   3   2        108.15         89.42         3.05 o
   6   3   2         34.71         33.81         0.89 o
   7   3   2          9.45          8.71         0.53 o
   8   3   2          9.74          9.85         0.71 o
   9   3   2        110.28        110.04         2.61 o
  10   3   2          5.41          6.65         1.24 o
  -9   4   2          2.47          2.14         0.79 o
  -8   4   2          2.00          1.42         0.45 o
  -7   4   2          9.54          9.85         0.61 o
  -6   4   2         14.12         14.57         0.68 o
  -5   4   2          5.51          5.20         0.49 o
  -4   4   2          2.99          4.00         1.15 o
  -3   4   2        505.15        492.00         5.26 o
  -2   4   2        230.43        221.73         1.82 o
  -1   4   2         23.20         34.41         2.29 o
   0   4   2         58.44         51.81         0.60 o
   1   4   2         71.17         88.33         0.78 o
   2   4   2        723.06        757.64         6.88 o
   3   4   2       1398.59       1475.43        11.97 o
   4   4   2          7.88          5.23         0.20 o
   5   4   2         43.17         38.73         0.47 o
   6   4   2         61.85         60.17         1.20 o
   7   4   2        240.35        237.90         3.18 o
   8   4   2         11.26         10.52         0.71 o
   9   4   2         13.94         14.67         1.52 o
  10   4   2         17.11         19.30         1.26 o
  -8   5   2          0.09         -0.07         0.49 o
  -7   5   2          1.65          1.65         0.54 o
  -6   5   2          0.00         -0.17         0.38 o
  -5   5   2        133.73        134.11         2.32 o
  -4   5   2        337.19        337.04         3.19 o
  -3   5   2        167.85        164.92         1.61 o
  -2   5   2          7.11          5.63         0.36 o
  -1   5   2        880.07        927.83         7.50 o
   0   5   2          9.14         12.57         0.46 o
   1   5   2        100.71        100.87         1.02 o
   2   5   2        112.26        108.33         1.01 o
   3   5   2         36.90         37.77         0.50 o
   4   5   2         77.91         76.51         1.52 o
   5   5   2          6.49          6.36         0.39 o
   6   5   2        142.19        134.49         1.22 o
   7   5   2        102.47        102.91         1.51 o
   8   5   2          3.89          3.26         0.56 o
   9   5   2          6.61          6.57         1.26 o
  10   5   2         10.87         11.46         0.94 o
  -7   6   2         20.86         20.21         1.30 o
  -6   6   2          1.28          0.54         0.51 o
  -5   6   2          2.90          3.44         0.58 o
  -4   6   2          0.01          0.63         0.46 o
  -3   6   2         88.00         89.95         1.19 o
  -2   6   2          1.95          2.46         0.36 o
  -1   6   2          1.51          1.48         0.33 o
   0   6   2        233.14        222.45         2.16 o
   1   6   2        513.47        504.53         4.13 o
   2   6   2          1.18          1.16         0.25 o
   3   6   2        186.71        179.61         1.59 o
   4   6   2         65.40         63.79         0.80 o
   5   6   2         33.34         29.95         0.56 o
   6   6   2          4.93          4.59         0.32 o
   7   6   2         15.84         15.41         0.68 o
   8   6   2          0.47          0.51         0.42 o
   9   6   2         24.62         24.33         1.11 o
  -6   7   2          1.00          0.61         0.58 o
  -5   7   2          1.76          1.67         0.51 o
  -4   7   2          0.41          0.40         0.40 o
  -3   7   2         20.21         20.37         1.00 o
  -2   7   2         24.53         26.68         0.86 o
  -1   7   2          1.35          2.02         0.44 o
   0   7   2          2.18          2.60         0.39 o
   1   7   2          1.27          1.14         0.34 o
   2   7   2         11.66         11.81         0.46 o
   3   7   2         67.06         66.51         0.87 o
   4   7   2        195.96        183.69         1.86 o
   5   7   2         11.60         12.51         0.51 o
   6   7   2         47.80         42.74         0.78 o
   7   7   2        102.40         99.97         1.65 o
   8   7   2         45.70         49.04         2.11 o
   9   7   2         10.45         14.88         2.08 o
  -5   8   2          5.53          3.41         0.97 o
  -4   8   2          0.23          0.06         0.47 o
  -3   8   2          0.77          0.68         0.55 o
  -2   8   2         37.76         38.15         1.14 o
  -1   8   2         26.07         27.75         0.80 o
   0   8   2         41.03         37.74         0.82 o
   1   8   2         86.02         85.77         1.24 o
   2   8   2         85.43         88.35         1.18 o
   3   8   2         39.74         36.82         0.78 o
   4   8   2          3.06          3.59         0.35 o
   5   8   2         45.06         46.65         0.87 o
   6   8   2          0.92          0.63         0.34 o
   7   8   2          1.03          0.48         1.12 o
   8   8   2         27.50         29.53         1.99 o
  -4   9   2          0.03          0.14         0.54 o
  -3   9   2          0.49          0.33         0.55 o
  -2   9   2          0.01          0.15         0.43 o
  -1   9   2         18.79         18.38         0.78 o
   0   9   2         11.78         13.44         0.64 o
   1   9   2         55.45         58.10         1.70 o
   2   9   2         49.24         42.12         1.15 o
   3   9   2          7.03          7.31         0.51 o
   4   9   2         96.15         96.07         1.48 o
   5   9   2         10.14         11.20         0.88 o
   6   9   2          1.36          0.80         0.57 o
   7   9   2          1.39          1.29         1.08 o
  -2  10   2          9.70          7.73         1.93 o
  -1  10   2          5.31          5.59         0.75 o
   0  10   2          7.05          7.83         0.80 o
   1  10   2         26.78         24.99         1.35 o
   2  10   2         28.06         27.35         0.90 o
   3  10   2          5.28          5.20         0.79 o
   4  10   2         50.50         56.99         1.49 o
   5  10   2          5.48          4.72         0.73 o
  -5  -9   3         11.05         12.91         1.44 o
  -4  -9   3         13.72         14.82         1.03 o
  -3  -9   3          5.67          4.96         1.09 o
  -2  -9   3          0.28          0.36         0.67 o
  -1  -9   3          0.90          0.77         0.73 o
   0  -9   3         13.11         16.61         1.08 o
   1  -9   3          0.31          0.20         0.39 o
   2  -9   3          1.50          1.11         0.56 o
   3  -9   3          6.99          7.54         0.94 o
  -6  -8   3          7.99          8.68         1.03 o
  -5  -8   3         65.09         68.21         2.16 o
  -4  -8   3         35.72         37.69         1.15 o
  -3  -8   3         21.03         26.66         1.21 o
  -2  -8   3         23.52         22.78         1.06 o
  -1  -8   3          8.12          7.11         0.51 o
   0  -8   3          7.02          6.62         0.46 o
   1  -8   3          0.36         -0.06         0.37 o
   2  -8   3          0.69          0.96         0.50 o
   3  -8   3         70.59         65.19         1.78 o
   4  -8   3        116.82        123.22         2.06 o
   5  -8   3          2.98          2.62         0.66 o
  -7  -7   3         18.01         19.17         2.37 o
  -6  -7   3         35.02         35.83         1.06 o
  -5  -7   3          0.38          0.77         0.55 o
  -4  -7   3         12.92         12.80         0.79 o
  -3  -7   3        106.68        104.47         1.91 o
  -2  -7   3          3.46          4.16         0.33 o
  -1  -7   3          2.57          2.65         0.38 o
   0  -7   3          1.95          2.62         0.48 o
   1  -7   3         83.61         86.39         1.23 o
   2  -7   3         11.54         10.93         0.58 o
   3  -7   3         55.80         55.02         1.08 o
   4  -7   3         24.26         26.05         0.99 o
   5  -7   3          4.48          2.62         0.76 o
   6  -7   3          3.39          3.29         0.65 o
  -8  -6   3          9.42          3.49         4.20 o
  -7  -6   3          0.58          0.73         0.59 o
  -6  -6   3         32.63         31.14         0.85 o
  -5  -6   3         38.01         40.26         1.00 o
  -4  -6   3        154.09        151.76         2.81 o
  -3  -6   3         74.68         72.95         1.23 o
  -2  -6   3          5.35          5.52         0.33 o
  -1  -6   3         71.27         66.07         1.23 o
   0  -6   3        168.13        166.66         1.66 o
   1  -6   3          6.06          5.46         0.39 o
   2  -6   3          0.05         -0.09         0.30 o
   3  -6   3         33.39         35.70         0.83 o
   4  -6   3          1.68          1.70         0.48 o
   5  -6   3          8.00          7.85         1.08 o
   6  -6   3          0.86          0.86         0.47 o
   7  -6   3          3.56          2.90         0.60 o
  -9  -5   3          9.23         12.25         1.35 o
  -8  -5   3         20.85         20.82         1.44 o
  -7  -5   3          8.35          8.87         0.53 o
  -6  -5   3        348.26        345.37         4.25 o
  -5  -5   3          0.51          0.73         0.38 o
  -4  -5   3        101.78        102.17         1.49 o
  -3  -5   3        212.55        206.74         3.85 o
  -2  -5   3         24.62         25.60         0.88 o
  -1  -5   3         23.76         21.56         0.49 o
   0  -5   3          5.40          5.36         0.30 o
   1  -5   3          3.92          4.65         0.33 o
   2  -5   3         78.59         78.96         1.25 o
   3  -5   3         74.20         73.12         1.06 o
   4  -5   3          7.83          8.80         0.58 o
   5  -5   3          0.84          0.70         0.42 o
   6  -5   3          4.58          4.48         0.60 o
   7  -5   3          0.67          0.40         0.43 o
   8  -5   3         12.59         11.60         0.92 o
  -9  -4   3          7.76          5.13         3.64 o
  -8  -4   3          6.71          6.65         4.78 o
  -7  -4   3         86.80         83.42         1.19 o
  -6  -4   3         52.63         47.27         0.74 o
  -5  -4   3         10.59         10.04         0.25 o
  -4  -4   3          1.80          3.22         0.34 o
  -3  -4   3         29.51         30.46         0.65 o
  -2  -4   3        308.95        294.44         2.89 o
  -1  -4   3         78.77         90.56         4.13 o
   0  -4   3         19.20         14.70         0.39 o
   1  -4   3        248.98        249.56         2.20 o
   2  -4   3          1.08          1.93         0.29 o
   3  -4   3         22.39         25.30         0.63 o
   4  -4   3        199.08        208.29         1.97 o
   5  -4   3          9.78         12.10         0.79 o
   6  -4   3          0.06          0.00         0.36 o
   7  -4   3         17.42         17.48         0.76 o
   8  -4   3         46.27         40.63         1.47 o
   9  -4   3         10.33          8.97         1.49 o
  -9  -3   3         18.36         17.65         1.36 o
  -8  -3   3         12.05         11.92         0.76 o
  -7  -3   3         22.76         21.27         0.39 o
  -6  -3   3         43.04         46.87         0.58 o
  -5  -3   3        145.60        134.80         1.16 o
  -4  -3   3        137.32        137.07         1.04 o
  -3  -3   3         59.80         59.42         0.92 o
  -2  -3   3        442.51        490.40         9.02 o
  -1  -3   3        119.24        141.39         1.15 o
   0  -3   3         11.41          6.18         0.20 o
   1  -3   3        380.05        380.05         2.80 o
   2  -3   3       1696.10       1816.08        15.05 o
   3  -3   3        385.36        404.60         3.27 o
   4  -3   3         40.70         40.08         0.66 o
   5  -3   3         59.57         59.39         0.86 o
   6  -3   3        138.58        135.22         2.07 o
   7  -3   3          6.94          6.85         0.55 o
   8  -3   3        112.02         97.10         1.69 o
   9  -3   3          0.66          0.97         0.82 o
 -10  -2   3          6.70          5.43         3.40 o
  -9  -2   3          1.65          1.08         0.56 o
  -8  -2   3         14.55         14.65         0.70 o
  -7  -2   3          0.75          0.05         0.23 o
  -6  -2   3         74.75         67.33         0.73 o
  -5  -2   3          2.56          2.94         0.22 o
  -4  -2   3          3.65          5.52         0.72 o
  -3  -2   3        490.30        469.59         4.09 o
  -2  -2   3       1223.18       1294.59        14.67 o
  -1  -2   3          8.17          6.03         0.33 o
   0  -2   3         24.13         29.62         1.22 o
   1  -2   3         74.01         87.63         3.20 o
   2  -2   3        970.75       1014.39        11.90 o
   3  -2   3        153.74        160.44         1.73 o
   4  -2   3          3.10          8.39         0.59 o
   5  -2   3         17.21         21.90         0.96 o
   6  -2   3         33.95         39.22         0.79 o
   7  -2   3        234.33        223.48         2.80 o
   8  -2   3         23.05         24.49         1.17 o
   9  -2   3          7.64          6.57         1.05 o
 -10  -1   3         60.75         67.71         1.78 o
  -9  -1   3          2.51          2.53         1.05 o
  -8  -1   3         10.52         13.06         0.64 o
  -7  -1   3        132.59        118.45         1.18 o
  -6  -1   3        134.99        126.31         1.23 o
  -5  -1   3         79.43         80.86         0.74 o
  -4  -1   3        420.04        501.70         3.69 o
  -3  -1   3       1255.18       1370.84        10.57 o
  -2  -1   3       1844.12       2030.21        15.73 o
  -1  -1   3        110.52        119.30         0.76 o
   0  -1   3       6930.55       7420.20        71.33 o
   1  -1   3        317.43        356.76        12.77 o
   2  -1   3        350.68        400.13         9.59 o
   3  -1   3        186.17        224.61         2.77 o
   4  -1   3          0.58          0.43         0.17 o
   5  -1   3        107.58        111.31         1.06 o
   6  -1   3         69.22         62.78         1.07 o
   7  -1   3          5.64          4.09         0.31 o
   8  -1   3          1.59          1.25         0.28 o
   9  -1   3          1.82          2.30         0.76 o
  10  -1   3          0.00          0.26         0.60 o
 -10   0   3         22.12         28.55         2.27 o
  -9   0   3         47.69         47.45         1.28 o
  -8   0   3         73.05         63.88         1.22 o
  -7   0   3        270.46        254.13         2.26 o
  -6   0   3         82.19         90.33         0.91 o
  -5   0   3         62.54         48.09         0.55 o
  -4   0   3        276.77        296.82         2.28 o
  -3   0   3         58.06         72.48         1.43 o
  -2   0   3        634.54        682.89         4.68 o
  -1   0   3        957.17       1041.52         7.24 o
   0   0   3         80.65         72.66         2.98 o
   1   0   3         56.88         52.88         0.43 o
   2   0   3       1793.78       2082.08        16.33 o
   3   0   3          3.54          6.20         0.84 o
   4   0   3        356.25        408.69         5.68 o
   5   0   3       1020.09       1028.49         8.03 o
   6   0   3          0.02         -0.04         0.13 o
   7   0   3          4.91          4.10         0.18 o
   8   0   3          2.52          2.76         0.63 o
   9   0   3         21.17         22.75         1.12 o
  10   0   3         11.33         11.24         1.16 o
  -9   1   3          3.29          2.00         1.25 o
  -8   1   3          9.53          7.91         0.78 o
  -7   1   3          4.30          4.30         0.34 o
  -6   1   3         23.04         23.81         0.52 o
  -5   1   3          4.03          4.22         0.25 o
  -4   1   3          0.26          0.94         0.19 o
  -3   1   3        250.03        234.80         2.23 o
  -1   1   3       2041.97       2061.98        15.73 o
   1   1   3       2272.75       2291.41        17.83 o
   2   1   3       2774.97       2953.02        24.09 o
   3   1   3        422.07        436.46         4.35 o
   4   1   3         10.96         10.43         2.04 o
   5   1   3          6.55          7.37         0.48 o
   6   1   3          6.27          6.07         0.65 o
   7   1   3         53.53         50.91         1.21 o
   8   1   3         59.00         63.70         1.27 o
   9   1   3         42.19         44.73         1.35 o
  10   1   3         10.16         11.11         1.10 o
  -9   2   3          0.21          0.52         0.63 o
  -8   2   3         19.28         19.87         0.72 o
  -7   2   3         57.38         62.77         0.94 o
  -6   2   3          6.98          7.52         0.40 o
  -5   2   3         20.09         22.14         0.47 o
  -4   2   3         19.66         21.82         0.49 o
  -3   2   3         24.88         35.79         0.49 o
  -2   2   3        275.85        286.00         2.01 o
  -1   2   3       1187.49       1299.04        10.50 o
   0   2   3          2.99         10.78         2.43 o
   1   2   3        459.06        575.83         3.92 o
   2   2   3          1.00          2.77         0.58 o
   3   2   3       3707.98       4181.23        40.81 o
   4   2   3         21.65         26.05         1.85 o
   5   2   3        404.07        431.23         4.15 o
   6   2   3        783.72        754.48         7.75 o
   7   2   3        351.00        343.48         3.95 o
   8   2   3          0.01          1.65         1.08 o
   9   2   3         10.26         10.32         0.92 o
  10   2   3          9.31         11.81         0.96 o
  -9   3   3          3.43          1.20         1.01 o
  -8   3   3         11.94         14.51         0.80 o
  -7   3   3         35.29         32.47         0.83 o
  -6   3   3          8.35          9.21         0.75 o
  -5   3   3          0.37          0.96         0.29 o
  -4   3   3        506.71        485.09         4.01 o
  -3   3   3         80.51         87.31         1.27 o
  -2   3   3        294.89        286.62         2.52 o
  -1   3   3       2974.50       3246.79        28.16 o
   0   3   3        301.66        262.41         1.85 o
   1   3   3        512.05        576.70         4.01 o
   2   3   3       1436.07       1631.63        12.74 o
   3   3   3        164.72        177.44         3.94 o
   4   3   3        479.00        509.25         4.06 o
   5   3   3       1737.95       1727.88        17.68 o
   6   3   3        394.50        375.56         3.93 o
   7   3   3         72.42         68.85         1.61 o
   8   3   3         15.45         12.84         0.96 o
   9   3   3         41.45         41.66         1.28 o
  10   3   3         20.89         25.30         1.08 o
  -8   4   3          0.16          0.68         0.43 o
  -7   4   3          1.56          1.60         0.42 o
  -6   4   3         31.38         31.53         0.75 o
  -5   4   3         10.00          8.33         0.49 o
  -4   4   3         32.21         28.46         0.98 o
  -3   4   3         45.79         38.26         1.16 o
  -2   4   3         13.35         15.96         0.39 o
  -1   4   3        267.22        248.54         1.98 o
   0   4   3        113.22        119.27         1.00 o
   1   4   3        411.24        406.35         3.04 o
   2   4   3        646.36        646.69         4.80 o
   3   4   3         98.99        102.49         0.86 o
   4   4   3         33.19         27.97         0.69 o
   5   4   3        151.31        138.07         1.30 o
   6   4   3         97.20         89.73         1.25 o
   7   4   3         25.56         25.81         0.88 o
   8   4   3        110.64        108.83         1.99 o
   9   4   3         45.72         45.52         1.43 o
  10   4   3         29.29         28.44         1.73 o
  -8   5   3          3.12          2.36         0.62 o
  -7   5   3         89.93         91.54         1.93 o
  -6   5   3         24.57         27.61         0.88 o
  -5   5   3         12.94         12.15         0.71 o
  -4   5   3        108.79        108.70         1.55 o
  -3   5   3        107.95        104.79         1.24 o
  -2   5   3        314.06        314.39         2.72 o
  -1   5   3         57.74         58.99         0.78 o
   0   5   3         13.24         11.97         0.37 o
   1   5   3        340.19        333.15         2.62 o
   2   5   3         33.46         33.93         0.54 o
   3   5   3        282.54        275.04         2.20 o
   4   5   3          0.07          0.17         0.15 o
   5   5   3         38.48         39.71         0.53 o
   6   5   3        235.83        229.30         2.35 o
   7   5   3          5.50          5.15         0.55 o
   8   5   3          0.00          0.01         0.39 o
   9   5   3          0.38          0.33         0.46 o
  10   5   3          0.44          0.10         0.50 o
  -7   6   3         11.21         11.25         1.37 o
  -6   6   3          2.32          1.31         0.74 o
  -5   6   3         62.59         62.76         1.12 o
  -4   6   3         37.44         37.12         0.84 o
  -3   6   3         31.03         29.50         0.73 o
  -2   6   3         37.86         32.97         0.72 o
  -1   6   3         71.45         67.71         0.96 o
   0   6   3        263.55        256.35         2.26 o
   1   6   3          0.30          0.53         0.26 o
   2   6   3         10.31          8.99         0.40 o
   3   6   3        271.90        263.74         2.29 o
   4   6   3         21.01         18.62         0.48 o
   5   6   3        186.01        171.96         1.65 o
   6   6   3          4.37          4.56         0.36 o
   7   6   3         31.25         31.05         0.93 o
   8   6   3         56.72         51.99         1.23 o
   9   6   3         89.61         91.18         1.94 o
  -6   7   3          8.29          5.16         2.00 o
  -5   7   3          1.36          1.51         0.64 o
  -4   7   3          0.32          0.13         0.44 o
  -3   7   3          9.91          9.11         0.66 o
  -2   7   3         14.69         14.44         0.59 o
  -1   7   3         10.60         11.19         0.61 o
   0   7   3         30.27         32.45         0.70 o
   1   7   3        105.74        103.46         1.18 o
   2   7   3        449.27        443.44         3.84 o
   3   7   3         56.87         57.95         0.84 o
   4   7   3         37.84         37.03         0.64 o
   5   7   3         83.33         78.94         1.04 o
   6   7   3          3.47          2.10         0.33 o
   7   7   3         79.65         81.01         1.55 o
   8   7   3         12.69         14.09         0.71 o
   9   7   3          9.46          5.71         5.53 o
  -5   8   3          5.62          3.27         1.05 o
  -4   8   3          2.30          1.98         0.58 o
  -3   8   3         10.39         11.55         0.76 o
  -2   8   3         98.77         96.50         1.86 o
  -1   8   3          0.04          0.27         0.38 o
   0   8   3         67.75         61.97         1.05 o
   1   8   3        206.48        200.76         3.20 o
   2   8   3          4.19          5.92         0.46 o
   3   8   3          5.45          4.45         0.39 o
   4   8   3          0.52          0.37         0.28 o
   5   8   3          1.25          0.95         0.30 o
   6   8   3        134.68        136.53         2.26 o
   7   8   3         29.24         30.74         1.78 o
   8   8   3         13.68         15.27         5.20 o
  -4   9   3         30.67         33.81         1.19 o
  -3   9   3          0.00          0.02         0.51 o
  -2   9   3          0.31          0.64         0.70 o
  -1   9   3         17.27         17.20         0.83 o
   0   9   3          3.40          3.68         0.52 o
   1   9   3         15.74         16.61         0.76 o
   2   9   3         54.65         53.77         1.07 o
   3   9   3          1.71          1.95         0.47 o
   4   9   3          4.22          2.61         0.42 o
   5   9   3         48.64         49.31         1.31 o
   6   9   3         41.13         43.63         1.35 o
   7   9   3          4.13          3.25         1.98 o
  -2  10   3          3.96          1.78         0.94 o
  -1  10   3          0.05          0.47         0.55 o
   0  10   3         13.31         14.09         0.77 o
   1  10   3         16.78         15.13         0.79 o
   2  10   3          1.33          2.26         0.48 o
   3  10   3          7.97          6.89         0.70 o
   4  10   3          1.52          0.86         0.61 o
   5  10   3          5.82          7.21         0.85 o
  -4  -9   4          3.95          3.39         0.86 o
  -3  -9   4         21.61         25.21         1.61 o
  -2  -9   4         26.18         32.63         1.62 o
  -1  -9   4         30.11         37.27         1.61 o
   0  -9   4          0.16          0.14         0.57 o
   1  -9   4          7.66          6.72         1.16 o
   2  -9   4          0.47          1.06         0.65 o
  -6  -8   4          6.17          4.20         1.03 o
  -5  -8   4          1.16          0.60         0.69 o
  -4  -8   4         13.55         14.51         0.88 o
  -3  -8   4          0.31         -0.06         0.57 o
  -2  -8   4         80.55         81.71         1.79 o
  -1  -8   4         21.84         22.31         1.66 o
   0  -8   4         24.29         21.47         0.66 o
   1  -8   4          7.96          6.26         0.54 o
   2  -8   4         14.67         14.85         0.86 o
   3  -8   4          3.70          5.31         0.81 o
   4  -8   4          4.96          4.54         0.78 o
  -7  -7   4          0.75          0.03         0.85 o
  -6  -7   4         15.40         15.12         0.90 o
  -5  -7   4         20.64         22.90         0.93 o
  -4  -7   4          0.10         -0.30         0.42 o
  -3  -7   4         23.95         24.66         1.00 o
  -2  -7   4         19.38         18.65         0.89 o
  -1  -7   4          1.84          0.97         0.40 o
   0  -7   4         53.93         50.08         1.24 o
   1  -7   4        166.83        163.00         2.44 o
   2  -7   4         19.04         21.99         0.94 o
   3  -7   4          9.80         10.66         0.65 o
   4  -7   4         59.21         62.39         1.27 o
   5  -7   4          0.14          0.00         0.55 o
   6  -7   4          0.03         -0.15         0.48 o
  -8  -6   4         10.43          9.30         6.55 o
  -7  -6   4         10.45          9.01         0.71 o
  -6  -6   4         82.69         82.83         1.40 o
  -5  -6   4        103.49        104.15         1.69 o
  -4  -6   4         48.70         48.25         1.12 o
  -3  -6   4          0.00          0.34         0.38 o
  -2  -6   4         98.21         99.30         1.72 o
  -1  -6   4         27.48         24.89         0.60 o
   0  -6   4        178.32        177.01         2.15 o
   1  -6   4         12.87         13.28         0.53 o
   2  -6   4          8.22          9.78         0.48 o
   3  -6   4          0.06          0.02         0.34 o
   4  -6   4          3.65          4.33         0.59 o
   5  -6   4         15.34         16.39         0.81 o
   6  -6   4          2.39          2.43         0.73 o
   7  -6   4          0.00          0.34         0.52 o
  -8  -5   4          7.58          6.09         4.54 o
  -7  -5   4         17.46         18.25         0.73 o
  -6  -5   4         58.62         56.40         1.12 o
  -5  -5   4          3.06          2.39         0.47 o
  -4  -5   4         12.17         11.70         0.67 o
  -3  -5   4         80.16         73.10         1.40 o
  -2  -5   4         12.46         14.74         0.60 o
  -1  -5   4         46.28         48.46         0.58 o
   0  -5   4         14.51         14.55         0.37 o
   1  -5   4          0.29          0.31         0.24 o
   2  -5   4         67.50         64.42         0.88 o
   3  -5   4         59.93         60.86         1.04 o
   4  -5   4         31.28         31.05         0.74 o
   5  -5   4         30.21         30.61         0.86 o
   6  -5   4         65.72         66.80         1.23 o
   7  -5   4         15.39         15.26         0.78 o
   8  -5   4          6.56          5.27         0.98 o
  -9  -4   4         11.98          9.96         6.27 o
  -8  -4   4         11.24         12.86         1.16 o
  -7  -4   4         68.47         66.63         1.28 o
  -6  -4   4          0.46          0.39         0.22 o
  -5  -4   4         14.99         15.62         0.59 o
  -4  -4   4        235.95        245.33         2.71 o
  -3  -4   4         22.09         17.62         0.53 o
  -2  -4   4        108.38        105.10         1.28 o
  -1  -4   4         38.68         42.90         0.89 o
   0  -4   4          9.41         10.17         0.26 o
   1  -4   4        168.80        166.64         1.77 o
   2  -4   4        118.82        130.15         1.49 o
   3  -4   4        200.98        207.98         2.42 o
   4  -4   4         74.90         75.40         1.07 o
   5  -4   4          5.68          6.16         0.47 o
   6  -4   4         23.04         23.85         0.83 o
   7  -4   4         50.30         47.27         1.08 o
   8  -4   4          1.01          1.21         0.61 o
  -9  -3   4          7.82          7.98         1.91 o
  -8  -3   4          7.32          7.99         1.15 o
  -7  -3   4         42.96         42.43         0.68 o
  -6  -3   4        117.58        111.08         1.01 o
  -5  -3   4         46.26         44.51         0.59 o
  -4  -3   4         48.74         53.91         0.78 o
  -3  -3   4        156.32        173.21         1.95 o
  -2  -3   4          1.23         -0.14         0.21 o
  -1  -3   4         56.10         55.38         0.85 o
   0  -3   4       4262.30       4795.80        44.41 o
   1  -3   4        263.71        288.92         2.72 o
   2  -3   4         55.00         59.70         0.92 o
   3  -3   4         95.97        100.29         1.08 o
   4  -3   4          0.10          0.17         0.25 o
   5  -3   4         80.87         83.86         1.10 o
   6  -3   4         45.05         45.39         0.92 o
   7  -3   4         27.48         24.96         0.95 o
   8  -3   4          1.55          1.08         0.38 o
   9  -3   4         27.08         28.72         1.47 o
  -9  -2   4          7.88          7.19         1.66 o
  -8  -2   4         13.49         12.27         0.57 o
  -7  -2   4          0.48          0.79         0.25 o
  -6  -2   4        102.42        100.17         0.98 o
  -5  -2   4          1.71          0.92         0.18 o
  -4  -2   4          0.01         -0.02         0.11 o
  -3  -2   4          1.90          0.24         0.09 o
  -2  -2   4         23.06         45.25         2.27 o
  -1  -2   4       1576.44       1778.92        13.63 o
   0  -2   4         21.73         25.14         0.32 o
   1  -2   4        165.04        188.01         1.40 o
   2  -2   4        714.86        752.05         5.67 o
   3  -2   4         22.67         15.82         0.39 o
   4  -2   4         18.17         25.86         1.28 o
   5  -2   4         22.13         22.52         0.67 o
   6  -2   4         43.25         41.26         0.78 o
   7  -2   4         14.26         13.44         0.54 o
   8  -2   4          0.28          0.32         0.37 o
   9  -2   4          0.04          0.04         0.63 o
  -9  -1   4          7.79         10.34         0.76 o
  -8  -1   4         14.75         13.72         0.62 o
  -7  -1   4        235.32        225.48         2.08 o
  -6  -1   4          0.24          0.07         0.18 o
  -5  -1   4        186.68        180.82         1.49 o
  -4  -1   4        207.13        218.50         1.75 o
  -3  -1   4        404.84        374.01         2.61 o
  -2  -1   4        192.55        205.99         1.68 o
  -1  -1   4         45.77         52.52         0.43 o
   0  -1   4       1326.58       1646.22        33.74 o
   1  -1   4        426.45        428.59         2.93 o
   2  -1   4         76.84         88.78         6.24 o
   3  -1   4          0.06          0.36         0.18 o
   4  -1   4        104.08        111.75         1.05 o
   5  -1   4         22.35         33.69         2.74 o
   6  -1   4         34.81         33.88         0.54 o
   7  -1   4        245.36        243.12         2.91 o
   8  -1   4          0.43          0.06         0.22 o
   9  -1   4         13.04         11.39         0.96 o
  10  -1   4          0.17          0.60         0.82 o
  -9   0   4          0.21          0.29         0.49 o
  -8   0   4          5.05          3.33         0.52 o
  -7   0   4        139.74        131.34         1.36 o
  -6   0   4         34.80         38.03         0.58 o
  -5   0   4          0.87          0.54         0.26 o
  -4   0   4          8.55          7.33         0.29 o
  -3   0   4         12.52         18.97         0.49 o
  -2   0   4        112.69        115.20         4.58 o
  -1   0   4        454.09        453.44         3.65 o
   0   0   4        218.85        190.62         1.33 o
   1   0   4        326.01        438.54        12.27 o
   2   0   4          0.03          0.03         0.12 o
   3   0   4        932.14        990.32         7.45 o
   4   0   4        725.73        743.85         5.52 o
   5   0   4          2.77          3.00         0.19 o
   6   0   4         44.94         42.85         0.86 o
   7   0   4        112.04        104.86         1.85 o
   8   0   4          0.58          0.24         0.54 o
   9   0   4          0.96          1.63         0.66 o
  10   0   4          0.66          0.45         0.63 o
  -9   1   4          0.96          0.25         0.49 o
  -8   1   4          0.35          0.10         0.32 o
  -7   1   4          6.24          5.79         0.38 o
  -6   1   4         63.55         64.54         0.88 o
  -5   1   4        107.75        111.01         1.12 o
  -4   1   4         27.41         25.99         0.44 o
  -3   1   4        265.25        263.01         1.89 o
  -2   1   4        209.24        181.45         1.26 o
  -1   1   4         67.66         55.17         0.58 o
   0   1   4        126.17        117.38         1.60 o
   1   1   4        394.37        410.57         3.39 o
   2   1   4        104.72        119.89         1.41 o
   3   1   4        306.25        321.32         3.19 o
   4   1   4         40.13         59.69         3.81 o
   5   1   4        500.80        494.60         4.09 o
   6   1   4        223.73        213.35         2.60 o
   7   1   4        102.82        108.58         1.59 o
   8   1   4         58.45         62.09         1.89 o
   9   1   4        113.71        114.00         2.09 o
  10   1   4          0.50          1.32         0.66 o
  -9   2   4          2.27          2.44         0.94 o
  -8   2   4         14.44         14.57         0.61 o
  -7   2   4         37.82         36.50         0.70 o
  -6   2   4         50.21         48.47         3.69 o
  -5   2   4        192.65        184.12         1.72 o
  -4   2   4          0.03         -0.19         0.30 o
  -3   2   4         10.11          9.27         1.09 o
  -2   2   4        534.48        546.17         3.85 o
  -1   2   4        749.29        753.09         6.38 o
   0   2   4        691.35        770.60         5.41 o
   1   2   4       3366.78       3535.72        29.97 o
   2   2   4       1595.69       1710.71        13.13 o
   3   2   4         22.07         39.91         3.42 o
   4   2   4          5.01         27.19         7.95 o
   5   2   4         24.91         28.65         3.33 o
   6   2   4        237.22        239.18         2.80 o
   7   2   4        185.37        186.69         2.27 o
   8   2   4         31.19         31.02         1.03 o
   9   2   4          1.31          0.82         0.51 o
  10   2   4          0.01          0.65         0.74 o
  -9   3   4          7.08          3.43         1.77 o
  -8   3   4          0.28          0.13         0.33 o
  -7   3   4         53.34         54.53         0.88 o
  -6   3   4          5.11          5.31         0.51 o
  -5   3   4         20.98         22.76         0.51 o
  -4   3   4        464.35        432.79         3.56 o
  -3   3   4        303.13        300.95         2.71 o
  -2   3   4        203.31        187.20         1.48 o
  -1   3   4        936.27        963.63         7.14 o
   1   3   4          8.35         15.78         0.64 o
   2   3   4         40.58         49.69         0.47 o
   3   3   4       1422.49       1584.38        12.36 o
   4   3   4         18.92         14.47         0.31 o
   5   3   4          2.50          1.12         0.35 o
   6   3   4          3.68          3.09         0.45 o
   7   3   4          0.46          0.62         0.38 o
   8   3   4          2.24          2.11         0.59 o
   9   3   4         13.30         15.18         0.90 o
  10   3   4         31.11         33.05         1.33 o
  -8   4   4         10.99         12.55         0.67 o
  -7   4   4          0.51          0.28         0.42 o
  -6   4   4         39.31         39.00         0.80 o
  -5   4   4        387.21        382.36         4.81 o
  -4   4   4        281.45        279.92         2.46 o
  -3   4   4         23.52         22.39         0.56 o
  -2   4   4         69.08         71.38         0.75 o
  -1   4   4         63.49         89.89         0.85 o
   0   4   4        746.80        812.94         6.09 o
   1   4   4        208.43        210.01         1.57 o
   2   4   4        799.79        837.33         6.32 o
   3   4   4        281.56        270.52         2.18 o
   4   4   4          0.41          0.59         0.16 o
   5   4   4          1.52          1.32         0.21 o
   6   4   4          3.61          4.47         0.54 o
   7   4   4          6.85          6.79         0.56 o
   8   4   4         92.86         96.96         1.99 o
   9   4   4          3.94          4.42         0.74 o
  10   4   4          2.70          1.88         0.71 o
  -8   5   4          4.38          2.80         0.62 o
  -7   5   4          0.26          0.21         0.38 o
  -6   5   4          0.23          0.15         0.36 o
  -5   5   4         89.68         87.87         1.34 o
  -4   5   4         17.69         18.54         0.60 o
  -3   5   4          3.34          4.47         0.40 o
  -2   5   4          0.03          0.76         0.33 o
  -1   5   4         35.25         32.30         0.62 o
   0   5   4        114.19        103.56         1.00 o
   1   5   4        444.43        434.69         3.69 o
   2   5   4        386.88        352.54         2.81 o
   3   5   4          0.01          0.72         0.57 o
   4   5   4          6.63          7.43         0.35 o
   5   5   4        215.28        205.93         1.76 o
   6   5   4         59.10         51.74         0.57 o
   7   5   4        108.10        102.15         1.60 o
   8   5   4          3.24          3.32         0.55 o
   9   5   4          0.23         -0.21         0.48 o
  10   5   4         46.85         47.57         1.66 o
  -7   6   4          3.09          2.75         0.71 o
  -6   6   4          0.96          0.69         0.51 o
  -5   6   4          0.13          0.26         0.36 o
  -4   6   4          3.38          3.39         0.47 o
  -3   6   4          5.34          5.31         0.43 o
  -2   6   4          3.40          2.85         0.46 o
  -1   6   4        109.62        108.84         1.25 o
   0   6   4         11.07         11.03         0.46 o
   1   6   4          0.01          0.48         0.27 o
   2   6   4          2.70          2.51         0.41 o
   3   6   4         15.91         15.30         0.47 o
   4   6   4        150.10        151.31         1.64 o
   5   6   4         91.34         92.52         1.06 o
   6   6   4          0.02          0.08         0.17 o
   7   6   4         22.75         23.73         0.85 o
   8   6   4          8.00         10.49         0.76 o
   9   6   4         80.51         86.52         2.00 o
  -6   7   4          1.19          0.71         0.48 o
  -5   7   4          8.85         10.36         0.66 o
  -4   7   4         19.57         19.77         0.88 o
  -3   7   4          2.36          2.12         0.43 o
  -2   7   4          0.48          0.14         0.33 o
  -1   7   4         89.43         82.16         1.36 o
   0   7   4        221.80        215.10         2.18 o
   1   7   4          8.91          9.62         0.51 o
   2   7   4        786.05        730.20         6.29 o
   3   7   4         91.68         87.59         1.04 o
   4   7   4          8.89         11.32         0.44 o
   5   7   4         41.59         36.54         0.66 o
   6   7   4          0.71          0.33         0.24 o
   7   7   4          3.27          2.53         0.55 o
   8   7   4        121.20        123.42         2.00 o
   9   7   4          5.28          6.74         0.71 o
  -5   8   4         22.03         23.82         1.00 o
  -4   8   4         21.48         24.69         0.87 o
  -3   8   4          7.43          6.96         1.11 o
  -2   8   4          2.83          3.34         0.64 o
  -1   8   4         16.52         15.94         0.70 o
   0   8   4         23.31         24.82         0.88 o
   1   8   4        128.30        123.98         1.52 o
   2   8   4         12.51         13.19         0.53 o
   3   8   4          0.34          0.41         0.29 o
   4   8   4          3.09          2.46         0.47 o
   5   8   4          3.71          4.29         0.48 o
   6   8   4         40.06         33.92         0.75 o
   7   8   4        106.87        108.51         2.51 o
   8   8   4          0.34         -0.46         0.95 o
  -4   9   4          1.17          0.66         0.53 o
  -3   9   4          0.22         -0.02         0.40 o
  -2   9   4          1.57          0.50         0.54 o
  -1   9   4         13.47         15.16         0.81 o
   0   9   4          1.57          0.87         0.45 o
   1   9   4          9.83         10.04         0.74 o
   2   9   4          1.26          0.99         0.48 o
   3   9   4          0.17          0.30         0.36 o
   4   9   4         82.01         86.45         1.67 o
   5   9   4         10.46          9.05         0.58 o
   6   9   4          0.26         -0.12         0.37 o
   7   9   4          5.37          3.87         1.25 o
  -2  10   4         38.97         38.60         1.17 o
  -1  10   4         13.30         11.61         1.46 o
   0  10   4          2.86          1.87         0.69 o
   1  10   4          0.42         -0.05         0.43 o
   2  10   4          0.02          0.20         0.38 o
   3  10   4         62.82         68.98         1.25 o
   4  10   4         16.99         19.07         0.94 o
   5  10   4          0.77          0.71         0.58 o
  -3  -9   5          1.54          0.55         0.84 o
  -2  -9   5          0.00          0.43         0.73 o
  -1  -9   5          3.18          3.04         0.93 o
   0  -9   5          1.92          2.97         0.86 o
   1  -9   5         19.07         20.72         1.39 o
  -5  -8   5          6.94          7.93         0.96 o
  -4  -8   5          0.32          0.30         0.62 o
  -3  -8   5         12.45         13.44         1.23 o
  -2  -8   5          6.64          7.86         0.92 o
  -1  -8   5          2.07          1.65         0.73 o
   0  -8   5         17.82         18.93         1.27 o
   1  -8   5          1.04          0.93         0.42 o
   2  -8   5          1.05          1.37         0.57 o
   3  -8   5         46.35         47.24         1.29 o
   4  -8   5          0.71          0.62         0.60 o
  -6  -7   5         78.34         78.50         1.72 o
  -5  -7   5         34.52         37.07         1.11 o
  -4  -7   5         66.10         68.67         1.43 o
  -3  -7   5         62.05         60.56         1.55 o
  -2  -7   5          2.91          3.34         0.63 o
  -1  -7   5          0.65          0.50         0.61 o
   0  -7   5          3.57          5.33         0.58 o
   1  -7   5         49.80         48.00         1.25 o
   2  -7   5         30.01         30.80         1.03 o
   3  -7   5          6.84          6.33         0.65 o
   4  -7   5         18.88         20.74         0.86 o
   5  -7   5          3.66          1.59         0.63 o
  -7  -6   5         35.60         34.59         1.02 o
  -6  -6   5        128.08        125.71         2.03 o
  -5  -6   5         33.95         37.77         1.28 o
  -4  -6   5          8.90          8.48         0.78 o
  -3  -6   5         36.05         35.92         1.10 o
  -2  -6   5          6.99          6.40         0.66 o
  -1  -6   5         31.35         27.93         1.20 o
   0  -6   5          2.32          1.26         0.30 o
   1  -6   5          3.86          4.24         0.44 o
   2  -6   5          3.90          3.56         0.47 o
   3  -6   5          4.88          4.32         0.53 o
   4  -6   5         16.54         17.48         0.71 o
   5  -6   5          7.22          5.65         1.33 o
   6  -6   5          7.23          5.16         1.29 o
   7  -6   5          2.72          1.12         0.60 o
  -8  -5   5          2.05          0.80         1.13 o
  -7  -5   5         61.03         57.98         1.21 o
  -6  -5   5          4.75          4.83         1.31 o
  -5  -5   5          9.35         10.60         0.80 o
  -4  -5   5          2.27          1.70         0.53 o
  -3  -5   5          0.51          1.11         0.56 o
  -2  -5   5        116.57        129.29         1.77 o
  -1  -5   5         13.96         11.42         0.35 o
   0  -5   5         58.27         53.32         0.72 o
   1  -5   5         64.45         66.72         0.93 o
   2  -5   5          0.23          0.13         0.23 o
   3  -5   5         56.61         58.44         1.00 o
   4  -5   5         69.39         67.13         1.05 o
   5  -5   5         16.51         16.54         0.77 o
   6  -5   5         47.19         46.24         1.18 o
   7  -5   5          5.94          3.06         1.04 o
   8  -5   5         10.65          7.46         1.05 o
  -8  -4   5          1.67          0.89         0.80 o
  -7  -4   5          6.07          5.44         1.04 o
  -6  -4   5         64.62         59.67         1.10 o
  -5  -4   5        180.27        170.21         2.72 o
  -4  -4   5        315.68        287.64         4.67 o
  -3  -4   5         28.19         26.68         0.72 o
  -2  -4   5         99.85         93.97         1.49 o
  -1  -4   5         29.17         28.49         0.86 o
   0  -4   5         35.38         41.41         0.57 o
   1  -4   5        229.28        237.53         2.15 o
   2  -4   5        701.09        729.14         6.13 o
   3  -4   5         42.56         42.03         0.76 o
   4  -4   5         74.49         77.03         1.07 o
   5  -4   5          0.30          0.48         0.39 o
   6  -4   5          1.19          1.12         0.51 o
   7  -4   5         66.54         65.34         1.38 o
   8  -4   5          0.24          0.49         0.46 o
  -9  -3   5          0.34          0.00         0.68 o
  -8  -3   5         32.31         28.68         1.91 o
  -7  -3   5         57.54         55.61         0.94 o
  -6  -3   5         25.39         24.71         0.37 o
  -5  -3   5          4.28          4.18         0.26 o
  -4  -3   5          2.14          0.56         0.34 o
  -3  -3   5         50.75         57.98         0.88 o
  -2  -3   5          0.01          9.40         5.43 o
  -1  -3   5          1.39          0.02         0.06 o
   0  -3   5       1021.81       1079.34         8.91 o
   1  -3   5         13.10         12.79         0.43 o
   2  -3   5        112.46        110.54         1.58 o
   3  -3   5        129.90        146.47         1.40 o
   4  -3   5         27.64         28.11         0.63 o
   5  -3   5          5.73          6.50         0.47 o
   6  -3   5          9.00         10.20         0.54 o
   7  -3   5         52.37         47.90         1.18 o
   8  -3   5          0.07          0.33         0.40 o
   9  -3   5          1.15          0.88         0.99 o
  -9  -2   5         15.93         17.94         1.57 o
  -8  -2   5          0.03          0.04         0.29 o
  -7  -2   5         97.76         92.41         0.99 o
  -6  -2   5          7.92          7.48         0.36 o
  -5  -2   5         95.48         84.15         6.19 o
  -4  -2   5         33.76         44.21         0.49 o
  -3  -2   5        268.06        281.98         3.02 o
  -2  -2   5        526.29        520.60         5.01 o
  -1  -2   5        567.57        572.80         4.01 o
   0  -2   5        101.63        119.11         1.04 o
   1  -2   5         21.83         19.24         0.58 o
   2  -2   5          1.02          1.35         0.28 o
   3  -2   5        289.61        291.06         2.62 o
   4  -2   5         29.38         29.06         0.60 o
   5  -2   5          8.75          8.88         0.42 o
   6  -2   5         37.51         35.32         0.65 o
   7  -2   5         27.80         27.55         0.85 o
   8  -2   5          0.78          0.49         0.35 o
   9  -2   5         30.01         33.79         1.35 o
  -9  -1   5         19.45         21.10         0.82 o
  -8  -1   5         28.62         24.75         0.63 o
  -7  -1   5          6.09          5.23         0.36 o
  -6  -1   5          6.60          7.42         0.32 o
  -5  -1   5        170.25        161.01         1.43 o
  -4  -1   5        285.65        306.83         2.31 o
  -3  -1   5        193.10        188.36         2.04 o
  -2  -1   5        308.15        316.69         2.66 o
  -1  -1   5         56.80         71.43         0.56 o
   0  -1   5        411.94        410.77        23.31 o
   1  -1   5          9.26          7.40         0.37 o
   2  -1   5        642.39        640.27         4.71 o
   3  -1   5          1.49          1.02         0.21 o
   5  -1   5        288.72        287.89         2.49 o
   6  -1   5         36.57         38.39         0.73 o
   7  -1   5         20.64         21.23         0.75 o
   8  -1   5          0.60          1.22         0.42 o
   9  -1   5         13.19         14.78         1.12 o
  10  -1   5          3.35          3.55         0.97 o
  -9   0   5          0.18          1.22         0.63 o
  -8   0   5          0.52          0.51         0.31 o
  -7   0   5          7.79          8.70         0.40 o
  -6   0   5         27.48         27.20         0.52 o
  -5   0   5          0.11          0.04         0.18 o
  -4   0   5         55.34         54.48         0.68 o
  -3   0   5          0.09          0.70         0.15 o
  -2   0   5        334.41        365.97         4.74 o
  -1   0   5        260.07        245.48         1.62 o
   0   0   5        565.48        635.91         8.12 o
   1   0   5        279.43        272.52         1.85 o
   2   0   5        857.89       1024.92         7.73 o
   3   0   5         24.48         27.56         0.45 o
   4   0   5         29.03         28.96         0.58 o
   5   0   5          7.07         29.21         2.38 o
   6   0   5        190.52        181.55         1.97 o
   7   0   5         39.12         33.39         0.62 o
   8   0   5          5.90          5.85         1.31 o
   9   0   5         50.95         53.17         1.66 o
  10   0   5          2.82          3.48         0.90 o
  -9   1   5          1.56          2.49         0.58 o
  -8   1   5          9.81          9.17         0.97 o
  -7   1   5         37.50         40.43         0.70 o
  -6   1   5         19.72         20.69         0.51 o
  -5   1   5         82.55         82.50         0.93 o
  -4   1   5         19.53         22.41         0.47 o
  -3   1   5        754.74        735.34         5.42 o
  -2   1   5        400.56        425.47         3.18 o
  -1   1   5          4.75          6.40         0.13 o
   0   1   5         43.13         62.27         3.78 o
   1   1   5        679.38        730.20         7.97 o
   2   1   5        199.60        209.83         1.46 o
   3   1   5       4285.48       4728.01        43.37 o
   4   1   5        334.56        327.97         3.62 o
   5   1   5         73.44         62.35         1.99 o
   6   1   5        765.58        707.11         8.41 o
   7   1   5         94.22         94.94         1.77 o
   8   1   5         71.67         74.88         1.46 o
   9   1   5         18.04         17.80         0.97 o
  10   1   5          0.18          0.04         0.68 o
  -9   2   5          1.39          0.86         0.65 o
  -8   2   5          1.33          1.36         0.39 o
  -7   2   5         29.65         28.89         0.64 o
  -6   2   5         11.66         11.90         0.47 o
  -5   2   5         91.66         96.51         1.45 o
  -4   2   5        135.49        134.16         2.51 o
  -3   2   5        761.20        767.97         5.89 o
  -2   2   5          1.19          5.88         0.66 o
  -1   2   5        982.46       1102.31         9.18 o
   0   2   5        566.01        553.44         5.98 o
   1   2   5        260.73        228.40         8.22 o
   2   2   5       1555.53       1677.84        13.06 o
   3   2   5        643.80        634.81         4.56 o
   4   2   5        321.53        343.33         2.49 o
   5   2   5        862.85        829.16        11.57 o
   6   2   5        268.39        262.13         2.93 o
   7   2   5          6.47          6.60         0.75 o
   8   2   5         25.43         27.81         0.99 o
   9   2   5          3.13          3.93         0.74 o
  10   2   5         31.52         33.61         1.41 o
  -9   3   5          9.08          7.02         1.53 o
  -8   3   5          1.44          1.56         0.46 o
  -7   3   5          4.52          4.84         0.48 o
  -6   3   5          7.30          8.32         0.44 o
  -5   3   5          0.38          0.86         0.31 o
  -4   3   5        564.75        563.17         5.52 o
  -3   3   5          4.17          3.06         0.26 o
  -2   3   5         54.94         62.13         0.62 o
  -1   3   5        213.88        227.97         2.75 o
   0   3   5         28.76         46.37         0.50 o
   1   3   5        270.50        276.45         3.00 o
   2   3   5         11.98         33.42         4.54 o
   3   3   5          8.24          8.14         0.72 o
   4   3   5        276.21        280.41         2.08 o
   5   3   5         48.92         51.08         0.57 o
   6   3   5         25.19         23.14         0.79 o
   7   3   5          8.84          9.54         0.71 o
   8   3   5          7.08          8.23         0.69 o
   9   3   5          3.68          3.68         0.66 o
  10   3   5          2.89          4.30         0.96 o
  -8   4   5         16.08         14.28         1.05 o
  -7   4   5        114.14        118.70         2.00 o
  -6   4   5         88.69         91.30         1.88 o
  -5   4   5         42.06         41.63         0.77 o
  -4   4   5        112.75        105.74         1.17 o
  -3   4   5          2.60          1.64         0.31 o
  -2   4   5        508.23        515.05         4.05 o
  -1   4   5          1.44          0.87         0.20 o
   0   4   5         80.55         73.38         0.76 o
   1   4   5         90.55         96.91         0.90 o
   2   4   5        208.55        193.86         1.49 o
   3   4   5        590.51        559.25         4.17 o
   4   4   5        108.60         99.70         0.91 o
   5   4   5         17.31         16.15         0.90 o
   6   4   5        119.28        110.31         1.55 o
   7   4   5         32.33         32.72         0.93 o
   8   4   5         40.82         39.56         1.04 o
   9   4   5         40.50         43.35         1.33 o
  10   4   5          0.14          0.44         0.63 o
  -8   5   5         16.66         17.43         0.86 o
  -7   5   5          1.33          1.53         0.51 o
  -6   5   5          4.54          3.74         0.86 o
  -5   5   5         49.90         48.54         1.18 o
  -4   5   5          1.45          1.08         0.38 o
  -3   5   5         13.10         12.98         0.72 o
  -2   5   5         45.40         39.32         0.68 o
  -1   5   5         29.61         26.42         0.50 o
   0   5   5         14.46         12.99         0.38 o
   1   5   5        130.09        129.75         1.16 o
   2   5   5        574.82        555.12         4.26 o
   3   5   5        146.12        140.34         1.23 o
   4   5   5         59.78         57.18         0.68 o
   5   5   5        181.79        162.17         1.43 o
   6   5   5          0.49         -0.04         0.09 o
   7   5   5         76.76         76.58         1.38 o
   8   5   5          3.86          4.05         0.64 o
   9   5   5         54.76         59.13         1.56 o
  10   5   5         18.90         20.56         1.24 o
  -7   6   5          1.63          1.14         0.55 o
  -6   6   5          0.61          0.71         0.51 o
  -5   6   5          0.56          0.51         0.47 o
  -4   6   5         47.35         49.34         1.06 o
  -3   6   5          0.03          0.61         0.32 o
  -2   6   5          3.26          3.99         0.43 o
  -1   6   5         36.80         37.36         0.70 o
   0   6   5          7.86          7.50         0.48 o
   1   6   5        275.26        255.77         2.27 o
   2   6   5         26.85         23.00         0.63 o
   3   6   5         10.97         10.05         0.71 o
   4   6   5        415.43        373.04         3.15 o
   5   6   5         67.45         73.49         0.87 o
   6   6   5         11.44         14.67         0.51 o
   7   6   5         27.42         27.67         0.84 o
   8   6   5         29.89         34.91         1.28 o
   9   6   5          0.72          0.46         0.60 o
  -6   7   5          0.49          0.53         0.50 o
  -5   7   5         13.97         14.87         0.75 o
  -4   7   5          9.99         10.88         0.70 o
  -3   7   5          1.39          1.96         0.42 o
  -2   7   5        111.55        112.07         1.56 o
  -1   7   5         91.80         84.82         1.21 o
   0   7   5         32.19         28.90         0.74 o
   1   7   5         90.75         90.35         1.25 o
   2   7   5        249.50        256.09         2.46 o
   3   7   5         11.02          9.58         0.48 o
   4   7   5         32.44         27.26         0.94 o
   5   7   5          8.48          7.45         0.47 o
   6   7   5         25.51         24.95         0.59 o
   7   7   5         24.54         24.39         1.00 o
   8   7   5         18.90         16.20         0.83 o
   9   7   5         14.66         15.13         0.98 o
  -5   8   5         49.87         53.21         1.84 o
  -4   8   5          0.20          0.11         0.46 o
  -3   8   5          1.76          1.58         0.57 o
  -2   8   5         16.92         17.15         0.99 o
  -1   8   5         60.93         55.01         1.74 o
   0   8   5          9.79          7.91         0.54 o
   1   8   5         22.35         25.56         0.80 o
   2   8   5         95.08         81.73         1.19 o
   3   8   5        102.57         91.93         1.24 o
   4   8   5          1.83          1.31         0.35 o
   5   8   5         42.02         40.38         1.06 o
   6   8   5         99.90         97.29         1.74 o
   7   8   5         10.53         10.81         0.74 o
   8   8   5         10.66         11.33         1.01 o
  -4   9   5          0.05         -0.10         0.43 o
  -3   9   5         46.08         47.95         1.27 o
  -2   9   5          2.68          1.95         0.53 o
  -1   9   5         71.11         73.18         1.95 o
   0   9   5         90.39         88.34         1.40 o
   1   9   5         11.76          7.73         0.74 o
   2   9   5          0.00          0.01         0.46 o
   3   9   5          1.98          0.93         0.41 o
   4   9   5         26.56         26.22         0.69 o
   5   9   5         53.69         54.15         1.16 o
   6   9   5         14.75         14.65         0.74 o
   7   9   5          4.09          3.72         0.62 o
  -2  10   5          0.02          0.07         0.49 o
  -1  10   5          0.08          0.26         0.48 o
   0  10   5          1.79          0.71         0.48 o
   1  10   5          0.00          0.12         0.46 o
   2  10   5         14.91         17.01         0.73 o
   3  10   5         37.96         38.31         0.95 o
   4  10   5         13.49         14.19         0.73 o
   5  10   5          1.18          1.08         0.42 o
  -1  -9   6          2.46          1.73         0.96 o
   0  -9   6         11.81          9.74         1.21 o
  -4  -8   6          2.89          2.08         0.70 o
  -3  -8   6         32.65         39.49         1.75 o
  -2  -8   6         29.65         33.24         1.36 o
  -1  -8   6          1.08          0.99         0.80 o
   0  -8   6         13.13         12.02         0.99 o
   1  -8   6          8.18         11.15         1.45 o
   2  -8   6          0.12          0.72         0.45 o
   3  -8   6         17.82         16.65         0.87 o
  -6  -7   6          6.70          5.21         1.45 o
  -5  -7   6          8.71          9.54         0.87 o
  -4  -7   6         39.30         41.17         1.28 o
  -3  -7   6         34.54         36.86         1.51 o
  -2  -7   6          3.43          3.82         0.80 o
  -1  -7   6          0.90          1.34         0.64 o
   0  -7   6         22.82         19.82         0.93 o
   1  -7   6         10.75         10.65         0.58 o
   2  -7   6          1.60          1.41         0.42 o
   3  -7   6          3.07          3.38         0.60 o
   4  -7   6          1.25          0.32         0.56 o
   5  -7   6          2.16          0.79         0.62 o
  -7  -6   6          0.63          0.29         0.50 o
  -6  -6   6         64.94         62.57         1.78 o
  -5  -6   6         19.35         20.69         0.96 o
  -4  -6   6          7.89          9.17         0.80 o
  -3  -6   6         16.48         14.58         0.82 o
  -2  -6   6          4.31          4.20         0.64 o
  -1  -6   6          0.83          1.59         0.62 o
   0  -6   6          2.43          1.51         0.33 o
   1  -6   6         63.69         60.69         1.04 o
   2  -6   6          3.17          3.41         0.42 o
   3  -6   6          7.38          8.18         0.65 o
   4  -6   6         23.00         24.09         0.88 o
   5  -6   6          0.01         -0.14         0.52 o
   6  -6   6         22.08         21.83         0.95 o
  -8  -5   6          5.19          2.19         2.76 o
  -7  -5   6         31.78         29.93         0.89 o
  -6  -5   6          0.81          0.70         0.56 o
  -5  -5   6         10.18          9.28         0.68 o
  -4  -5   6          7.80          6.43         0.59 o
  -3  -5   6         74.50         68.51         1.28 o
  -2  -5   6        376.53        349.96         4.86 o
  -1  -5   6          7.57          5.72         0.29 o
   0  -5   6          7.40          8.30         0.35 o
   1  -5   6         82.19         83.66         1.03 o
   2  -5   6         15.68         16.49         0.60 o
   3  -5   6         67.59         70.96         1.12 o
   4  -5   6         13.36         14.31         0.65 o
   5  -5   6          1.39          0.65         0.43 o
   6  -5   6          1.07          1.26         0.56 o
   7  -5   6          9.33          9.53         0.80 o
  -8  -4   6          5.58          2.97         2.56 o
  -7  -4   6          4.31          1.91         0.58 o
  -6  -4   6         25.65         21.88         0.76 o
  -5  -4   6          0.89          0.64         0.39 o
  -4  -4   6          1.00          0.61         0.38 o
  -3  -4   6         56.55         46.69         0.98 o
  -2  -4   6          0.15          0.33         0.39 o
  -1  -4   6         75.15         81.70         1.46 o
   0  -4   6         76.21         74.63         1.58 o
   1  -4   6         28.09         26.73         0.50 o
   2  -4   6        195.09        195.52         1.86 o
   3  -4   6          0.04         -0.18         0.28 o
   4  -4   6         42.78         44.13         0.91 o
   5  -4   6         29.78         32.27         0.93 o
   6  -4   6         50.11         53.20         1.12 o
   7  -4   6         30.72         29.56         1.07 o
   8  -4   6          1.30          0.63         0.50 o
  -8  -3   6         21.99         20.65         1.82 o
  -7  -3   6          3.69          3.00         0.61 o
  -6  -3   6         76.24         74.65         1.18 o
  -5  -3   6         18.25         20.94         0.79 o
  -4  -3   6         27.23         27.68         0.74 o
  -3  -3   6        158.39        146.40         1.81 o
  -2  -3   6         30.24         34.11         0.76 o
  -1  -3   6        213.27        221.98         5.44 o
   0  -3   6        509.51        505.71         3.91 o
   1  -3   6          6.96         14.39         1.00 o
   2  -3   6         16.95         19.28         0.49 o
   3  -3   6         14.02         13.31         0.70 o
   4  -3   6         17.41         18.86         0.57 o
   5  -3   6         53.10         54.17         0.92 o
   6  -3   6          1.12          1.27         0.43 o
   7  -3   6          0.34          0.83         0.39 o
   8  -3   6          3.06          2.73         0.54 o
   9  -3   6          2.36          1.80         0.85 o
  -9  -2   6          9.42          8.99         1.24 o
  -8  -2   6          6.93          8.17         1.66 o
  -7  -2   6        235.08        221.40         2.53 o
  -6  -2   6          1.44          1.06         0.23 o
  -5  -2   6         39.86         31.93         2.36 o
  -4  -2   6         26.63         30.15         0.41 o
  -3  -2   6        459.63        471.35         6.20 o
  -2  -2   6        283.85        303.68         2.13 o
  -1  -2   6        278.25        278.39         1.97 o
   0  -2   6        536.42        607.32         4.57 o
   1  -2   6         29.49         27.82         0.41 o
   2  -2   6        115.76        125.49         2.11 o
   3  -2   6         38.17         32.73         0.56 o
   4  -2   6        129.85        133.03         1.57 o
   5  -2   6          7.81          6.80         0.40 o
   6  -2   6          0.02          0.74         0.34 o
   7  -2   6         56.99         59.38         1.81 o
   8  -2   6          0.14         -0.01         0.25 o
   9  -2   6          8.42         12.09         1.17 o
  -9  -1   6          2.16          2.83         1.01 o
  -8  -1   6         16.69         15.47         0.58 o
  -7  -1   6         18.21         15.84         0.48 o
  -6  -1   6          0.24          0.19         0.25 o
  -5  -1   6         47.17         47.63         0.64 o
  -4  -1   6        176.47        172.89         1.42 o
  -3  -1   6         92.77         84.81         1.12 o
  -2  -1   6         13.93         16.34         0.25 o
  -1  -1   6        204.95        210.48         1.47 o
   0  -1   6         69.33         81.69         0.96 o
   1  -1   6          2.35          8.73         1.48 o
   2  -1   6        180.57        170.32         1.38 o
   3  -1   6        231.99        232.22         1.85 o
   4  -1   6        288.95        290.30         2.41 o
   5  -1   6         36.93         36.42         0.67 o
   6  -1   6         72.28         71.00         1.04 o
   7  -1   6         73.09         68.09         1.25 o
   8  -1   6         30.42         31.90         1.25 o
   9  -1   6          8.36         11.19         1.07 o
  10  -1   6          0.01          0.04         0.67 o
  -9   0   6          0.75          0.44         0.45 o
  -8   0   6          2.48          2.14         0.46 o
  -7   0   6          0.01          0.15         0.23 o
  -6   0   6         47.84         49.42         0.66 o
  -5   0   6        183.31        180.49         1.64 o
  -4   0   6         35.51         40.49         0.52 o
  -3   0   6         60.94         55.85         0.54 o
  -2   0   6         38.24         33.48         0.39 o
  -1   0   6        654.88        698.10         7.05 o
   0   0   6        835.18        863.89         9.97 o
   1   0   6         85.91        103.27         0.84 o
   2   0   6         68.27         74.91         4.40 o
   3   0   6        133.43        158.04         1.42 o
   4   0   6          3.45          4.96         0.25 o
   5   0   6        849.84        853.74         6.90 o
   6   0   6         14.19         17.46         1.61 o
   7   0   6          3.13          3.67         0.31 o
   8   0   6         69.06         70.58         1.91 o
   9   0   6         10.58         11.49         1.02 o
  10   0   6          9.21         10.68         1.15 o
  -9   1   6          4.75          6.19         0.72 o
  -8   1   6          9.09          9.54         0.50 o
  -7   1   6          0.88          0.49         0.34 o
  -6   1   6          2.39          2.15         0.31 o
  -5   1   6         75.39         70.39         0.87 o
  -4   1   6         56.58         50.40         0.60 o
  -3   1   6        127.55        116.47         1.45 o
  -2   1   6        158.33        157.51         1.15 o
  -1   1   6       1857.75       1985.51        19.77 o
   0   1   6        998.30       1184.33         9.70 o
   1   1   6        798.17        827.32         8.69 o
   2   1   6         46.38         41.77         0.48 o
   3   1   6        652.84        666.21         5.06 o
   4   1   6        355.13        358.55         3.14 o
   5   1   6        134.07        128.70         1.18 o
   6   1   6        570.07        555.01         5.43 o
   7   1   6         21.82         22.16         0.86 o
   8   1   6         49.82         49.44         1.23 o
   9   1   6          0.06          0.47         0.67 o
  10   1   6         17.08         19.27         1.49 o
  -9   2   6         22.44         23.19         1.03 o
  -8   2   6         38.03         41.24         0.96 o
  -7   2   6          2.97          4.08         0.41 o
  -6   2   6         26.47         25.51         0.59 o
  -5   2   6        196.87        190.28         1.77 o
  -4   2   6        490.69        463.90         3.77 o
  -3   2   6          0.03          0.24         0.20 o
  -2   2   6        885.36        983.91        12.51 o
  -1   2   6        377.43        411.60         3.86 o
   0   2   6        169.01        158.26         1.28 o
   1   2   6        122.36        134.70         0.98 o
   2   2   6         87.48         81.25         0.71 o
   3   2   6         31.33         42.49         0.46 o
   4   2   6         33.25         28.06         0.40 o
   5   2   6         17.88         13.69         0.43 o
   6   2   6          7.65          6.05         0.63 o
   7   2   6         21.23         22.52         0.85 o
   8   2   6         31.98         34.52         1.06 o
   9   2   6         13.21         13.95         0.99 o
  10   2   6          8.18          8.58         1.14 o
  -8   3   6          4.20          4.58         0.59 o
  -7   3   6          2.03          2.49         0.45 o
  -6   3   6        138.50        147.15         1.60 o
  -5   3   6        545.49        534.72         6.14 o
  -4   3   6        344.07        361.66         4.19 o
  -3   3   6         75.04         71.20         0.77 o
  -2   3   6          1.77          4.25         0.97 o
  -1   3   6         19.69         31.00         0.73 o
   0   3   6       1202.98       1284.26         9.80 o
   1   3   6        419.77        419.47         3.02 o
   2   3   6          0.50          0.81         0.16 o
   3   3   6        440.46        421.30         3.09 o
   4   3   6        155.91        140.19         1.31 o
   5   3   6        212.34        208.68         1.63 o
   6   3   6         17.48         16.94         0.69 o
   7   3   6         14.48         14.31         0.69 o
   8   3   6         89.30         87.31         1.77 o
   9   3   6          5.33          5.08         0.80 o
  10   3   6         10.88         13.76         1.00 o
  -8   4   6          7.65          8.82         0.94 o
  -7   4   6          0.88          0.78         0.39 o
  -6   4   6          9.19         10.72         0.57 o
  -5   4   6          4.10          3.81         0.50 o
  -4   4   6         11.53         10.11         0.53 o
  -3   4   6         11.47         11.19         0.40 o
  -2   4   6        112.12        104.42         1.06 o
  -1   4   6        101.39        102.55         0.92 o
   0   4   6        439.57        412.51         3.15 o
   1   4   6         53.38         58.77         0.60 o
   2   4   6         17.76         17.91         0.54 o
   3   4   6         57.45         55.99         0.60 o
   4   4   6        371.61        360.00         3.40 o
   5   4   6         68.29         68.24         0.73 o
   6   4   6        168.43        158.32         2.57 o
   7   4   6        122.66        119.62         2.50 o
   8   4   6          5.78          5.33         0.69 o
   9   4   6         32.16         36.99         1.28 o
  10   4   6          2.30          2.10         0.79 o
  -7   5   6          1.23          1.01         0.51 o
  -6   5   6          0.13          0.26         0.39 o
  -5   5   6          0.87          0.68         0.40 o
  -4   5   6          5.62          5.67         0.46 o
  -3   5   6          9.24          8.27         0.44 o
  -2   5   6        107.18        113.08         1.21 o
  -1   5   6          0.21          0.72         0.23 o
   0   5   6          0.34          0.27         0.23 o
   1   5   6        115.49        111.00         1.14 o
   2   5   6        344.19        322.64         4.99 o
   3   5   6         14.63         13.50         0.42 o
   4   5   6          1.76          2.54         0.58 o
   5   5   6         80.22         67.78         0.73 o
   6   5   6         97.69        101.86         1.45 o
   7   5   6         15.30         15.82         0.78 o
   8   5   6          5.23          6.76         0.75 o
   9   5   6         95.00        105.08         2.26 o
  10   5   6          0.96         -0.12         0.52 o
  -7   6   6          0.50          1.70         0.58 o
  -6   6   6          0.29          0.33         0.43 o
  -5   6   6         53.76         55.93         1.12 o
  -4   6   6          0.37          0.30         0.33 o
  -3   6   6          0.98          0.58         0.38 o
  -2   6   6         40.11         46.94         0.77 o
  -1   6   6         30.88         27.95         0.70 o
   0   6   6        267.92        259.78         2.31 o
   1   6   6        249.14        236.26         2.25 o
   2   6   6        390.22        365.71         3.10 o
   3   6   6        145.78        147.65         1.38 o
   4   6   6         58.77         62.94         1.04 o
   5   6   6         66.26         70.55         0.88 o
   6   6   6         78.24         62.59         0.85 o
   7   6   6          7.90          7.34         0.70 o
   8   6   6        220.29        230.54         5.82 o
   9   6   6          7.35          8.91         1.00 o
  -6   7   6          1.43          1.10         0.58 o
  -5   7   6          7.82          7.89         0.80 o
  -4   7   6         39.71         37.31         1.12 o
  -3   7   6         29.10         28.31         0.80 o
  -2   7   6         87.83         80.44         1.34 o
  -1   7   6         60.32         60.86         0.97 o
   0   7   6         49.80         44.76         0.81 o
   1   7   6        264.06        244.21         2.31 o
   2   7   6         77.97         65.65         1.02 o
   3   7   6        103.91         89.11         1.09 o
   4   7   6          0.02          0.73         0.32 o
   5   7   6         42.00         32.53         1.15 o
   6   7   6          0.03          0.19         0.32 o
   7   7   6        181.02        173.80         4.51 o
   8   7   6          3.47          3.41         0.62 o
   9   7   6          6.19          6.73         0.90 o
  -5   8   6          0.04         -0.12         0.41 o
  -4   8   6          2.61          3.68         0.58 o
  -3   8   6          0.14          0.65         0.41 o
  -2   8   6         10.82         13.78         1.64 o
  -1   8   6          0.03         -0.02         0.38 o
   0   8   6         67.92         63.14         1.18 o
   1   8   6        246.52        234.95         2.49 o
   2   8   6         63.16         60.11         1.17 o
   3   8   6         40.32         46.68         0.85 o
   4   8   6         63.99         59.10         1.03 o
   5   8   6         26.88         28.96         0.72 o
   6   8   6         65.28         60.90         1.40 o
   7   8   6          1.12          1.38         0.60 o
   8   8   6         11.32         11.45         0.90 o
  -4   9   6         11.88         13.07         0.83 o
  -3   9   6          0.12         -0.32         0.51 o
  -2   9   6         82.12         77.82         2.49 o
  -1   9   6          1.35          0.35         0.44 o
   0   9   6         14.43         15.96         0.72 o
   1   9   6          1.68          1.24         0.57 o
   2   9   6          0.04         -0.10         0.36 o
   3   9   6         15.91         14.85         0.64 o
   4   9   6         16.08         17.58         0.67 o
   5   9   6         88.82         88.97         1.31 o
   6   9   6          3.98          3.85         0.52 o
   7   9   6          1.84          1.73         0.75 o
  -2  10   6          0.03         -0.02         0.44 o
  -1  10   6          9.27          9.02         1.98 o
   0  10   6          5.91          3.31         1.14 o
   1  10   6          7.95          7.46         1.65 o
   2  10   6         18.22         18.53         0.80 o
   3  10   6         12.44         13.22         0.75 o
   4  10   6         22.41         24.90         0.87 o
   5  10   6          7.25          7.16         0.71 o
  -3  -8   7         22.57         23.94         1.30 o
  -2  -8   7          1.10          0.79         0.67 o
  -1  -8   7          3.80          4.68         1.03 o
   0  -8   7          3.87          2.51         0.94 o
   1  -8   7          8.22          8.42         1.08 o
   2  -8   7          6.70          7.15         1.09 o
   3  -8   7          1.06          1.45         0.62 o
  -5  -7   7          5.98          7.93         0.88 o
  -4  -7   7         31.09         33.09         1.24 o
  -3  -7   7          1.39          1.53         0.77 o
  -2  -7   7          2.09          3.12         0.69 o
  -1  -7   7          7.71          7.34         1.05 o
   0  -7   7         16.11         17.33         1.08 o
   1  -7   7          0.22          0.57         0.31 o
   2  -7   7         27.97         27.47         0.96 o
   3  -7   7         30.03         29.90         1.04 o
   4  -7   7          1.91          2.50         0.64 o
   5  -7   7          2.72          1.33         0.65 o
  -6  -6   7          1.22          0.99         0.57 o
  -5  -6   7         37.85         40.68         1.28 o
  -4  -6   7          2.63          3.14         0.64 o
  -3  -6   7          0.35          0.29         0.58 o
  -2  -6   7          0.01          0.68         0.59 o
  -1  -6   7         29.53         29.73         1.20 o
   0  -6   7        108.26        101.41         3.10 o
   1  -6   7          0.72          0.72         0.33 o
   2  -6   7          0.62          0.80         0.40 o
   3  -6   7         20.52         20.75         0.72 o
   4  -6   7          0.28          0.55         0.48 o
   5  -6   7          0.73          0.47         0.49 o
   6  -6   7          0.34          0.38         0.63 o
  -7  -5   7          0.79          0.88         0.47 o
  -6  -5   7         30.64         30.27         1.05 o
  -5  -5   7         13.27         11.20         0.71 o
  -4  -5   7         62.35         55.60         1.27 o
  -3  -5   7          6.22          4.38         0.64 o
  -2  -5   7          0.33         -0.05         0.49 o
  -1  -5   7         34.79         28.10         1.00 o
   0  -5   7         82.10         76.87         0.93 o
   1  -5   7         83.47         80.55         1.22 o
   2  -5   7         19.30         19.63         0.57 o
   3  -5   7          2.30          2.24         0.44 o
   4  -5   7          5.65          3.97         0.69 o
   5  -5   7          2.38          1.76         0.56 o
   6  -5   7          0.08          0.17         0.52 o
   7  -5   7         58.62         57.87         1.34 o
  -8  -4   7          0.03          1.15         1.14 o
  -7  -4   7         47.91         44.11         1.24 o
  -6  -4   7          5.54          7.44         0.60 o
  -5  -4   7         38.99         33.35         0.93 o
  -4  -4   7          0.92          0.42         0.35 o
  -3  -4   7          9.49         17.53         0.86 o
  -2  -4   7         56.04         57.36         1.11 o
  -1  -4   7        208.47        192.37         2.79 o
   0  -4   7        401.14        415.41         4.85 o
   1  -4   7         62.59         61.31         0.76 o
   2  -4   7          7.71          7.76         0.48 o
   3  -4   7          0.49          0.93         0.34 o
   4  -4   7          8.38          9.50         0.55 o
   5  -4   7          0.01         -0.22         0.34 o
   6  -4   7         14.37         15.23         0.74 o
   7  -4   7         11.58          9.20         1.14 o
   8  -4   7          0.27          0.18         0.41 o
  -8  -3   7         16.94         16.06         1.34 o
  -7  -3   7          0.17          0.04         0.38 o
  -6  -3   7         26.46         25.88         0.83 o
  -5  -3   7        230.50        207.97         3.75 o
  -4  -3   7         39.17         41.19         0.80 o
  -3  -3   7         14.46         13.02         1.39 o
  -2  -3   7        151.53        139.75         1.76 o
  -1  -3   7        387.81        418.02         4.66 o
   0  -3   7         53.48         50.26         0.59 o
   1  -3   7         34.53         37.83         0.58 o
   2  -3   7          3.17          2.81         0.34 o
   3  -3   7         28.77         25.68         0.59 o
   4  -3   7          9.92         10.13         0.46 o
   5  -3   7         67.30         69.37         1.16 o
   6  -3   7          0.68          0.88         0.47 o
   7  -3   7          0.02          0.09         0.35 o
   8  -3   7          0.00          0.03         0.41 o
  -8  -2   7          7.80          9.50         1.08 o
  -7  -2   7          6.44          7.25         0.55 o
  -6  -2   7         17.11         18.45         0.40 o
  -5  -2   7         38.86         34.83         0.50 o
  -4  -2   7          2.51          1.88         0.14 o
  -3  -2   7         22.70         21.82         0.41 o
  -2  -2   7         12.26         10.47         0.18 o
  -1  -2   7        209.60        200.50         1.68 o
   0  -2   7        118.47        123.98         2.36 o
   1  -2   7         55.62         54.24         0.63 o
   2  -2   7        110.65        103.54         1.10 o
   3  -2   7         40.08         41.23         0.62 o
   4  -2   7         42.25         42.16         0.74 o
   5  -2   7          5.97          7.92         0.50 o
   6  -2   7          2.14          1.88         0.36 o
   7  -2   7        133.33        128.13         1.92 o
   8  -2   7          0.34          0.15         0.44 o
   9  -2   7         18.84         15.99         1.42 o
  -8  -1   7          5.17          2.93         0.57 o
  -7  -1   7          6.48          6.92         0.43 o
  -6  -1   7          1.95          1.74         0.26 o
  -5  -1   7          1.69          1.81         0.23 o
  -4  -1   7        152.49        148.63         1.23 o
  -3  -1   7        228.44        210.30         1.91 o
  -2  -1   7         75.62         80.92         0.70 o
  -1  -1   7         23.83         22.03         0.33 o
   0  -1   7         31.56         33.48         0.41 o
   1  -1   7        162.17        155.76         1.55 o
   2  -1   7         21.52         18.45         0.40 o
   3  -1   7         91.92         84.62         1.02 o
   4  -1   7          4.96          7.09         0.50 o
   5  -1   7        101.00        105.33         1.37 o
   6  -1   7        381.75        384.48         3.52 o
   7  -1   7          0.79          1.21         0.39 o
   8  -1   7          0.41          0.64         0.61 o
   9  -1   7          9.99         11.73         1.00 o
  -9   0   7          1.42          2.27         0.63 o
  -8   0   7          3.32          2.68         0.53 o
  -7   0   7         41.31         38.87         0.85 o
  -6   0   7          0.10          0.13         0.21 o
  -5   0   7          0.03          0.13         0.24 o
  -4   0   7        105.54        108.87         1.01 o
  -3   0   7          0.82          0.87         0.16 o
  -2   0   7        332.18        333.21         2.41 o
  -1   0   7        461.75        453.74         3.75 o
   0   0   7        104.98         98.78         1.55 o
   1   0   7        180.91        182.63         3.08 o
   2   0   7          1.42         23.67         7.77 o
   3   0   7       1313.79       1386.32        11.33 o
   4   0   7          2.26          3.72         0.30 o
   5   0   7        265.88        268.09         2.37 o
   6   0   7         19.50         16.40         0.46 o
   7   0   7          0.79          0.91         0.29 o
   8   0   7         94.57         94.65         1.79 o
   9   0   7          3.19          3.09         0.91 o
  10   0   7          1.57          0.75         0.74 o
  -8   1   7         45.51         46.27         0.90 o
  -7   1   7         36.48         37.38         0.71 o
  -6   1   7         36.89         37.07         0.67 o
  -5   1   7         29.53         29.57         0.60 o
  -4   1   7        244.51        238.63         1.97 o
  -3   1   7          1.93          1.95         0.23 o
  -2   1   7         60.42         52.41         0.58 o
  -1   1   7        159.02        138.76         1.82 o
   0   1   7        325.06        167.69       105.68 o
   2   1   7       1996.31       2232.66        18.45 o
   3   1   7        110.92        117.84         1.12 o
   4   1   7         85.43         94.55         0.90 o
   5   1   7        176.94        177.27         1.68 o
   6   1   7          0.02          0.09         0.17 o
   7   1   7          0.58          0.24         0.19 o
   8   1   7          0.01         -0.16         0.51 o
   9   1   7          1.43          1.79         0.82 o
  10   1   7          2.91          3.35         0.87 o
  -8   2   7         64.18         58.06         0.97 o
  -7   2   7        105.42        110.89         1.41 o
  -6   2   7         48.06         50.53         0.81 o
  -5   2   7          4.29          6.60         0.55 o
  -4   2   7       1182.44       1209.83        10.20 o
  -3   2   7        162.45        159.83         1.32 o
  -2   2   7        140.51        143.72         2.20 o
  -1   2   7        874.52        929.68         8.81 o
   0   2   7        185.97        253.79         2.75 o
   1   2   7          8.60         12.12         0.92 o
   2   2   7        606.44        667.83         7.33 o
   3   2   7        139.45        124.96         1.04 o
   4   2   7         16.25         12.72         0.40 o
   5   2   7        131.14        122.08         1.18 o
   6   2   7        163.92        156.75         1.57 o
   7   2   7         47.56         48.66         1.07 o
   8   2   7          0.11          0.13         0.78 o
   9   2   7          0.69          1.28         0.69 o
  10   2   7         16.36         17.47         1.34 o
  -8   3   7         17.65         17.77         0.81 o
  -7   3   7         38.55         40.67         0.87 o
  -6   3   7          8.38         10.48         0.49 o
  -5   3   7         95.31         95.34         1.22 o
  -4   3   7         55.23         39.54         3.64 o
  -3   3   7          1.51          2.28         0.56 o
  -2   3   7         84.31         92.89         0.89 o
  -1   3   7          0.46          0.26         0.21 o
   0   3   7        601.58        567.36         4.13 o
   1   3   7        136.12        131.70         1.26 o
   2   3   7        590.47        574.72         4.22 o
   3   3   7        625.29        612.77         4.65 o
   4   3   7         13.95         13.67         0.42 o
   5   3   7         32.87         29.59         0.43 o
   6   3   7          3.04          3.88         0.26 o
   7   3   7          2.21          2.54         0.52 o
   8   3   7         53.58         54.14         1.37 o
   9   3   7         67.28         69.32         1.69 o
  10   3   7          3.98          3.06         0.96 o
  -8   4   7          0.97          1.49         0.71 o
  -7   4   7          6.44          6.77         0.54 o
  -6   4   7         14.92         12.67         1.62 o
  -5   4   7          0.47          0.38         0.28 o
  -4   4   7          0.08         -0.07         0.22 o
  -3   4   7         13.39         12.43         0.37 o
  -2   4   7          1.33          0.97         0.27 o
  -1   4   7         63.35         59.76         0.76 o
   0   4   7         45.33         43.74         0.53 o
   1   4   7          1.93          1.10         0.20 o
   2   4   7         57.48         65.14         2.35 o
   3   4   7         47.17         42.11         0.61 o
   4   4   7        204.01        184.80         1.59 o
   5   4   7          0.62          0.63         0.45 o
   6   4   7          7.22          5.98         0.27 o
   7   4   7         82.76         83.41         1.50 o
   8   4   7         91.19         97.61         1.88 o
   9   4   7         10.31         12.67         1.02 o
  10   4   7         16.83         16.33         1.24 o
  -7   5   7          4.85          3.17         0.57 o
  -6   5   7          0.07          0.31         0.38 o
  -5   5   7          0.64          0.31         0.32 o
  -4   5   7         57.31         54.74         0.85 o
  -3   5   7         80.90         82.37         1.06 o
  -2   5   7         63.45         64.65         0.93 o
  -1   5   7         46.68         47.15         0.82 o
   0   5   7        492.19        460.18         3.61 o
   1   5   7        148.70        148.14         1.33 o
   2   5   7        236.65        221.89         1.95 o
   3   5   7          0.16          0.39         0.26 o
   4   5   7         79.23         72.84         0.84 o
   5   5   7        176.06        168.31         1.52 o
   6   5   7         13.65         18.89         0.43 o
   7   5   7         88.11         87.10         2.11 o
   8   5   7         14.23         12.96         1.04 o
   9   5   7         43.02         44.17         1.42 o
  10   5   7         33.89         36.58         1.49 o
  -7   6   7          0.01         -0.17         0.56 o
  -6   6   7          0.66          0.11         0.46 o
  -5   6   7         14.78         17.09         0.86 o
  -4   6   7         75.14         74.63         1.98 o
  -3   6   7         26.57         24.54         0.71 o
  -2   6   7        131.71        115.62         1.91 o
  -1   6   7        305.11        266.80         2.86 o
   0   6   7        203.36        193.13         1.82 o
   1   6   7         80.37         77.49         0.92 o
   2   6   7        766.76        736.18         6.10 o
   3   6   7         81.95         75.36         0.93 o
   4   6   7        161.72        142.24         1.35 o
   5   6   7         87.66         69.22         0.88 o
   6   6   7          0.85          1.27         0.22 o
   7   6   7          9.11          6.76         0.97 o
   8   6   7         14.79         16.75         0.96 o
   9   6   7         36.51         32.36         1.32 o
  -6   7   7         93.23         93.35         3.37 o
  -5   7   7         96.44         93.93         1.73 o
  -4   7   7         49.94         48.35         1.32 o
  -3   7   7         43.97         39.40         1.26 o
  -2   7   7         23.37         18.59         0.92 o
  -1   7   7         18.22         20.02         0.64 o
   0   7   7          1.61          3.01         0.38 o
   1   7   7         74.96         74.24         0.96 o
   2   7   7        153.37        137.17         1.51 o
   3   7   7        197.34        176.43         1.71 o
   4   7   7        184.40        177.01         1.77 o
   5   7   7          7.52          8.01         0.43 o
   6   7   7         95.12         87.46         1.27 o
   7   7   7         71.77         76.90         1.54 o
   8   7   7         10.57         11.00         1.41 o
   9   7   7          0.56          1.29         0.70 o
  -5   8   7         23.02         21.06         1.00 o
  -4   8   7          0.30          0.45         0.54 o
  -3   8   7          0.85          1.13         0.53 o
  -2   8   7         11.35         13.83         0.66 o
  -1   8   7         21.09         19.97         0.74 o
   0   8   7         84.94         82.47         1.19 o
   1   8   7          6.40          8.42         0.50 o
   2   8   7         36.65         38.75         0.80 o
   3   8   7          7.63          6.89         0.52 o
   4   8   7         38.78         38.67         0.78 o
   5   8   7         77.29         72.22         1.18 o
   6   8   7         28.32         27.52         0.83 o
   7   8   7         26.55         29.27         1.11 o
   8   8   7          0.13          0.29         0.56 o
  -3   9   7          0.21          0.32         0.45 o
  -2   9   7          3.79          3.06         0.57 o
  -1   9   7          1.84          1.47         0.48 o
   0   9   7          0.01          0.21         0.45 o
   1   9   7         16.26         19.70         0.98 o
   2   9   7          0.11         -0.17         0.33 o
   3   9   7         13.34         13.44         0.60 o
   4   9   7         59.01         58.68         1.05 o
   5   9   7         28.27         30.34         1.00 o
   6   9   7          2.10          1.88         0.63 o
   7   9   7         22.48         23.53         1.28 o
  -2  10   7         28.85         36.46         3.26 o
  -1  10   7          2.64          2.03         0.67 o
   0  10   7          6.20          4.30         1.35 o
   1  10   7         46.11         50.87         1.28 o
   2  10   7          1.11          0.36         0.41 o
   3  10   7         21.37         18.90         0.78 o
   4  10   7         11.65         13.53         0.87 o
   5  10   7          0.05          0.23         0.46 o
  -2  -8   8          1.88          1.59         0.88 o
  -1  -8   8          0.17          0.01         0.55 o
   0  -8   8          0.11         -0.07         0.66 o
   1  -8   8          0.89          0.50         0.76 o
  -4  -7   8          0.01         -0.26         0.67 o
  -3  -7   8         15.68         22.10         1.16 o
  -2  -7   8          9.72         10.63         0.91 o
  -1  -7   8         10.09         11.13         0.92 o
   0  -7   8          1.25          0.19         0.78 o
   1  -7   8         29.82         29.17         1.33 o
   2  -7   8          5.07          5.28         0.62 o
   3  -7   8          0.38          1.00         0.55 o
   4  -7   8          6.27          4.73         0.68 o
  -6  -6   8         25.29         30.00         1.28 o
  -5  -6   8          4.92          2.06         1.86 o
  -4  -6   8          0.79          0.71         0.55 o
  -3  -6   8          0.01          0.38         0.47 o
  -2  -6   8         35.11         32.77         1.25 o
  -1  -6   8         15.31         10.42         0.92 o
   0  -6   8         17.98         18.48         0.94 o
   1  -6   8         19.87         17.73         0.59 o
   2  -6   8          8.10          6.24         0.67 o
   3  -6   8         71.02         70.31         2.02 o
   4  -6   8          1.81          1.53         0.50 o
   5  -6   8          7.95          7.86         1.17 o
  -7  -5   8         49.06         49.70        16.26 o
  -6  -5   8         23.42         27.47         1.22 o
  -5  -5   8          0.01          0.13         0.62 o
  -4  -5   8         24.40         28.13         1.05 o
  -3  -5   8         14.60         12.28         0.74 o
  -2  -5   8          1.31          1.37         0.57 o
  -1  -5   8          0.94          0.00         0.43 o
   0  -5   8         64.06         62.93         1.48 o
   1  -5   8          0.30         -0.08         0.24 o
   2  -5   8         46.87         47.12         1.13 o
   3  -5   8         21.21         23.77         1.00 o
   4  -5   8          3.31          3.58         0.51 o
   5  -5   8          8.51          7.41         0.93 o
   6  -5   8         15.07         16.29         0.88 o
   7  -5   8          1.21          0.70         0.57 o
  -7  -4   8         20.88         22.23         1.22 o
  -6  -4   8          5.17          1.97         1.27 o
  -5  -4   8          4.70          4.57         1.13 o
  -4  -4   8          0.04          0.24         0.35 o
  -3  -4   8        413.16        393.44         6.44 o
  -2  -4   8         11.36         12.38         0.62 o
  -1  -4   8          0.09          0.49         0.40 o
   0  -4   8        625.73        623.67        10.43 o
   1  -4   8         24.07         25.23         0.56 o
   2  -4   8          0.07          0.17         0.24 o
   3  -4   8         45.66         49.07         0.85 o
   4  -4   8         18.33         18.78         0.75 o
   5  -4   8          5.24          3.27         0.86 o
   6  -4   8          0.64          0.40         0.42 o
   7  -4   8          4.54          4.38         0.68 o
  -8  -3   8          2.94          1.76         1.12 o
  -7  -3   8         32.91         30.32         1.11 o
  -6  -3   8          8.91         10.55         0.61 o
  -5  -3   8          2.43          2.03         0.41 o
  -4  -3   8        115.96        119.07         1.63 o
  -3  -3   8         99.99         96.81         1.51 o
  -2  -3   8         24.83         23.44         0.75 o
  -1  -3   8        114.06        116.02         1.73 o
   0  -3   8         47.45         63.38         2.49 o
   1  -3   8         21.27         21.54         0.48 o
   2  -3   8          0.01          0.43         0.25 o
   3  -3   8          5.06          4.29         0.42 o
   4  -3   8        130.58        131.16         1.50 o
   5  -3   8          2.18          2.09         0.49 o
   6  -3   8          2.36          2.31         0.46 o
   7  -3   8          4.95          4.46         0.59 o
   8  -3   8          1.56          2.35         0.60 o
  -8  -2   8         10.26         11.07         1.13 o
  -7  -2   8          5.19          7.10         0.56 o
  -6  -2   8          8.07          8.44         0.49 o
  -5  -2   8         63.90         60.30         1.09 o
  -4  -2   8         37.42         34.94         0.41 o
  -3  -2   8         11.76         10.93         0.22 o
  -2  -2   8        123.98        120.08         1.16 o
  -1  -2   8         99.24         86.65         1.07 o
   0  -2   8          8.96         17.24         1.53 o
   1  -2   8        134.33        132.80         1.20 o
   2  -2   8          0.53          0.82         0.28 o
   3  -2   8         12.62         12.09         0.46 o
   4  -2   8          0.02         -0.02         0.24 o
   5  -2   8         35.09         36.71         0.84 o
   6  -2   8          3.54          3.09         0.47 o
   7  -2   8         19.02         17.01         0.78 o
   8  -2   8         93.48         93.82         3.12 o
   9  -2   8          0.03          0.60         0.73 o
  -8  -1   8          9.44          9.81         0.69 o
  -7  -1   8          1.33          0.78         0.30 o
  -6  -1   8         14.29         14.87         0.44 o
  -5  -1   8        206.37        191.46         1.74 o
  -4  -1   8         27.05         27.25         0.49 o
  -3  -1   8          9.50          9.73         0.42 o
  -2  -1   8        142.66        137.91         1.34 o
  -1  -1   8        126.24        120.17         1.10 o
   0  -1   8       1387.23       1412.53        11.80 o
   1  -1   8        228.61        231.14         2.66 o
   2  -1   8          5.89          4.81         0.33 o
   3  -1   8         47.41         51.12         0.69 o
   4  -1   8         24.22         24.85         0.64 o
   5  -1   8        333.89        330.56         3.02 o
   6  -1   8          8.08          8.83         0.48 o
   7  -1   8          7.81          7.26         0.49 o
   8  -1   8          0.70          0.62         0.62 o
   9  -1   8          2.18          2.58         0.87 o
  -8   0   8          0.73          0.95         0.33 o
  -7   0   8         43.45         42.45         0.77 o
  -6   0   8        110.43        114.07         1.38 o
  -5   0   8          7.22          8.38         0.37 o
  -4   0   8         10.76         11.11         0.40 o
  -3   0   8        395.14        397.70         3.01 o
  -2   0   8        275.53        273.36         2.22 o
  -1   0   8        210.91        224.08         1.90 o
   0   0   8         40.69         55.59         1.30 o
   1   0   8         74.01         68.31         0.70 o
   2   0   8        420.29        474.02         5.15 o
   3   0   8        177.46        178.36         1.93 o
   4   0   8        878.78        906.68         7.39 o
   5   0   8         64.56         62.34         0.82 o
   6   0   8        416.97        410.57         3.66 o
   7   0   8         11.51         10.93         0.59 o
   8   0   8          8.84          8.80         1.00 o
   9   0   8          0.35          0.43         0.61 o
  -8   1   8         93.62         91.65         1.42 o
  -7   1   8          0.21          0.59         0.32 o
  -6   1   8        284.55        284.82         2.57 o
  -5   1   8        438.79        440.62         3.70 o
  -4   1   8        674.56        673.70         5.52 o
  -3   1   8         54.22         48.97         0.55 o
  -2   1   8        589.57        624.67        10.88 o
  -1   1   8         23.11         15.15         0.45 o
   0   1   8          0.50          0.35         0.12 o
   1   1   8        378.79        381.52         2.77 o
   2   1   8        115.25        114.30         1.84 o
   3   1   8         12.44          9.97         0.36 o
   4   1   8          0.02         -0.03         0.23 o
   5   1   8         10.15         12.80         0.62 o
   6   1   8         63.49         62.70         0.79 o
   7   1   8          3.17          2.72         0.30 o
   8   1   8        165.04        168.78         2.69 o
   9   1   8          0.31          0.85         0.73 o
  10   1   8          1.24          1.49         0.81 o
  -8   2   8         33.44         29.59         0.82 o
  -7   2   8          4.00          3.63         0.40 o
  -6   2   8         15.76         14.27         0.61 o
  -5   2   8        219.23        217.56         1.93 o
  -4   2   8         46.86         54.16         2.29 o
  -3   2   8          2.48          2.40         0.16 o
  -2   2   8         40.62         55.53         5.32 o
  -1   2   8          3.10          2.80         0.39 o
   0   2   8        309.31        304.93         2.97 o
   1   2   8         49.16         47.25         0.48 o
   2   2   8        347.12        313.47         2.41 o
   3   2   8          1.34          3.62         0.47 o
   4   2   8         91.90         87.00         0.86 o
   5   2   8        407.63        401.61         3.23 o
   6   2   8         36.65         33.55         0.51 o
   7   2   8         27.35         23.25         1.09 o
   8   2   8         47.27         44.91         1.23 o
   9   2   8          1.05          2.22         0.79 o
  10   2   8         10.77         11.12         1.25 o
  -8   3   8          2.18          2.04         0.85 o
  -7   3   8          0.65          0.46         0.35 o
  -6   3   8          2.07          1.48         0.45 o
  -5   3   8         12.40         11.54         0.45 o
  -4   3   8         16.86         15.99         1.43 o
  -3   3   8         16.76         16.70         0.41 o
  -2   3   8         10.49         11.51         0.58 o
  -1   3   8        222.68        217.00         3.85 o
   0   3   8         10.83         12.79         0.54 o
   1   3   8         30.73         30.17         0.38 o
   2   3   8          0.02          0.15         0.18 o
   3   3   8         19.16         19.00         0.38 o
   4   3   8         33.69         33.83         0.62 o
   5   3   8         12.45          9.21         0.34 o
   6   3   8         31.92         34.86         0.71 o
   7   3   8          9.52          9.95         0.68 o
   8   3   8          0.40          0.18         0.63 o
   9   3   8         99.65        106.07         4.67 o
  10   3   8          0.95          1.10         0.78 o
  -7   4   8         20.90         21.75         0.89 o
  -6   4   8          4.75          3.29         0.59 o
  -5   4   8          0.00          0.13         0.24 o
  -4   4   8         41.91         41.41         0.73 o
  -3   4   8          7.31          7.28         0.40 o
  -2   4   8        126.37        132.07         1.26 o
  -1   4   8         70.36         53.82         0.62 o
   0   4   8        322.80        304.08         2.37 o
   1   4   8         78.83         82.95         3.31 o
   2   4   8       1806.93       1718.81        15.90 o
   3   4   8         69.62         71.98         0.82 o
   4   4   8          6.71          8.09         0.59 o
   5   4   8          3.21         10.22         1.36 o
   6   4   8          1.41          2.48         0.20 o
   7   4   8         74.88         71.73         1.41 o
   8   4   8        110.30        120.94         1.99 o
   9   4   8         11.72         12.56         0.95 o
  10   4   8          9.13          9.63         1.08 o
  -7   5   8          9.51         10.67         1.06 o
  -6   5   8          0.03          0.08         0.30 o
  -5   5   8          1.50          1.49         0.49 o
  -4   5   8          0.21          0.51         0.29 o
  -3   5   8         13.54         15.21         0.74 o
  -2   5   8         39.38         41.93         0.60 o
  -1   5   8         43.67         40.29         0.66 o
   0   5   8          6.27          7.36         0.40 o
   1   5   8        906.14        843.71         6.77 o
   2   5   8        144.58        128.23         1.28 o
   3   5   8        278.73        255.91         2.23 o
   4   5   8        180.02        162.48         1.50 o
   5   5   8         91.57        102.31         1.06 o
   6   5   8         76.97         70.94         0.90 o
   7   5   8          0.01          0.10         0.43 o
   8   5   8        136.81        143.43         2.63 o
   9   5   8         25.61         25.94         1.30 o
  -6   6   8          0.40          0.51         0.47 o
  -5   6   8         69.41         69.54         2.36 o
  -4   6   8         73.43         69.51         1.15 o
  -3   6   8        119.91        120.63         1.57 o
  -2   6   8         72.24         68.39         1.00 o
  -1   6   8          1.97          3.57         0.33 o
   0   6   8         26.79         24.30         0.54 o
   1   6   8        272.12        257.34         2.41 o
   2   6   8         92.91         80.64         1.00 o
   3   6   8          2.94          2.93         0.39 o
   4   6   8         20.90         25.55         0.56 o
   5   6   8         66.35         59.80         1.23 o
   6   6   8         97.65         88.27         1.14 o
   7   6   8         52.25         47.91         1.25 o
   8   6   8         10.55          8.58         1.22 o
   9   6   8         26.73         29.58         1.52 o
  -5   7   8         15.83         11.46         0.73 o
  -4   7   8          0.49          0.62         0.41 o
  -3   7   8        129.66        122.27         1.67 o
  -2   7   8        124.49        118.31         1.78 o
  -1   7   8        128.10        107.47         1.54 o
   0   7   8         38.16         37.53         0.89 o
   1   7   8        100.54         96.35         1.33 o
   2   7   8         12.97         13.30         0.56 o
   3   7   8        143.53        147.44         1.59 o
   4   7   8         23.94         22.90         0.60 o
   5   7   8          6.63          5.00         0.45 o
   6   7   8        116.30        110.44         1.25 o
   7   7   8         49.37         48.81         1.20 o
   8   7   8         44.60         49.74         1.41 o
   9   7   8          0.33          0.46         0.61 o
  -4   8   8          0.03          0.50         0.53 o
  -3   8   8         68.82         64.97         1.59 o
  -2   8   8          1.92          0.69         0.45 o
  -1   8   8          0.60          0.59         0.39 o
   0   8   8         53.42         52.23         0.91 o
   1   8   8         17.80         18.90         0.64 o
   2   8   8          1.69          1.78         0.39 o
   3   8   8          0.40          0.33         0.35 o
   4   8   8          1.59          1.20         0.43 o
   5   8   8         86.07         85.77         1.27 o
   6   8   8         39.90         39.14         0.94 o
   7   8   8         19.29         23.65         1.17 o
   8   8   8         25.96         29.28         1.55 o
  -3   9   8          7.17          6.17         0.73 o
  -2   9   8          0.12          0.57         0.51 o
  -1   9   8          0.75          0.94         0.43 o
   0   9   8         14.36         17.41         0.83 o
   1   9   8         21.27         24.93         0.85 o
   2   9   8          0.09          0.16         0.37 o
   3   9   8         11.23         12.66         0.63 o
   4   9   8        105.67        103.99         1.45 o
   5   9   8         23.65         19.91         0.71 o
   6   9   8          0.25          0.33         0.50 o
   7   9   8          7.50          6.88         0.79 o
  -1  10   8          0.56          0.21         0.60 o
   0  10   8          1.29          1.24         0.58 o
   1  10   8         74.60         71.69         1.45 o
   2  10   8          2.07          0.86         0.59 o
   3  10   8         42.27         51.47         1.09 o
   4  10   8          0.00         -0.02         0.40 o
   5  10   8         74.28         85.64         1.79 o
  -3  -7   9         27.58         33.21         2.16 o
  -2  -7   9          1.04          1.33         0.85 o
  -1  -7   9          2.45          2.12         0.82 o
   0  -7   9          0.60          0.57         0.74 o
   1  -7   9          6.51          7.16         1.13 o
   2  -7   9          1.59          1.82         0.83 o
   3  -7   9          8.00          6.91         0.65 o
  -5  -6   9         61.10         71.33         1.82 o
  -4  -6   9          0.39          1.39         0.65 o
  -3  -6   9          3.28          4.60         0.84 o
  -2  -6   9         16.76         18.90         1.00 o
  -1  -6   9          1.68          0.91         0.71 o
   0  -6   9         63.48         62.07         1.76 o
   1  -6   9         37.86         36.44         1.47 o
   2  -6   9          2.52          2.36         0.48 o
   3  -6   9          1.03          0.71         0.52 o
   4  -6   9          0.75          0.74         0.52 o
   5  -6   9          1.45          1.09         0.53 o
  -6  -5   9          8.54          8.84         0.86 o
  -5  -5   9         10.68         12.46         0.81 o
  -4  -5   9          0.65          0.66         0.56 o
  -3  -5   9         10.25         12.40         0.82 o
  -2  -5   9          9.38          9.90         0.74 o
  -1  -5   9        232.06        227.24         4.73 o
   0  -5   9          4.82          4.52         0.26 o
   1  -5   9         33.16         32.21         1.23 o
   2  -5   9         56.26         57.56         1.13 o
   3  -5   9         13.55         12.98         0.63 o
   4  -5   9          6.11          4.01         0.61 o
   5  -5   9          0.53          0.64         0.51 o
   6  -5   9          6.74          4.81         1.25 o
  -7  -4   9          0.16         -0.10         0.65 o
  -6  -4   9          0.43         -0.18         0.48 o
  -5  -4   9         23.10         22.16         0.85 o
  -4  -4   9          5.07          4.48         1.06 o
  -3  -4   9         39.96         37.68         1.07 o
  -2  -4   9          2.92          3.24         0.61 o
  -1  -4   9         65.23         65.91         1.30 o
   0  -4   9        133.92        123.40         2.74 o
   1  -4   9          3.14          2.34         0.35 o
   2  -4   9          0.65          1.40         0.34 o
   3  -4   9          5.85          4.90         0.52 o
   4  -4   9         16.37         16.03         0.67 o
   5  -4   9          2.39          1.49         0.52 o
   6  -4   9         12.52         13.20         0.79 o
   7  -4   9          9.99         10.86         0.79 o
  -7  -3   9         21.19         19.96         1.14 o
  -6  -3   9         15.72         16.21         0.89 o
  -5  -3   9          2.14          0.70         0.47 o
  -4  -3   9         47.09         47.38         1.00 o
  -3  -3   9          2.39          1.73         0.40 o
  -2  -3   9         12.09         12.55         0.65 o
  -1  -3   9         52.89         49.46         0.66 o
   0  -3   9         13.19         15.48         0.43 o
   1  -3   9         72.91         73.22         0.93 o
   2  -3   9         32.32         31.00         0.65 o
   3  -3   9         44.74         46.86         0.79 o
   4  -3   9          1.04          0.60         0.43 o
   5  -3   9         26.04         26.04         0.76 o
   6  -3   9         45.87         49.41         1.07 o
   7  -3   9          7.47          7.50         0.76 o
   8  -3   9          1.10          0.89         0.50 o
  -7  -2   9          9.44         10.51         0.72 o
  -6  -2   9          2.29          2.21         0.49 o
  -5  -2   9          4.01          3.67         0.46 o
  -4  -2   9         37.60         35.21         0.73 o
  -3  -2   9        265.20        249.62         3.60 o
  -2  -2   9          0.03          0.14         0.15 o
  -1  -2   9         14.00         12.45         0.36 o
   0  -2   9         99.92         93.64         1.21 o
   1  -2   9         54.21         52.83         0.78 o
   2  -2   9        375.97        373.95         5.41 o
   3  -2   9        345.32        344.43         3.06 o
   4  -2   9         46.41         46.29         0.84 o
   5  -2   9         34.38         35.49         0.79 o
   6  -2   9        111.11        109.90         1.43 o
   7  -2   9          6.17          7.51         0.68 o
   8  -2   9          0.02          0.07         0.41 o
  -8  -1   9         14.61         14.70         0.67 o
  -7  -1   9          0.18          0.58         0.45 o
  -6  -1   9          3.19          2.59         0.33 o
  -5  -1   9          0.83          0.78         0.24 o
  -4  -1   9         82.06         86.63         1.17 o
  -3  -1   9         97.37         94.99         1.28 o
  -2  -1   9        130.68        128.05         1.60 o
  -1  -1   9        205.53        206.62         2.10 o
   0  -1   9        101.28         97.74         1.07 o
   1  -1   9          8.88          7.35         0.34 o
   2  -1   9        197.22        197.23         1.77 o
   3  -1   9          1.78          1.57         0.31 o
   4  -1   9          1.68          2.10         0.34 o
   5  -1   9        135.21        137.44         1.52 o
   6  -1   9         87.20         90.06         1.25 o
   7  -1   9          0.00          0.33         0.40 o
   8  -1   9         65.84         62.17         1.69 o
   9  -1   9          4.15          3.51         0.92 o
  -8   0   9          7.74          8.74         1.45 o
  -7   0   9          2.52          1.82         0.35 o
  -6   0   9         37.67         32.80         0.67 o
  -5   0   9          4.71          5.60         0.40 o
  -4   0   9       1303.54       1295.91        10.73 o
  -3   0   9          9.61          8.68         0.29 o
  -2   0   9        806.50        761.58         6.59 o
  -1   0   9        318.49        312.95         3.22 o
   0   0   9          5.29          5.31         0.22 o
   1   0   9         59.34         67.04         0.74 o
   2   0   9         18.13         13.57         0.46 o
   3   0   9        301.31        315.19         2.60 o
   4   0   9         20.36         17.49         0.48 o
   5   0   9          3.29          2.71         0.37 o
   6   0   9         27.20         26.45         0.62 o
   7   0   9         17.60         17.88         0.50 o
   8   0   9          7.11          8.75         0.87 o
   9   0   9          0.02          0.25         0.72 o
  -8   1   9         18.39         14.12         0.88 o
  -7   1   9         15.14         17.44         0.86 o
  -6   1   9         98.08         96.63         1.54 o
  -5   1   9        164.75        166.46         1.59 o
  -4   1   9         87.76         86.71         0.95 o
  -3   1   9        286.84        279.07         2.16 o
  -2   1   9        219.93        218.54         2.36 o
  -1   1   9         99.87        115.18         1.34 o
   0   1   9         16.74         13.12         0.23 o
   1   1   9         24.54         28.13         0.91 o
   2   1   9        588.49        584.28         4.48 o
   3   1   9          7.81          6.75         0.38 o
   4   1   9         33.73         40.52         1.75 o
   5   1   9          5.70          5.21         0.37 o
   6   1   9          9.58          9.37         0.46 o
   7   1   9         78.23         74.98         1.54 o
   8   1   9         25.57         27.72         1.47 o
   9   1   9          8.50         10.38         0.97 o
  -8   2   9         57.24         57.59         1.80 o
  -7   2   9          3.33          1.94         0.71 o
  -6   2   9         15.14         14.49         0.49 o
  -5   2   9         44.65         43.16         0.68 o
  -4   2   9         25.03         23.19         0.39 o
  -3   2   9         13.85         12.80         0.28 o
  -2   2   9         43.26         34.12         0.77 o
  -1   2   9         84.69         86.46         1.18 o
   0   2   9         59.67         60.60         0.99 o
   1   2   9        437.97        414.86         3.38 o
   2   2   9          8.98         19.55         1.11 o
   3   2   9         18.91         15.97         0.42 o
   4   2   9         14.11         13.05         0.36 o
   5   2   9         36.45         36.90         0.59 o
   6   2   9          1.25          1.36         0.32 o
   7   2   9          7.26          6.83         0.28 o
   8   2   9         19.38         20.71         0.99 o
   9   2   9         37.49         36.55         1.63 o
  10   2   9          3.39          2.58         0.95 o
  -7   3   9         15.72         15.47         0.84 o
  -6   3   9          1.35          0.88         0.51 o
  -5   3   9         30.02         30.20         0.66 o
  -4   3   9         39.88         40.52         0.90 o
  -3   3   9          7.88          8.01         0.64 o
  -2   3   9        142.29        128.83         1.82 o
  -1   3   9        218.07        224.96         2.42 o
   0   3   9        185.61        185.50         2.09 o
   1   3   9          0.03          0.68         0.11 o
   2   3   9        184.50        167.74         1.57 o
   3   3   9        161.99        142.35         2.09 o
   4   3   9        662.20        633.95         5.09 o
   5   3   9         27.34         24.30         0.47 o
   6   3   9         93.87         82.29         1.08 o
   7   3   9         45.02         39.31         1.07 o
   8   3   9          0.70          1.01         0.59 o
   9   3   9         60.28         63.76         1.66 o
  10   3   9         12.59         14.53         1.19 o
  -7   4   9          0.37          0.01         0.47 o
  -6   4   9          0.14          0.28         0.64 o
  -5   4   9          3.28          1.97         0.60 o
  -4   4   9         59.30         58.41         0.91 o
  -3   4   9          0.33          0.26         0.16 o
  -2   4   9          6.33          3.52         1.09 o
  -1   4   9        111.86         87.50         2.42 o
   0   4   9         47.04         41.76         1.20 o
   1   4   9         49.62         38.46         0.50 o
   2   4   9        764.79        729.35         5.86 o
   3   4   9        432.96        410.59         3.90 o
   4   4   9        143.42        128.41         1.32 o
   5   4   9        830.65        753.87         6.23 o
   6   4   9         56.46         62.34         0.76 o
   7   4   9         12.86         14.93         0.79 o
   8   4   9         26.20         27.77         1.20 o
   9   4   9         14.24         17.07         1.47 o
  -7   5   9         19.90         23.32         1.78 o
  -6   5   9         38.38         39.65         1.37 o
  -5   5   9         56.33         50.90         8.34 o
  -4   5   9          5.63          5.75         0.55 o
  -3   5   9         21.23         22.38         0.89 o
  -2   5   9        227.70        198.51         2.93 o
  -1   5   9        408.38        367.81         3.19 o
   0   5   9        158.16        146.45         1.48 o
   1   5   9          2.61          2.77         0.34 o
   2   5   9        581.28        548.30         4.51 o
   3   5   9        519.46        474.87         3.95 o
   4   5   9          4.41          2.65         0.33 o
   5   5   9         20.02         25.35         0.54 o
   6   5   9        104.11         96.69         1.34 o
   7   5   9         25.25         25.60         0.97 o
   8   5   9          3.94          5.37         0.78 o
   9   5   9         20.06         18.11         1.12 o
  -6   6   9         25.12         29.44         1.65 o
  -5   6   9          2.67          3.42         0.93 o
  -4   6   9          7.81          8.81         0.50 o
  -3   6   9        165.73        157.00         3.11 o
  -2   6   9         48.06         39.07         0.93 o
  -1   6   9        672.17        642.59         6.20 o
   0   6   9        121.19        124.71         2.10 o
   1   6   9        455.96        429.34         3.71 o
   2   6   9         15.99         14.29         0.43 o
   3   6   9          4.41          4.74         0.33 o
   4   6   9        126.44        130.49         2.16 o
   5   6   9        151.23        141.71         1.45 o
   6   6   9          0.71          0.46         0.27 o
   7   6   9          6.24          6.88         0.74 o
   8   6   9         37.49         37.42         1.26 o
   9   6   9         15.47         17.42         1.09 o
  -5   7   9         55.19         59.96         1.79 o
  -4   7   9          0.18          0.16         0.40 o
  -3   7   9         35.22         32.30         1.28 o
  -2   7   9          5.12          4.74         0.55 o
  -1   7   9         23.08         23.90         0.66 o
   0   7   9          0.10          0.57         0.30 o
   1   7   9          3.28          2.45         0.35 o
   2   7   9        122.24        121.52         1.39 o
   3   7   9        106.71        103.23         1.32 o
   4   7   9          0.63          0.91         0.35 o
   5   7   9         52.67         51.16         0.85 o
   6   7   9         24.83         22.62         0.68 o
   7   7   9         61.39         63.81         1.38 o
   8   7   9         22.85         26.90         1.30 o
  -4   8   9          7.60         10.08         1.11 o
  -3   8   9          9.49          9.69         1.16 o
  -2   8   9          5.22          7.83         0.76 o
  -1   8   9         32.89         31.55         1.08 o
   0   8   9          2.98          2.75         0.45 o
   1   8   9         37.92         40.15         0.92 o
   2   8   9          0.99          0.62         0.37 o
   3   8   9         21.93         21.99         0.69 o
   4   8   9          0.05         -0.17         0.32 o
   5   8   9         27.02         30.81         0.73 o
   6   8   9        109.90        101.23         1.58 o
   7   8   9         18.02         17.89         1.02 o
   8   8   9         44.32         47.05         1.52 o
  -3   9   9         22.09         23.62         1.80 o
  -2   9   9         10.36          9.90         0.88 o
  -1   9   9          4.11          4.44         0.59 o
   0   9   9        102.24        108.29         1.80 o
   1   9   9          0.03         -0.05         0.35 o
   2   9   9          3.52          3.05         0.63 o
   3   9   9        136.18        130.84         1.78 o
   4   9   9         86.18         94.63         1.38 o
   5   9   9         17.36         21.29         0.74 o
   6   9   9         29.77         34.33         1.14 o
   7   9   9        104.14        123.91         2.22 o
  -1  10   9         23.80         25.05         1.17 o
   0  10   9          4.24          4.45         0.60 o
   1  10   9          1.69          1.16         0.49 o
   2  10   9          0.14         -0.18         0.42 o
   3  10   9          1.24          3.21         1.99 o
   4  10   9         36.43         42.66         1.20 o
   5  10   9          0.40          1.98         0.80 o
  -2  -7  10          0.78         -0.55         0.73 o
  -1  -7  10         11.35         16.99         1.20 o
   0  -7  10          0.02          0.23         0.71 o
   1  -7  10          1.18          0.90         0.65 o
   2  -7  10          5.05          3.16         1.41 o
  -4  -6  10          0.07          0.39         0.66 o
  -3  -6  10         56.90         61.21         2.09 o
  -2  -6  10         11.99         13.94         1.01 o
  -1  -6  10          1.99          2.37         0.82 o
   0  -6  10         91.68         91.62         1.98 o
   1  -6  10          0.21          0.29         0.58 o
   2  -6  10          1.90          1.94         0.90 o
   3  -6  10         11.63         13.52         0.87 o
   4  -6  10          0.28          0.46         0.46 o
  -5  -5  10         20.20         19.36         0.98 o
  -4  -5  10         33.74         34.16         1.15 o
  -3  -5  10         52.11         56.57         1.85 o
  -2  -5  10          5.41          7.38         0.77 o
  -1  -5  10        100.27         95.55         2.43 o
   0  -5  10         78.86         78.95         1.60 o
   1  -5  10         17.02         16.78         0.71 o
   2  -5  10         14.52         13.96         1.37 o
   3  -5  10          3.96          3.81         0.52 o
   4  -5  10          1.78          1.88         0.52 o
   5  -5  10          6.51          4.62         0.75 o
   6  -5  10          1.34          1.15         0.55 o
  -6  -4  10          7.65          4.35         3.05 o
  -5  -4  10          0.76          0.32         0.39 o
  -4  -4  10         76.95         82.20         2.70 o
  -3  -4  10          1.67          1.13         0.52 o
  -2  -4  10          2.77          3.20         0.55 o
  -1  -4  10         21.41         23.72         0.95 o
   0  -4  10          0.19         -0.01         0.25 o
   1  -4  10          1.95          2.31         0.31 o
   2  -4  10          7.71          7.76         0.60 o
   3  -4  10         31.79         33.04         0.85 o
   4  -4  10         35.71         37.67         1.01 o
   5  -4  10         18.42         18.73         0.84 o
   6  -4  10          3.58          2.59         0.66 o
   7  -4  10         18.60         18.26         1.04 o
  -7  -3  10         18.39         19.84         1.21 o
  -6  -3  10          6.37          5.56         0.69 o
  -5  -3  10         41.29         39.74         1.01 o
  -4  -3  10          6.91          6.45         1.32 o
  -3  -3  10          1.09          0.83         0.50 o
  -2  -3  10         17.38         20.37         0.92 o
  -1  -3  10         85.96         81.48         1.33 o
   0  -3  10         42.77         42.07         0.68 o
   1  -3  10         44.21         44.07         0.75 o
   2  -3  10         33.63         36.67         1.45 o
   3  -3  10         21.01         20.22         0.67 o
   4  -3  10        169.02        173.52         2.05 o
   5  -3  10         87.56         92.77         1.37 o
   6  -3  10         33.60         32.01         1.04 o
   7  -3  10          3.22          3.48         0.72 o
  -7  -2  10          6.84          6.06         1.25 o
  -6  -2  10         41.32         42.83         1.05 o
  -5  -2  10          9.26          8.58         0.60 o
  -4  -2  10          0.04          0.16         0.27 o
  -3  -2  10         94.98         91.15         1.54 o
  -2  -2  10         21.38         19.71         0.56 o
  -1  -2  10        113.18        111.65         1.59 o
   0  -2  10        580.12        568.67         5.77 o
   1  -2  10         22.16         21.01         0.54 o
   2  -2  10        280.34        275.33         2.69 o
   3  -2  10         70.44         73.10         1.04 o
   4  -2  10        202.01        206.86         2.20 o
   5  -2  10          0.36          0.15         0.33 o
   6  -2  10        161.26        163.17         1.96 o
   7  -2  10          0.01          0.31         0.46 o
   8  -2  10          3.42          3.33         0.83 o
  -7  -1  10         13.10         12.75         1.24 o
  -6  -1  10          0.50          0.50         0.40 o
  -5  -1  10         18.22         16.43         0.42 o
  -4  -1  10         49.62         56.43         0.68 o
  -3  -1  10          0.13          0.38         0.18 o
  -2  -1  10        917.14        880.13         7.02 o
  -1  -1  10         92.13         97.05         1.21 o
   0  -1  10        491.14        452.68         3.64 o
   1  -1  10         84.30         81.59         1.09 o
   2  -1  10          0.16         -0.02         0.24 o
   3  -1  10          6.45          6.37         0.43 o
   4  -1  10          2.49          4.35         0.74 o
   5  -1  10         76.18         75.03         1.22 o
   6  -1  10         31.16         31.92         0.74 o
   7  -1  10          0.13         -0.15         0.40 o
   8  -1  10          5.21          6.37         1.03 o
   9  -1  10          0.22         -0.33         0.70 o
  -7   0  10          4.76          5.00         0.84 o
  -6   0  10         39.42         37.23         0.91 o
  -5   0  10         76.91         75.62         0.91 o
  -4   0  10        106.58        102.00         1.07 o
  -3   0  10          7.92          7.94         0.30 o
  -2   0  10         19.34         20.83         1.55 o
  -1   0  10        224.48        210.76         1.69 o
   0   0  10        350.54        335.27         2.79 o
   1   0  10         11.37         11.19         0.34 o
   2   0  10        109.60        111.53         1.10 o
   3   0  10        155.55        154.13         1.72 o
   4   0  10         30.78         30.29         0.68 o
   5   0  10          2.53          2.37         0.40 o
   6   0  10          2.91          2.68         0.41 o
   7   0  10          5.79          5.71         0.48 o
   8   0  10         36.87         37.07         1.36 o
   9   0  10          0.56          0.36         0.66 o
  -7   1  10         19.62         21.03         0.96 o
  -6   1  10         37.41         38.31         1.20 o
  -5   1  10          4.29          3.97         0.29 o
  -4   1  10        139.72        134.24         1.27 o
  -3   1  10         12.15         12.34         0.56 o
  -2   1  10          7.50         15.52         1.56 o
  -1   1  10          9.22         10.53         0.47 o
   0   1  10         10.74         11.75         0.52 o
   1   1  10         31.33         31.17         0.45 o
   2   1  10         95.92         95.77         1.04 o
   3   1  10         53.23         48.59         0.70 o
   4   1  10          4.28          4.45         0.34 o
   5   1  10         22.34         23.36         0.69 o
   6   1  10         15.08         14.03         0.45 o
   7   1  10         38.91         40.67         0.85 o
   8   1  10         14.24         13.52         1.02 o
   9   1  10         19.15         21.75         1.30 o
  -7   2  10          7.81          8.14         0.82 o
  -6   2  10          3.24          2.72         0.68 o
  -5   2  10         40.40         39.61         1.10 o
  -4   2  10          3.21          3.05         0.21 o
  -3   2  10         22.78         23.43         0.76 o
  -2   2  10        143.82        142.20         1.84 o
  -1   2  10          0.02          0.04         0.37 o
   0   2  10         75.58         65.90         1.08 o
   1   2  10        529.41        526.14         4.40 o
   2   2  10        209.33        195.71         1.56 o
   3   2  10         93.97         93.48         1.02 o
   4   2  10          1.85          2.51         0.32 o
   5   2  10         34.16         28.22         0.56 o
   6   2  10         93.03         98.15         1.19 o
   7   2  10          1.93          2.03         0.29 o
   8   2  10          3.14          1.36         0.78 o
   9   2  10          0.38          0.23         0.69 o
  -7   3  10         24.44         25.87         1.07 o
  -6   3  10         11.89         13.66         0.85 o
  -5   3  10          3.27          3.12         0.88 o
  -4   3  10         13.35         11.88         0.51 o
  -3   3  10         15.58         16.78         0.73 o
  -2   3  10        183.07        182.67         2.30 o
  -1   3  10          0.03          1.60         0.83 o
   0   3  10         14.40         14.01         1.33 o
   1   3  10        110.56        100.81         1.01 o
   2   3  10        104.33        103.17         1.07 o
   3   3  10         20.22         20.86         0.45 o
   4   3  10        147.11        137.20         3.03 o
   5   3  10        475.19        486.12         4.61 o
   6   3  10         40.42         35.23         0.66 o
   7   3  10        433.71        398.59         8.01 o
   8   3  10        226.63        239.02         3.63 o
   9   3  10         64.65         63.38         1.93 o
  -7   4  10          3.79          1.88         0.79 o
  -6   4  10          0.03          0.01         0.47 o
  -5   4  10         51.35         57.42         1.31 o
  -4   4  10         30.06         29.93         1.02 o
  -3   4  10        100.90        102.58         2.29 o
  -2   4  10         41.39         40.20         1.05 o
  -1   4  10         95.65         90.28         1.57 o
   0   4  10          0.10          0.36         0.36 o
   1   4  10        393.57        378.17         2.95 o
   2   4  10        532.31        500.31         4.52 o
   3   4  10        455.75        430.42         3.60 o
   4   4  10         83.54         70.17         0.93 o
   5   4  10        188.76        173.72         1.73 o
   6   4  10          3.69          2.12         0.49 o
   7   4  10        173.37        176.37         2.54 o
   8   4  10          0.52          0.58         0.66 o
   9   4  10          0.57          0.78         0.63 o
  -6   5  10          0.41         -0.06         0.53 o
  -5   5  10         22.59         28.52         1.36 o
  -4   5  10         32.57         33.13         1.18 o
  -3   5  10          0.48          0.50         0.25 o
  -2   5  10         19.88         12.79         1.33 o
  -1   5  10          0.92          0.00         0.14 o
   0   5  10          8.17          7.10         0.26 o
   1   5  10       1420.00       1385.86        14.62 o
   2   5  10         19.71         23.44         1.25 o
   3   5  10         98.44         87.68         1.33 o
   4   5  10         11.52         11.84         0.56 o
   5   5  10          0.13          0.20         0.25 o
   6   5  10        156.15        147.08         1.48 o
   7   5  10         23.00         20.44         0.87 o
   8   5  10          0.05          0.05         0.70 o
   9   5  10          6.70          5.68         0.91 o
  -6   6  10          0.82          1.11         2.17 o
  -5   6  10         14.91         18.90         1.09 o
  -4   6  10          0.04         -0.41         0.60 o
  -3   6  10          2.58          2.70         0.74 o
  -2   6  10         91.71         73.88         2.04 o
  -1   6  10         25.35         19.26         0.93 o
   0   6  10         37.21         38.49         0.79 o
   1   6  10          9.07          9.34         0.43 o
   2   6  10          0.19          0.32         0.26 o
   3   6  10         32.70         31.80         0.72 o
   4   6  10        140.66        137.36         1.49 o
   5   6  10        128.85        123.34         1.82 o
   6   6  10          9.86          9.99         0.48 o
   7   6  10         62.67         61.32         1.67 o
   8   6  10         51.85         54.16         1.39 o
   9   6  10          6.80          4.63         1.35 o
  -5   7  10         17.31         18.97         1.56 o
  -4   7  10          1.60          1.35         0.70 o
  -3   7  10         28.59         29.35         1.55 o
  -2   7  10          7.74          7.87         0.71 o
  -1   7  10         20.26         20.80         0.72 o
   0   7  10          1.65          1.60         0.43 o
   1   7  10         40.71         38.48         0.95 o
   2   7  10         41.95         40.74         0.74 o
   3   7  10         34.46         34.07         0.73 o
   4   7  10          1.49          1.75         0.37 o
   5   7  10          7.27          7.16         0.51 o
   6   7  10          8.50          8.57         0.49 o
   7   7  10         15.03         18.79         1.28 o
   8   7  10         21.61         21.06         1.05 o
  -4   8  10          4.56          5.22         1.04 o
  -3   8  10          9.33          7.85         0.97 o
  -2   8  10          4.01          4.59         1.00 o
  -1   8  10          0.00          0.21         0.30 o
   0   8  10         15.11         14.67         0.62 o
   1   8  10         81.92         84.41         1.66 o
   2   8  10         30.60         33.27         0.76 o
   3   8  10         23.61         24.75         0.80 o
   4   8  10         57.72         57.64         0.96 o
   5   8  10        264.40        271.12         2.84 o
   6   8  10         31.27         32.64         1.04 o
   7   8  10          2.22          2.77         0.76 o
  -2   9  10         41.54         46.26         1.75 o
  -1   9  10         16.31         17.63         0.86 o
   0   9  10          9.86         10.07         0.60 o
   1   9  10         96.36        100.67         1.73 o
   2   9  10          0.72          0.96         0.48 o
   3   9  10          4.26          2.70         0.52 o
   4   9  10         54.71         55.62         1.04 o
   5   9  10         11.28         13.81         0.73 o
   6   9  10         15.65         19.28         0.97 o
   0  10  10          8.39          9.19         0.89 o
   1  10  10          8.58         10.07         1.04 o
   2  10  10         13.69         12.24         0.74 o
   3  10  10         89.45         93.96         1.69 o
   4  10  10         20.46         22.74         0.91 o
  -3  -6  11          1.94          3.06         0.84 o
  -2  -6  11          6.51          5.71         0.87 o
  -1  -6  11         23.44         27.81         1.64 o
   0  -6  11         17.73         17.14         1.17 o
   1  -6  11          0.01         -0.26         0.73 o
   2  -6  11          6.86          6.59         0.97 o
   3  -6  11          8.14          8.43         1.51 o
  -4  -5  11          0.99          0.41         0.57 o
  -3  -5  11         26.49         23.04         1.08 o
  -2  -5  11         26.34         31.36         1.06 o
  -1  -5  11          0.87          0.54         0.60 o
   0  -5  11         35.73         31.41         1.19 o
   1  -5  11          0.03          0.52         0.58 o
   2  -5  11          1.44          1.11         0.37 o
   3  -5  11          1.19          0.74         0.44 o
   4  -5  11          4.05          3.06         0.61 o
   5  -5  11          0.68          1.16         0.62 o
  -5  -4  11          2.92          3.53         0.90 o
  -4  -4  11         45.02         43.78         1.20 o
  -3  -4  11         15.26         16.30         1.30 o
  -2  -4  11         22.14         25.08         1.09 o
  -1  -4  11          9.10          9.08         0.77 o
   0  -4  11          3.70          3.36         0.67 o
   1  -4  11         12.10         12.12         0.44 o
   2  -4  11         26.07         29.42         0.79 o
   3  -4  11          0.67          0.97         0.49 o
   4  -4  11          0.09          0.08         0.36 o
   5  -4  11         16.68         15.29         0.79 o
   6  -4  11        126.62        127.30         2.06 o
  -6  -3  11          0.83          0.98         1.11 o
  -5  -3  11          1.13          0.14         0.32 o
  -4  -3  11         22.18         26.74         0.90 o
  -3  -3  11          6.32          6.25         0.54 o
  -2  -3  11         36.01         37.00         0.94 o
  -1  -3  11         65.26         63.75         1.29 o
   0  -3  11          5.52          4.36         0.41 o
   1  -3  11          1.22          1.39         0.34 o
   2  -3  11        169.76        168.66         2.60 o
   3  -3  11         11.62         11.83         0.60 o
   4  -3  11        175.35        170.09         1.95 o
   5  -3  11         46.03         48.37         1.06 o
   6  -3  11         68.93         74.49         1.39 o
   7  -3  11          2.01          1.99         0.64 o
  -6  -2  11         14.81         16.78         1.52 o
  -5  -2  11          0.55          0.28         0.40 o
  -4  -2  11         61.91         63.00         1.37 o
  -3  -2  11         16.19         18.29         0.58 o
  -2  -2  11         41.13         43.64         0.58 o
  -1  -2  11         18.33         15.91         0.51 o
   0  -2  11        127.18        115.37         1.22 o
   1  -2  11         22.77         21.92         0.57 o
   2  -2  11        254.70        248.95         2.68 o
   3  -2  11         67.02         68.27         1.11 o
   4  -2  11         50.43         48.47         0.92 o
   5  -2  11          8.83          8.62         0.64 o
   6  -2  11         12.63         14.52         0.74 o
   7  -2  11          4.82          4.30         0.62 o
   8  -2  11          1.99          1.51         0.84 o
  -7  -1  11          0.01          2.41         1.25 o
  -6  -1  11         17.00         20.64         1.21 o
  -5  -1  11         12.17         12.16         1.22 o
  -4  -1  11        306.85        293.61         4.29 o
  -3  -1  11         17.10         15.29         0.33 o
  -2  -1  11         78.70         68.44         0.81 o
  -1  -1  11         37.59         36.45         0.57 o
   0  -1  11          3.88          3.10         0.37 o
   1  -1  11         85.81         84.06         0.90 o
   2  -1  11        443.30        438.04         3.85 o
   3  -1  11        105.88        105.80         1.33 o
   4  -1  11         46.73         44.17         0.92 o
   5  -1  11         63.54         65.40         1.07 o
   6  -1  11         24.05         23.21         0.84 o
   7  -1  11          9.93         10.22         0.61 o
   8  -1  11          2.63          3.31         0.88 o
  -7   0  11          3.21          3.36         1.03 o
  -6   0  11          2.91          2.94         0.82 o
  -5   0  11        121.77        124.24         2.39 o
  -4   0  11         13.43         12.89         0.64 o
  -3   0  11         86.65         82.62         0.87 o
  -2   0  11         28.52         29.17         0.39 o
  -1   0  11          1.52          1.52         0.18 o
   0   0  11          5.98          5.72         0.27 o
   1   0  11         15.48         16.89         0.47 o
   2   0  11        265.49        267.80         2.39 o
   3   0  11          0.02          0.10         0.23 o
   4   0  11          6.85          7.83         0.47 o
   5   0  11          0.09         -0.01         0.35 o
   6   0  11          8.54          9.53         0.58 o
   7   0  11          1.47          1.62         0.42 o
   8   0  11          8.27         10.15         0.99 o
   9   0  11         18.95         24.55         1.33 o
  -7   1  11         18.08         18.96         1.14 o
  -6   1  11          7.53          8.68         0.87 o
  -5   1  11          0.10          0.17         0.38 o
  -4   1  11         42.65         39.06         7.78 o
  -3   1  11          0.22          0.23         0.33 o
  -2   1  11         33.43         29.28         0.87 o
  -1   1  11         37.19         36.24         0.98 o
   0   1  11         82.20         83.52         1.35 o
   1   1  11         57.55         55.73         0.62 o
   2   1  11          4.66         10.05         1.31 o
   3   1  11        271.00        261.82         2.83 o
   4   1  11         61.37         61.20         1.04 o
   5   1  11         48.61         52.31         1.02 o
   6   1  11         54.58         51.79         0.81 o
   7   1  11          0.01          0.10         0.31 o
   8   1  11         12.26         12.53         1.20 o
   9   1  11          7.44          6.05         0.95 o
  -7   2  11          2.98          3.60         0.68 o
  -6   2  11          5.96          6.81         0.89 o
  -5   2  11         51.00         47.69         1.16 o
  -4   2  11         52.52         55.15         1.10 o
  -3   2  11         22.71         22.49         0.79 o
  -2   2  11         45.94         46.39         1.55 o
  -1   2  11         39.40         38.05         0.89 o
   0   2  11        347.53        321.07         3.38 o
   1   2  11         11.36          7.37         0.30 o
   2   2  11        170.91        167.15         1.70 o
   3   2  11         12.68         12.31         0.42 o
   4   2  11         14.01         14.75         0.44 o
   5   2  11        103.57         94.83         1.14 o
   6   2  11          0.21          0.12         0.28 o
   7   2  11        258.05        254.69         2.94 o
   8   2  11         14.63         15.34         1.18 o
   9   2  11        287.49        287.61         4.19 o
  -6   3  11          0.28          0.49         0.50 o
  -5   3  11          4.59          3.95         1.80 o
  -4   3  11         11.30         10.67         0.68 o
  -3   3  11          6.10          6.29         0.70 o
  -2   3  11        114.94        104.17         1.66 o
  -1   3  11        301.52        259.69         3.10 o
   0   3  11         42.73         39.74         0.94 o
   1   3  11        180.27        179.67         2.17 o
   2   3  11        602.46        573.15         4.52 o
   3   3  11         56.93         57.91         0.71 o
   4   3  11        230.55        214.56         2.03 o
   5   3  11        364.70        328.85         2.94 o
   6   3  11          0.50          0.73         0.27 o
   7   3  11         59.24         56.79         1.68 o
   8   3  11         22.76         27.29         1.14 o
   9   3  11         27.98         27.33         1.26 o
  -6   4  11         28.37         30.64         1.33 o
  -5   4  11          7.04          4.40         2.04 o
  -4   4  11         11.42         11.23         0.83 o
  -3   4  11          2.99          1.80         0.59 o
  -2   4  11        351.53        335.27         3.88 o
  -1   4  11         39.01         34.13         1.03 o
   0   4  11          7.08          7.61         0.60 o
   1   4  11        365.22        337.14         5.09 o
   2   4  11         24.84         22.31         0.96 o
   3   4  11        427.20        404.26         3.42 o
   4   4  11          2.16          3.58         0.33 o
   5   4  11         33.31         37.38         0.67 o
   6   4  11         36.28         35.89         0.69 o
   7   4  11          1.96          1.67         0.72 o
   8   4  11          7.47          5.22         1.19 o
   9   4  11          4.30          2.69         0.82 o
  -6   5  11          7.40          6.72         2.21 o
  -5   5  11        101.48        109.76         2.20 o
  -4   5  11          8.16          8.58         0.86 o
  -3   5  11          3.84          3.49         0.77 o
  -2   5  11          3.27          2.94         0.62 o
  -1   5  11         42.75         39.10         1.12 o
   0   5  11         79.40         78.15         1.40 o
   1   5  11          2.14          2.46         0.27 o
   2   5  11         39.02         37.98         0.61 o
   3   5  11          1.20          0.86         0.26 o
   4   5  11         58.82         57.72         0.80 o
   5   5  11        127.93        120.44         1.31 o
   6   5  11         42.67         40.32         0.82 o
   7   5  11         20.73         22.47         0.93 o
   8   5  11          7.79          5.99         1.37 o
   9   5  11         26.57         26.80         1.57 o
  -5   6  11          0.15          0.20         0.65 o
  -4   6  11          6.19          7.20         0.91 o
  -3   6  11          2.38          2.07         0.67 o
  -2   6  11          6.56          5.98         0.73 o
  -1   6  11         17.51         17.28         1.22 o
   0   6  11          7.96          7.05         0.55 o
   1   6  11         39.67         40.02         0.91 o
   2   6  11         18.68         19.86         0.51 o
   3   6  11         50.58         48.65         0.80 o
   4   6  11         53.17         49.38         1.19 o
   5   6  11          3.09          3.00         0.46 o
   6   6  11          1.41          1.33         0.32 o
   7   6  11         22.61         23.20         0.95 o
   8   6  11         34.35         41.28         1.74 o
  -4   7  11          7.11          6.83         1.11 o
  -3   7  11         19.70         19.84         1.11 o
  -2   7  11         37.36         42.85         1.46 o
  -1   7  11         12.67         11.67         0.87 o
   0   7  11         17.03         16.63         0.47 o
   1   7  11         49.45         50.21         0.89 o
   2   7  11         25.86         25.03         0.61 o
   3   7  11        142.89        136.99         1.55 o
   4   7  11         27.53         31.96         0.92 o
   5   7  11          0.14          0.25         0.32 o
   6   7  11        138.09        137.18         1.84 o
   7   7  11        173.30        188.06         3.05 o
   8   7  11          8.23         10.04         1.02 o
  -3   8  11         12.63         15.41         1.44 o
  -2   8  11         10.82         10.74         1.10 o
  -1   8  11          1.04          0.83         0.70 o
   0   8  11         29.24         29.58         2.35 o
   1   8  11         17.29         17.49         0.76 o
   2   8  11         10.51          9.54         0.65 o
   3   8  11         44.59         47.05         1.17 o
   4   8  11         23.77         22.75         0.79 o
   5   8  11         54.23         51.67         1.11 o
   6   8  11         11.22         11.52         0.66 o
   7   8  11         12.98         14.46         1.17 o
  -2   9  11         37.98         44.40         1.94 o
  -1   9  11          0.41          0.89         0.86 o
   0   9  11         16.79         19.21         1.32 o
   1   9  11          0.29          0.21         0.51 o
   2   9  11         21.55         23.58         0.79 o
   3   9  11          2.62          2.69         0.50 o
   4   9  11         19.07         17.13         0.88 o
   5   9  11          1.19          0.57         0.42 o
   6   9  11          0.60          0.60         0.66 o
   1  10  11          1.24          0.75         0.48 o
   2  10  11         44.18         52.10         1.27 o
   3  10  11         48.17         50.94         1.25 o
  -1  -6  12         40.92         38.06         1.34 o
   0  -6  12          0.36         -0.04         0.64 o
   1  -6  12          1.92          1.47         0.70 o
  -3  -5  12          8.38          9.74         0.85 o
  -2  -5  12         20.83         22.75         1.04 o
  -1  -5  12          0.01          0.32         0.81 o
   0  -5  12         17.82         17.85         1.08 o
   1  -5  12          2.02          2.61         0.83 o
   2  -5  12          7.32          8.09         0.85 o
   3  -5  12          0.19          0.41         0.41 o
   4  -5  12         14.65         15.53         0.86 o
  -4  -4  12          0.06          0.27         0.47 o
  -3  -4  12          8.28          9.79         0.90 o
  -2  -4  12          1.83          3.03         0.60 o
  -1  -4  12          0.07         -0.03         0.48 o
   0  -4  12         92.91        100.77         2.38 o
   1  -4  12          7.84          9.31         0.80 o
   2  -4  12          5.22          5.74         0.51 o
   3  -4  12          2.99          2.54         0.53 o
   4  -4  12         43.14         41.94         1.10 o
   5  -4  12          0.03          0.07         0.41 o
  -5  -3  12          0.10          0.68         0.94 o
  -4  -3  12          0.24         -0.01         0.44 o
  -3  -3  12         23.38         26.25         1.08 o
  -2  -3  12         57.26         57.34         1.49 o
  -1  -3  12         58.61         59.55         1.23 o
   0  -3  12          3.40          5.06         0.36 o
   1  -3  12          1.02          0.86         0.32 o
   2  -3  12         62.50         57.02         0.96 o
   3  -3  12         42.71         41.78         0.85 o
   4  -3  12         74.57         74.94         1.43 o
   5  -3  12         23.24         24.25         0.92 o
   6  -3  12        114.81        111.44         1.85 o
  -6  -2  12          3.77          3.59         1.41 o
  -5  -2  12          1.60          1.58         0.84 o
  -4  -2  12         58.65         52.46        19.58 o
  -3  -2  12          0.03          0.19         0.39 o
  -2  -2  12        102.29         93.98         1.97 o
  -1  -2  12          6.38          6.69         0.44 o
   0  -2  12         14.05         12.25         0.40 o
   1  -2  12          6.70          6.88         0.62 o
   2  -2  12         26.92         29.22         0.69 o
   3  -2  12         42.96         44.25         0.85 o
   4  -2  12         27.90         27.50         0.85 o
   5  -2  12         60.87         60.66         1.19 o
   6  -2  12          3.57          2.47         0.54 o
   7  -2  12          0.32          0.72         0.58 o
  -6  -1  12         14.47         14.31         1.79 o
  -5  -1  12         15.13         17.83         1.53 o
  -4  -1  12        133.24        140.01         3.07 o
  -3  -1  12          5.25          5.10         0.27 o
  -2  -1  12         60.30         55.92         1.47 o
  -1  -1  12         91.80         88.74         1.00 o
   0  -1  12          3.11          2.48         0.32 o
   1  -1  12          1.29          1.58         0.26 o
   2  -1  12         28.85         29.27         0.77 o
   3  -1  12         17.03         15.18         0.56 o
   4  -1  12         48.75         50.29         0.91 o
   5  -1  12          2.18          1.37         0.49 o
   6  -1  12          1.15          0.59         0.40 o
   7  -1  12          7.37          7.78         0.60 o
   8  -1  12          2.46          2.40         0.79 o
  -6   0  12          4.15          4.35         1.14 o
  -5   0  12         86.57         91.36         2.80 o
  -4   0  12          2.96          3.12         0.50 o
  -3   0  12         11.68         11.80         0.69 o
  -2   0  12         19.53         20.28         0.60 o
  -1   0  12          0.03          0.03         0.09 o
   0   0  12          7.04          6.25         0.29 o
   1   0  12         69.69         65.76         0.88 o
   2   0  12          0.91          0.91         0.35 o
   3   0  12         45.51         45.74         0.75 o
   4   0  12          0.80          0.84         0.35 o
   5   0  12         39.49         42.81         0.80 o
   6   0  12         13.59         15.19         0.73 o
   7   0  12         30.62         31.10         0.85 o
   8   0  12          5.16          4.77         0.83 o
  -6   1  12          0.91          0.62         0.54 o
  -5   1  12         12.16         13.18         0.76 o
  -4   1  12          0.96          0.65         0.38 o
  -3   1  12         26.58         24.29         0.72 o
  -2   1  12        133.30        128.47         1.77 o
  -1   1  12          6.19          7.00         0.64 o
   0   1  12         13.25         14.37         0.97 o
   1   1  12         88.71         80.94         1.65 o
   2   1  12        261.83        249.41         2.17 o
   3   1  12          6.71          5.84         0.34 o
   4   1  12         12.24         12.15         0.52 o
   5   1  12          0.02          0.33         0.33 o
   6   1  12          6.04          7.18         0.46 o
   7   1  12         33.21         31.65         0.83 o
   8   1  12         11.00         11.59         1.03 o
  -6   2  12          0.40          0.64         0.59 o
  -5   2  12          2.37          2.58         0.76 o
  -4   2  12          6.16          8.15         0.74 o
  -3   2  12         25.50         27.19         0.98 o
  -2   2  12         38.68         34.91         0.88 o
  -1   2  12          0.01          0.97         0.43 o
   0   2  12          0.25          0.21         0.44 o
   1   2  12        181.65        151.89         1.90 o
   2   2  12         54.93         49.03         0.60 o
   3   2  12         51.40         43.48         0.72 o
   4   2  12        108.56        101.35         1.23 o
   5   2  12         28.97         30.24         0.73 o
   6   2  12         23.55         23.37         0.62 o
   7   2  12         30.51         23.49         0.65 o
   8   2  12         24.77         23.85         1.21 o
   9   2  12         18.92         16.84         1.51 o
  -6   3  12          0.23         -0.06         0.57 o
  -5   3  12         53.76         57.27         1.44 o
  -4   3  12          6.78          6.89         0.76 o
  -3   3  12         20.82         19.27         0.95 o
  -2   3  12          1.90          1.32         0.55 o
  -1   3  12         38.88         44.91         1.01 o
   0   3  12        221.03        208.84         2.89 o
   1   3  12        277.33        244.09         2.86 o
   2   3  12        529.10        522.01         6.52 o
   3   3  12         94.14         82.74         1.29 o
   4   3  12          0.12          0.12         0.21 o
   5   3  12         19.74         20.77         0.61 o
   6   3  12          8.86          9.19         0.46 o
   7   3  12         38.24         39.29         1.32 o
   8   3  12          7.47          8.42         0.86 o
   9   3  12          6.17          5.04         1.03 o
  -6   4  12         11.63         12.30         1.09 o
  -5   4  12          3.47          3.03         1.55 o
  -4   4  12         33.74         32.67         1.30 o
  -3   4  12         83.79         83.03         1.75 o
  -2   4  12         53.13         48.41         1.17 o
  -1   4  12        118.15        102.84         1.76 o
   0   4  12          8.40          8.96         0.76 o
   1   4  12        210.54        213.23         2.84 o
   2   4  12          6.96          7.09         0.26 o
   3   4  12         14.86         14.92         0.59 o
   4   4  12         67.79         64.71         0.92 o
   5   4  12          0.06          0.17         0.23 o
   6   4  12        110.61        106.80         1.60 o
   7   4  12         86.70         82.42         1.67 o
   8   4  12          2.20          1.71         0.65 o
   9   4  12          0.99          1.21         0.73 o
  -5   5  12         27.71         31.02         1.32 o
  -4   5  12          1.80          0.96         0.60 o
  -3   5  12         60.56         61.12         1.52 o
  -2   5  12          2.87          1.42         0.62 o
  -1   5  12         17.08         15.74         0.88 o
   0   5  12         13.67         14.01         0.90 o
   1   5  12          0.70          1.02         0.49 o
   2   5  12         17.16         16.77         0.47 o
   3   5  12         35.77         36.54         0.70 o
   4   5  12        114.11        110.57         1.26 o
   5   5  12         93.78         90.80         1.22 o
   6   5  12          3.82          3.14         0.46 o
   7   5  12          9.34          5.40         1.46 o
   8   5  12          0.23          0.17         0.59 o
  -5   6  12          9.05         10.89         1.31 o
  -4   6  12          3.62          3.47         0.85 o
  -3   6  12          4.95          4.98         0.96 o
  -2   6  12         24.80         26.16         1.09 o
  -1   6  12         27.58         30.00         1.09 o
   0   6  12         35.79         36.56         1.19 o
   1   6  12          0.22          0.25         0.24 o
   2   6  12          0.85          0.55         0.26 o
   3   6  12         57.17         56.66         1.03 o
   4   6  12         94.98         92.47         1.20 o
   5   6  12         95.41         89.42         1.33 o
   6   6  12          0.65          0.74         0.33 o
   7   6  12          1.45          1.57         0.61 o
   8   6  12        126.90        141.16         3.16 o
  -4   7  12          1.88          1.77         0.85 o
  -3   7  12          0.67          0.63         0.74 o
  -2   7  12         35.32         40.02         1.48 o
  -1   7  12          0.81          0.87         0.69 o
   0   7  12         25.25         25.08         1.14 o
   1   7  12        107.64        107.07         2.37 o
   2   7  12          2.27          2.91         0.35 o
   3   7  12         24.79         24.32         0.78 o
   4   7  12         20.76         19.37         0.67 o
   5   7  12        145.30        153.76         1.82 o
   6   7  12         10.39          8.34         0.54 o
   7   7  12         66.78         69.03         1.79 o
  -3   8  12         37.49         45.01         1.82 o
  -2   8  12          0.69          1.13         0.82 o
  -1   8  12          1.38          1.38         0.78 o
   0   8  12         32.53         37.11         1.52 o
   1   8  12          0.20          0.40         0.56 o
   2   8  12         45.72         45.91         1.62 o
   3   8  12          3.34          3.52         0.68 o
   4   8  12        259.83        280.83         3.07 o
   5   8  12          0.71          0.56         0.49 o
   6   8  12          0.17          0.52         0.41 o
   7   8  12         12.45         17.01         1.09 o
  -1   9  12          0.63          0.93         0.77 o
   0   9  12         15.29         18.46         1.25 o
   1   9  12          1.89          2.36         0.77 o
   2   9  12         36.80         44.12         1.17 o
   3   9  12         68.60         67.94         1.45 o
   4   9  12         47.25         56.91         1.94 o
   5   9  12         19.98         19.31         0.94 o
  -2  -5  13          0.03          0.39         0.62 o
  -1  -5  13          0.09          0.23         0.74 o
   0  -5  13          0.71          0.92         0.60 o
   1  -5  13          0.09         -0.15         0.55 o
   2  -5  13         39.28         46.30         1.73 o
  -3  -4  13          2.94          3.83         1.02 o
  -2  -4  13          0.27          0.39         0.46 o
  -1  -4  13          7.16          8.11         0.79 o
   0  -4  13          5.70          6.55         0.70 o
   1  -4  13         13.36         16.34         1.22 o
   2  -4  13          2.27          2.42         0.62 o
   3  -4  13          0.75          0.66         0.44 o
   4  -4  13          0.57          0.78         0.52 o
  -4  -3  13         52.77         59.37         2.24 o
  -3  -3  13         20.50         23.09         1.61 o
  -2  -3  13         54.66         60.40         1.43 o
  -1  -3  13          1.37          1.31         0.61 o
   0  -3  13          0.64          0.51         0.45 o
   1  -3  13          6.44          7.00         0.51 o
   2  -3  13         33.13         32.63         0.90 o
   3  -3  13         65.40         66.33         1.20 o
   4  -3  13          8.14          9.94         0.79 o
   5  -3  13         20.28         22.75         0.89 o
   6  -3  13         22.65         23.92         1.00 o
  -5  -2  13         51.71         52.82         2.93 o
  -4  -2  13         13.67         14.59         1.37 o
  -3  -2  13         55.11         60.16         2.09 o
  -2  -2  13         57.39         51.78         3.16 o
  -1  -2  13          4.83          3.30         0.57 o
   0  -2  13         51.34         48.73         1.30 o
   1  -2  13          3.85          3.97         0.43 o
   2  -2  13         87.23         85.47         1.25 o
   3  -2  13         14.82         14.45         0.66 o
   4  -2  13          1.49          0.94         0.41 o
   5  -2  13         24.89         24.37         0.82 o
   6  -2  13          3.69          2.20         0.57 o
  -5  -1  13         11.00         10.99         1.26 o
  -4  -1  13         16.22         20.42         1.77 o
  -3  -1  13          0.43          0.88         0.81 o
  -2  -1  13          2.43          1.94         0.33 o
  -1  -1  13         22.41         22.70         0.54 o
   0  -1  13          3.83          4.47         0.33 o
   1  -1  13         29.85         31.59         0.65 o
   2  -1  13         20.31         19.73         0.59 o
   3  -1  13         23.34         22.47         0.68 o
   4  -1  13          0.81          0.59         0.41 o
   5  -1  13          9.79          9.47         0.88 o
   6  -1  13          5.64          6.03         0.87 o
   7  -1  13          2.67          3.17         0.61 o
  -6   0  13          1.24          1.68         1.08 o
  -5   0  13         22.07         24.81         1.76 o
  -4   0  13         11.73         10.25         1.16 o
  -3   0  13          0.00          0.14         0.36 o
  -2   0  13         41.84         40.62         0.98 o
  -1   0  13         23.57         18.25         2.02 o
   0   0  13        108.22         96.72         1.94 o
   1   0  13         23.64         19.76         0.50 o
   2   0  13          2.32          2.09         0.30 o
   3   0  13         98.42         96.42         1.35 o
   4   0  13         38.65         40.88         0.84 o
   5   0  13          0.34          0.18         0.29 o
   6   0  13         11.01         11.64         0.67 o
   7   0  13         17.07         17.21         0.89 o
   8   0  13          0.45          0.64         0.70 o
  -6   1  13          0.32          0.62         0.82 o
  -5   1  13          4.43          2.69         0.55 o
  -4   1  13          0.36          0.03         0.38 o
  -3   1  13          4.11          6.14         0.62 o
  -2   1  13          0.02         -0.07         0.33 o
  -1   1  13         63.16         60.43         1.11 o
   0   1  13         74.27         71.85         1.26 o
   1   1  13          4.94          3.43         0.30 o
   2   1  13        243.62        245.52         3.95 o
   3   1  13          1.17          0.26         0.29 o
   4   1  13         12.30         12.79         0.51 o
   5   1  13        167.23        158.17         1.81 o
   6   1  13          0.25          0.17         0.29 o
   7   1  13          2.88          2.51         0.47 o
   8   1  13         26.28         29.87         1.45 o
  -6   2  13          0.03         -0.08         0.51 o
  -5   2  13          0.44         -0.03         0.46 o
  -4   2  13          8.53          9.75         0.91 o
  -3   2  13         14.17         14.62         0.90 o
  -2   2  13         60.30         59.09         1.19 o
  -1   2  13         93.00         82.77         1.60 o
   0   2  13          0.05          0.02         0.39 o
   1   2  13        153.70        169.09         3.78 o
   2   2  13          0.37          0.44         0.19 o
   3   2  13        161.67        139.95         1.44 o
   4   2  13        197.86        183.38         1.90 o
   5   2  13         51.74         52.49         0.95 o
   6   2  13          7.64          7.76         0.49 o
   7   2  13          0.11          0.40         0.39 o
   8   2  13         18.17         19.35         1.21 o
  -5   3  13          5.61          3.85         1.25 o
  -4   3  13          0.29          0.08         0.53 o
  -3   3  13          7.26          3.80         1.30 o
  -2   3  13        158.16        149.92         2.40 o
  -1   3  13        235.78        217.86         2.77 o
   0   3  13         23.58         25.98         1.02 o
   1   3  13        278.62        261.03         3.27 o
   2   3  13         31.69         31.64         0.83 o
   3   3  13         13.39         13.50         0.42 o
   4   3  13          4.67          5.66         0.38 o
   5   3  13         28.27         26.91         0.65 o
   6   3  13          6.08          5.99         0.44 o
   7   3  13          6.29          7.42         0.88 o
   8   3  13         16.47         16.23         1.09 o
  -5   4  13         54.10         58.01         2.71 o
  -4   4  13          3.07          1.25         0.55 o
  -3   4  13          6.38          3.86         1.45 o
  -2   4  13         15.96         12.96         0.93 o
  -1   4  13          4.60          5.92         0.81 o
   0   4  13         10.15          8.32         0.72 o
   1   4  13         30.23         28.14         0.95 o
   2   4  13          3.68          3.80         0.28 o
   3   4  13          8.12          7.36         0.34 o
   4   4  13         19.47         19.23         0.63 o
   5   4  13          2.95          3.04         0.37 o
   6   4  13         84.25         78.97         1.17 o
   7   4  13         48.52         50.16         1.35 o
   8   4  13          0.74          0.41         0.54 o
  -5   5  13          4.80          6.99         1.17 o
  -4   5  13         13.70         14.83         1.16 o
  -3   5  13         48.32         54.43         1.52 o
  -2   5  13          1.33          2.87         0.68 o
  -1   5  13         51.35         54.62         1.30 o
   0   5  13         28.34         31.25         1.29 o
   1   5  13         63.35         65.07         1.39 o
   2   5  13          0.93          0.78         0.22 o
   3   5  13          7.33          7.26         0.51 o
   4   5  13          6.89          7.19         0.49 o
   5   5  13         33.94         36.37         0.91 o
   6   5  13         85.28         82.28         1.26 o
   7   5  13         19.42         20.04         0.94 o
   8   5  13         26.71         29.24         1.43 o
  -4   6  13          0.64          0.31         0.62 o
  -3   6  13          2.39          2.85         1.04 o
  -2   6  13         36.53         39.26         1.44 o
  -1   6  13          0.08          0.94         0.65 o
   0   6  13         43.90         45.54         1.25 o
   1   6  13          3.10          3.36         0.73 o
   2   6  13         25.10         22.86         0.55 o
   3   6  13        161.30        153.14         2.86 o
   4   6  13         33.30         35.27         0.72 o
   5   6  13         14.31         15.85         0.66 o
   6   6  13         11.46         12.67         0.57 o
   7   6  13         94.81        103.50         2.04 o
   8   6  13          0.04          0.01         0.73 o
  -3   7  13          0.48          0.69         0.79 o
  -2   7  13         40.11         50.43         2.03 o
  -1   7  13          3.39          4.48         0.89 o
   0   7  13          6.24          6.80         0.83 o
   1   7  13         22.79         23.91         1.13 o
   2   7  13         10.65         11.15         0.81 o
   3   7  13          9.20          7.94         0.45 o
   4   7  13         31.98         32.15         0.95 o
   5   7  13         48.81         50.91         1.26 o
   6   7  13        100.85        101.79         1.84 o
   7   7  13          3.31          3.32         0.79 o
  -2   8  13         10.51         13.23         1.31 o
  -1   8  13          9.67          7.06         1.40 o
   0   8  13         81.75         88.49         2.51 o
   1   8  13          0.41          0.03         0.54 o
   2   8  13          3.87          3.94         0.79 o
   3   8  13          2.88          3.36         0.85 o
   4   8  13          9.44          7.99         0.61 o
   5   8  13          8.80          8.99         0.65 o
   6   8  13         73.22         82.58         1.81 o
   0   9  13         14.05         13.42         1.20 o
   1   9  13          7.54          8.94         1.00 o
   2   9  13         12.16         15.46         1.17 o
   3   9  13         72.23         74.56         2.60 o
   4   9  13          4.74          3.44         0.60 o
  -2  -4  14         19.83         24.60         2.40 o
  -1  -4  14         26.64         26.63         1.91 o
   0  -4  14         24.33         29.04         2.41 o
   1  -4  14          6.15          4.79         0.87 o
   2  -4  14          0.06          0.22         0.68 o
   3  -4  14          2.02          1.20         0.59 o
  -3  -3  14          0.79          0.24         0.86 o
  -2  -3  14         15.39         15.43         1.92 o
  -1  -3  14         42.88         44.56         2.67 o
   0  -3  14          3.71          2.69         0.72 o
   1  -3  14          0.18          0.33         0.45 o
   2  -3  14         16.05         17.01         0.61 o
   3  -3  14         19.14         18.53         0.76 o
   4  -3  14          9.00          9.90         0.80 o
   5  -3  14          9.01          6.38         0.97 o
  -4  -2  14         49.40         48.98         2.47 o
  -3  -2  14          6.98          7.46         1.28 o
  -2  -2  14          3.01          3.82         1.10 o
  -1  -2  14          5.16          5.15         1.41 o
   0  -2  14          0.57          0.58         0.28 o
   1  -2  14          4.03          4.01         0.40 o
   2  -2  14         28.30         26.74         0.74 o
   3  -2  14          0.39          0.44         0.42 o
   4  -2  14         11.35         10.42         0.65 o
   5  -2  14          4.68          2.58         0.81 o
   6  -2  14          3.81          2.29         0.61 o
  -4  -1  14          1.30          1.80         1.18 o
  -3  -1  14          0.52          0.98         1.42 o
  -2  -1  14          1.85          1.75         1.13 o
  -1  -1  14          0.83          1.08         0.42 o
   0  -1  14         38.82         37.62         1.02 o
   1  -1  14         43.98         37.76         0.97 o
   2  -1  14          7.98          8.63         0.56 o
   3  -1  14         27.39         24.74         0.67 o
   4  -1  14          1.58          1.18         0.42 o
   5  -1  14         18.06         19.92         0.80 o
   6  -1  14          6.89          5.52         0.92 o
  -5   0  14          8.19         10.63         1.90 o
  -4   0  14          0.80          0.14         0.73 o
  -3   0  14          2.69          2.17         0.46 o
  -2   0  14         21.47         19.41         0.89 o
  -1   0  14         23.05         27.74         0.91 o
   0   0  14          0.27          0.39         0.38 o
   1   0  14          1.67          1.21         0.27 o
   2   0  14         22.48         22.14         0.58 o
   3   0  14          3.63          2.11         0.56 o
   4   0  14         66.74         67.00         1.11 o
   5   0  14          2.78          2.16         0.46 o
   6   0  14          1.55          1.29         0.45 o
   7   0  14         39.95         36.86         0.95 o
  -5   1  14          1.44          0.58         1.42 o
  -4   1  14          5.79          7.97         0.97 o
  -3   1  14          0.15         -0.02         0.40 o
  -2   1  14          1.60          2.69         0.51 o
  -1   1  14         48.76         50.80         1.23 o
   0   1  14          4.01          3.18         0.57 o
   1   1  14         36.72         36.23         1.00 o
   2   1  14        114.70        111.76         1.28 o
   3   1  14          3.87          1.35         0.51 o
   4   1  14          0.06          0.18         0.31 o
   5   1  14         23.02         20.47         0.67 o
   6   1  14         19.37         19.00         0.69 o
   7   1  14         48.06         48.65         1.11 o
  -5   2  14         80.66         89.65         2.06 o
  -4   2  14          0.01          0.27         0.39 o
  -3   2  14          2.09          1.25         0.59 o
  -2   2  14         33.95         34.12         1.05 o
  -1   2  14         15.41         14.79         0.75 o
   0   2  14        142.25        132.71         2.06 o
   1   2  14        419.60        394.01         4.70 o
   2   2  14        100.99         84.09         2.45 o
   3   2  14         88.88         77.73         1.08 o
   4   2  14          2.26          3.10         0.42 o
   5   2  14          0.74          1.58         0.39 o
   6   2  14         18.60         17.70         0.71 o
   7   2  14         11.54         12.27         0.68 o
   8   2  14         12.73         14.36         1.13 o
  -5   3  14          0.54          0.48         0.80 o
  -4   3  14          0.43          0.09         0.48 o
  -3   3  14          3.86          1.38         0.70 o
  -2   3  14         47.60         51.28         1.59 o
  -1   3  14          4.71          7.38         0.68 o
   0   3  14          0.03          0.21         0.42 o
   1   3  14         61.60         66.88         1.30 o
   2   3  14          0.80          0.47         0.46 o
   3   3  14          0.65          0.70         0.25 o
   4   3  14         51.92         52.76         0.88 o
   5   3  14          5.04          4.19         0.47 o
   6   3  14          0.75          0.29         0.30 o
   7   3  14         30.09         27.50         1.14 o
   8   3  14          6.52          4.57         0.88 o
  -4   4  14          1.00          0.28         0.51 o
  -3   4  14          2.07          0.47         0.62 o
  -2   4  14         28.76         34.60         1.30 o
  -1   4  14         10.81         12.40         0.88 o
   0   4  14          5.01          4.51         0.64 o
   1   4  14         49.68         48.98         1.24 o
   2   4  14         28.89         30.72         1.01 o
   3   4  14        106.02         98.74         1.67 o
   4   4  14          8.28          7.17         0.43 o
   5   4  14          0.79          1.00         0.43 o
   6   4  14         20.30         18.97         0.69 o
   7   4  14          0.26          0.66         0.57 o
   8   4  14         42.82         46.74         1.44 o
  -4   5  14          1.10          0.72         0.69 o
  -3   5  14          0.54          0.73         0.73 o
  -2   5  14          1.56          1.46         0.66 o
  -1   5  14         17.27         19.36         1.16 o
   0   5  14         93.23         97.74         2.00 o
   1   5  14         18.92         18.96         0.97 o
   2   5  14          0.03          0.55         0.53 o
   3   5  14          9.27         10.41         0.78 o
   4   5  14          2.11          1.03         0.31 o
   5   5  14        182.92        180.09         1.95 o
   6   5  14         12.73         13.70         0.55 o
   7   5  14         16.42         19.09         1.12 o
  -3   6  14          5.53          6.19         1.11 o
  -2   6  14          0.04          0.63         0.78 o
  -1   6  14          5.74          6.26         0.92 o
   0   6  14         69.10         80.01         1.80 o
   1   6  14          5.66          5.39         0.92 o
   2   6  14         30.79         33.12         1.18 o
   3   6  14         16.54         15.81         0.84 o
   4   6  14         83.51         84.13         1.55 o
   5   6  14         14.68         17.26         0.76 o
   6   6  14          3.61          3.48         0.52 o
   7   6  14         99.95        107.79         2.01 o
  -2   7  14          0.23          0.70         0.81 o
  -1   7  14          0.49         -0.04         0.60 o
   0   7  14          1.90          2.00         0.83 o
   1   7  14         28.10         27.87         1.55 o
   2   7  14         73.88         78.48         1.89 o
   3   7  14         64.08         67.18         1.62 o
   4   7  14         69.15         71.44         1.65 o
   5   7  14          0.72          1.13         0.40 o
   6   7  14          3.84          3.18         0.48 o
  -1   8  14          1.03          1.05         0.96 o
   0   8  14          0.10         -0.06         0.64 o
   1   8  14          0.02         -0.06         0.56 o
   2   8  14         33.28         34.10         1.45 o
   3   8  14         14.01         13.09         1.06 o
   4   8  14         25.65         25.93         1.16 o
   5   8  14         31.07         29.25         0.82 o
   2   9  14         17.04         18.75         1.24 o
  -2  -3  15          9.10          7.99         1.45 o
  -1  -3  15          8.25          9.28         1.79 o
   0  -3  15          0.26         -0.02         1.20 o
   1  -3  15          4.26          3.65         0.62 o
   2  -3  15         30.88         30.54         1.14 o
   3  -3  15          0.07          0.41         0.39 o
  -3  -2  15          2.72          3.72         1.44 o
  -2  -2  15          0.09         -0.32         0.90 o
  -1  -2  15          2.19          1.20         1.03 o
   0  -2  15         13.82         14.97         2.20 o
   1  -2  15         24.22         25.31         1.34 o
   2  -2  15          3.48          3.59         0.49 o
   3  -2  15          7.96          7.21         0.75 o
   4  -2  15          0.00         -0.05         0.39 o
   5  -2  15          0.29          0.22         0.41 o
  -3  -1  15          2.96          3.35         1.12 o
  -2  -1  15          3.86          3.79         1.12 o
  -1  -1  15         17.33         19.15         1.55 o
   0  -1  15         57.30         54.23         1.45 o
   1  -1  15         13.10         15.91         0.82 o
   2  -1  15         11.19         11.00         0.57 o
   3  -1  15         48.64         49.54         1.18 o
   4  -1  15          0.04          0.18         0.38 o
   5  -1  15          5.73          3.37         1.14 o
   6  -1  15          0.57          0.55         0.51 o
  -4   0  15          0.86          0.39         1.04 o
  -3   0  15         19.38         20.27         1.57 o
  -2   0  15          0.27          0.10         0.41 o
  -1   0  15          2.50          1.56         0.55 o
   0   0  15          0.11          0.29         0.39 o
   1   0  15        102.81        107.27         2.43 o
   2   0  15         60.28         63.73         1.39 o
   3   0  15          4.25          3.87         0.75 o
   4   0  15         41.24         41.11         1.01 o
   5   0  15         17.26         15.29         0.71 o
   6   0  15          1.56          1.32         0.47 o
  -4   1  15         31.76         37.12         2.75 o
  -3   1  15         57.97         60.36         1.95 o
  -2   1  15          7.88          7.04         0.75 o
  -1   1  15          7.55          9.07         0.74 o
   0   1  15         13.94         15.13         0.83 o
   1   1  15         72.60         69.81         1.65 o
   2   1  15         64.24         62.95         1.32 o
   3   1  15         56.23         50.75         0.83 o
   4   1  15         29.21         25.31         0.67 o
   5   1  15         19.89         17.08         0.72 o
   6   1  15          0.25          0.31         0.51 o
   7   1  15          3.17          4.76         0.71 o
  -4   2  15          3.55          3.16         1.27 o
  -3   2  15          4.40          3.56         1.17 o
  -2   2  15          0.35          0.37         0.50 o
  -1   2  15         40.03         39.34         1.13 o
   0   2  15         58.36         62.50         1.41 o
   1   2  15         19.11         21.67         0.96 o
   2   2  15         57.02         59.10         1.28 o
   3   2  15         19.37         21.83         0.93 o
   4   2  15          0.57          0.16         0.28 o
   5   2  15          0.24          0.36         0.36 o
   6   2  15         20.72         21.80         0.84 o
   7   2  15          0.09          0.40         0.61 o
  -4   3  15          4.76          3.14         1.24 o
  -3   3  15          0.21          0.26         0.55 o
  -2   3  15         33.51         30.92         1.24 o
  -1   3  15          2.53          1.78         0.64 o
   0   3  15          5.79          7.58         0.84 o
   1   3  15          0.02          0.29         0.54 o
   2   3  15          3.42          2.76         0.63 o
   3   3  15         10.47         10.89         0.82 o
   4   3  15         51.47         49.47         1.00 o
   5   3  15         25.05         23.47         0.64 o
   6   3  15          4.61          2.73         0.48 o
   7   3  15          8.21          6.19         1.42 o
  -4   4  15          3.77          2.21         0.92 o
  -3   4  15         37.33         37.62         1.48 o
  -2   4  15          6.62          5.62         2.74 o
  -1   4  15          5.20          3.05         0.93 o
   0   4  15          0.05          0.01         0.58 o
   1   4  15         51.96         53.08         1.28 o
   2   4  15         90.24         91.28         2.03 o
   3   4  15         43.80         42.29         1.37 o
   4   4  15         27.85         29.36         1.10 o
   5   4  15         16.56         16.45         0.75 o
   6   4  15          0.71          0.50         0.40 o
   7   4  15         46.08         50.79         1.48 o
  -3   5  15          1.00          1.10         0.68 o
  -2   5  15          2.72          1.38         0.77 o
  -1   5  15          0.06         -0.06         0.60 o
   0   5  15          0.19          0.25         0.53 o
   1   5  15         16.69         17.02         1.03 o
   2   5  15         41.11         49.30         1.62 o
   3   5  15          8.95         10.71         0.88 o
   4   5  15         75.56         77.43         1.62 o
   5   5  15         52.66         54.00         1.52 o
   6   5  15          1.42          0.90         0.57 o
   7   5  15         10.02         10.82         1.14 o
  -2   6  15         97.57        113.75         2.66 o
  -1   6  15         18.36         18.46         1.14 o
   0   6  15          0.65          0.08         0.81 o
   1   6  15          8.84          9.20         1.21 o
   2   6  15         10.98         14.24         1.11 o
   3   6  15         38.17         37.57         1.43 o
   4   6  15        172.94        180.85         4.10 o
   5   6  15          3.15          4.17         0.74 o
   6   6  15         28.52         25.88         0.86 o
  -1   7  15          9.82         11.98         1.19 o
   0   7  15         67.96         78.37         2.03 o
   1   7  15          0.85          1.64         0.81 o
   2   7  15          4.91          4.51         0.84 o
   3   7  15         46.53         49.38         1.67 o
   4   7  15         10.75         13.89         0.99 o
   5   7  15         11.92         11.56         0.96 o
   1   8  15          8.73          9.63         1.13 o
   2   8  15         10.60         14.05         1.12 o
   3   8  15          7.12          6.77         1.05 o
   4   8  15         12.76         13.35         1.03 o
  -1  -2  16          0.70          0.20         1.17 o
   0  -2  16          1.23          0.81         1.01 o
   1  -2  16          1.27          2.06         1.39 o
   2  -2  16         15.17         19.19         1.15 o
   3  -2  16         10.82         12.12         0.65 o
  -2  -1  16          1.61          0.69         1.58 o
  -1  -1  16         17.93         15.36         5.54 o
   0  -1  16          0.10          0.03         0.86 o
   1  -1  16          4.80          4.10         0.60 o
   2  -1  16         12.10         12.21         0.82 o
   3  -1  16          9.10         11.92         0.82 o
   4  -1  16         23.14         24.41         0.95 o
  -3   0  16          2.30          1.86         1.34 o
  -2   0  16          8.83         11.19         1.78 o
  -1   0  16         88.54         93.44         3.46 o
   0   0  16          0.36         -0.04         0.48 o
   1   0  16          0.51         -0.01         0.42 o
   2   0  16         37.37         33.75         1.16 o
   3   0  16          3.55          1.01         0.91 o
   4   0  16         11.18         10.92         0.67 o
   5   0  16          3.80          2.22         0.80 o
  -3   1  16          0.03         -0.28         0.90 o
  -2   1  16         55.77         58.75         1.70 o
  -1   1  16          0.18          0.45         0.57 o
   0   1  16         21.24         23.17         0.96 o
   1   1  16        116.98        114.58         2.29 o
   2   1  16          0.04          0.04         0.51 o
   3   1  16          0.04         -0.09         0.46 o
   4   1  16          0.88          0.90         0.64 o
   5   1  16         14.06         15.33         0.68 o
   6   1  16          0.54          0.75         0.46 o
  -3   2  16          3.44          2.17         0.66 o
  -2   2  16          1.09          1.40         0.62 o
  -1   2  16         28.05         30.66         1.23 o
   0   2  16          9.66         10.98         0.78 o
   1   2  16          0.03          0.03         0.61 o
   2   2  16          1.68          1.55         0.60 o
   3   2  16         21.11         19.94         0.98 o
   4   2  16         17.53         18.86         0.88 o
   5   2  16          1.71          1.54         0.43 o
   6   2  16         18.07         17.17         0.67 o
  -3   3  16          0.72          0.92         0.62 o
  -2   3  16         32.22         31.22         1.31 o
  -1   3  16          9.67         11.57         1.01 o
   0   3  16         15.81         17.97         0.99 o
   1   3  16          5.65          5.56         0.70 o
   2   3  16          0.06         -0.34         0.50 o
   3   3  16         78.75         81.57         1.85 o
   4   3  16         30.61         30.87         1.05 o
   5   3  16         28.35         29.45         1.64 o
   6   3  16         58.82         57.67         1.22 o
  -3   4  16         11.40         11.70         2.64 o
  -2   4  16          0.17         -0.03         0.53 o
  -1   4  16          3.50          2.89         0.86 o
   0   4  16          8.03          5.53         1.27 o
   1   4  16         11.53         11.24         0.91 o
   2   4  16          0.87          0.91         0.69 o
   3   4  16          1.19          1.80         0.96 o
   4   4  16         57.94         63.77         1.54 o
   5   4  16         59.85         63.83         1.46 o
   6   4  16         37.49         39.24         1.30 o
  -2   5  16          1.09          1.16         0.79 o
  -1   5  16          0.17          0.03         0.58 o
   0   5  16         34.58         35.33         1.27 o
   1   5  16         35.35         36.15         1.63 o
   2   5  16          0.40          0.71         0.65 o
   3   5  16          1.71          2.50         0.89 o
   4   5  16         31.09         28.35         1.25 o
   5   5  16         16.68         17.95         1.03 o
   6   5  16         62.15         67.33         2.49 o
  -1   6  16          2.56          3.12         0.94 o
   0   6  16          4.95          6.20         1.01 o
   1   6  16         52.73         61.30         1.74 o
   2   6  16         22.61         28.90         1.28 o
   3   6  16         22.76         22.63         1.26 o
   4   6  16          0.01          0.07         0.64 o
   5   6  16         10.09          9.00         0.83 o
   0   7  16          0.03          0.22         0.70 o
   1   7  16          0.02          0.19         0.68 o
   2   7  16         35.37         37.99         1.37 o
   3   7  16          2.50          2.65         0.90 o
   4   7  16          0.87          0.58         0.82 o
   0  -1  17          1.06          1.16         1.32 o
   1  -1  17         57.54         62.25         2.58 o
   2  -1  17          3.45          3.97         0.82 o
  -1   0  17          9.28          8.43         1.69 o
   0   0  17         39.02         40.13         1.39 o
   1   0  17          0.08         -0.52         0.52 o
   2   0  17        103.24        107.43         1.99 o
   3   0  17          9.28         11.01         0.84 o
   4   0  17          1.10          0.32         0.47 o
  -2   1  17         16.78         18.45         1.73 o
  -1   1  17          0.82          1.08         0.55 o
   0   1  17          1.21          0.70         0.65 o
   1   1  17         60.57         62.49         1.65 o
   2   1  17         11.35          9.77         0.89 o
   3   1  17          0.11          0.18         0.54 o
   4   1  17          1.78          1.19         0.63 o
   5   1  17          2.84          1.32         0.63 o
  -2   2  17         16.02         17.69         1.81 o
  -1   2  17          7.49          7.70         0.81 o
   0   2  17         10.86         10.65         0.81 o
   1   2  17          0.10          0.16         0.48 o
   2   2  17         12.03         12.87         1.03 o
   3   2  17          1.76          0.97         0.79 o
   4   2  17         19.12         21.24         1.06 o
   5   2  17         31.52         31.09         1.53 o
  -2   3  17          4.25          2.85         0.99 o
  -1   3  17          3.12          2.44         0.78 o
   0   3  17          0.01          0.09         0.60 o
   1   3  17          1.12          0.86         0.64 o
   2   3  17          5.79          4.10         0.71 o
   3   3  17         35.88         36.64         1.30 o
   4   3  17          3.16          4.10         0.85 o
   5   3  17          0.31          0.09         0.58 o
  -1   4  17          4.60          4.32         1.16 o
   0   4  17         17.73         22.43         1.22 o
   1   4  17          4.25          3.46         0.91 o
   2   4  17          0.76          0.56         0.62 o
   3   4  17         30.90         28.98         1.26 o
   4   4  17          7.25          6.38         0.81 o
   5   4  17         16.50         16.22         1.74 o
  -1   5  17         35.15         37.57         1.58 o
   0   5  17        126.21        142.59         2.90 o
   1   5  17          2.34          1.88         0.90 o
   2   5  17          2.88          3.30         0.83 o
   3   5  17         15.81         17.83         1.14 o
   4   5  17        124.19        136.99         2.65 o
   5   5  17          0.02         -0.16         0.53 o
   0   6  17          7.49         10.32         1.13 o
   1   6  17          1.78          3.11         0.90 o
   2   6  17          0.30          0.07         0.55 o
   3   6  17         41.65         47.23         1.57 o
   4   6  17          2.70          2.45         1.13 o
   1   1  18         15.13         14.46         0.97 o
   2   1  18          2.69          2.10         0.70 o
   0   2  18          7.52          8.51         1.07 o
   1   2  18          0.00          0.46         0.63 o
   2   2  18          0.02          0.22         0.56 o
   3   2  18          2.02          1.55         0.72 o
   0   3  18         47.64         60.16         1.73 o
   1   3  18          9.53         11.60         1.24 o
   2   3  18         61.29         72.90         1.83 o
   3   3  18          2.53          2.93         0.83 o
   1   4  18        119.26        131.68         3.04 o
   2   4  18         54.41         61.35         1.62 o
   3   4  18          0.55          0.22         0.67 o
                                                
